# Supplementary material for: Hydrido(prolinato-κ2 N,O)tris­(tri­methyl­phosphane-κP)iridium(III) hexa­fluorido­phosphate
Source: Acta Crystallogr Sect E Struct Rep Online. 2014 Jan 31;70(Pt 2):m73–4. doi: 10.1107/S1600536814001834 (PMC3998271; doi:10.1107/S1600536814001834)
Supplement: Supplementary file 1 [file e-70-00m73-sup1.cif]

##############################################################################
#                                                                            #
# This CIF contains the data in a paper accepted for publication in          #
# Acta Crystallographica Section E. It conforms to the requirements of       #
# Notes for Authors for Acta Crystallographica Section E, and has been       #
# peer reviewed under the auspices of the IUCr Commission on Journals.       #
#                                                                            #
# Full details of the Crystallographic Information File format               #
# are given in the paper "The Crystallographic Information File (CIF):       #
# a New Standard Archive File for Crystallography" by S. R. Hall, F. H.      #
# Allen and I. D. Brown [Acta Cryst. (1991), A47, 655-685].                  #
#                                                                            #
# The current version of the core CIF dictionary is obtainable from          #
# ftp://ftp.iucr.org/pub/cif_core.dic.                                       #
#                                                                            #
# Software is freely available for graphical display of the structure(s)     #
# in this CIF. For information consult the CIF software page                 #
# http://www.iucr.org/resources/cif/software.                                #
#                                                                            #
# This file may be used for bona fide research purposes within the           #
# scientific community so long as proper attribution is given to the journal # 
# article from which it was obtained.                                        #
#                                                                            #
##############################################################################
data_I
_database_code_depnum_ccdc_archive 'CCDC 983575'
_audit_creation_method
;
Olex2 1.2
(compiled 2013.12.10 svn.r2853 for OlexSys, GUI svn.r4736)
;
_journal_date_recd_electronic     2013-12-18
_journal_date_accepted     2014-01-25
_journal_name_full     'Acta Crystallographica, Section E'
_journal_year     2014
_journal_volume     70
_journal_issue      2
_journal_page_first     m73
_journal_page_last     m74
_journal_paper_category     QM
_journal_paper_doi     10.1107/S1600536814001834
_journal_coeditor_code     PK2511
_publ_contact_author_name     'Joseph S. Merola'
_publ_contact_author_address
;
Department of Chemistry
Virginia Tech
Blacksburg, VA 24061
USA
;
_publ_contact_author_email     jmerola@vt.edu
_publ_contact_author_fax     '+1 540-231-3255'
_publ_contact_author_phone     '+1 540-231-4510'
_publ_section_title
;\
Hydrido(prolinato-\k^2^<i>N</i>,<i>O</i>)tris(trimethylphosphane-\k<i>P</i>)\
iridium(III) hexafluoridophosphate
;
loop_
    _publ_author_name
    _publ_author_address
    'Merola, Joseph S.'
;
Department of Chemistry
Virginia Tech
Blacksburg, VA 24061
USA
;
    'Roy, Christopher P.'
;
Department of Chemistry
Duke University
Durham, NC 27708
USA
;
_chemical_name_systematic
;\
Hydrido(prolinato-\k^2^<i>N</i>,<i>O</i>)tris(trimethylphosphane-\
\k<i>P</i>)iridium hexafluoridophosphate
;
_chemical_name_common     ?
_chemical_formula_moiety     'C14 H36 Ir N O2 P3 +, F6 P -'
_chemical_formula_sum     'C14 H36 F6 Ir N O2 P4'
_chemical_formula_iupac     '[Ir (C5 H8 N O2) H (C3 H9 P)3] P F6'
_chemical_formula_weight     680.52
_chemical_melting_point     ?
_space_group_crystal_system     monoclinic
_space_group_name_H-M_alt     'P 21'
_space_group_name_Hall     'P 2yb'
loop_
    _space_group_symop_id
    _space_group_symop_operation_xyz
    1 'x, y, z'
    2 '-x, y+1/2, -z'
_cell_length_a     10.824(2)
_cell_length_b     20.021(4)
_cell_length_c     11.826(2)
_cell_angle_alpha     90.00
_cell_angle_beta     91.150(10)
_cell_angle_gamma     90.00
_cell_volume     2562.3(8)
_cell_formula_units_Z     4
_cell_measurement_reflns_used     25
_cell_measurement_theta_min     2
_cell_measurement_theta_max     22
_cell_measurement_temperature     293(2)
_exptl_crystal_description     prism
_exptl_crystal_colour     'clear colourless'
_exptl_crystal_size_max     0.5
_exptl_crystal_size_mid     0.4
_exptl_crystal_size_min     0.4
_exptl_crystal_density_diffrn     1.764
_exptl_crystal_density_meas     ?
_exptl_crystal_density_method     'not measured'
_exptl_crystal_F_000     1336
_exptl_absorpt_coefficient_mu     5.513
_exptl_absorpt_correction_type     psi-scan
_exptl_absorpt_process_details     '(North <i>et al.</i>, 1968)'
_exptl_absorpt_correction_T_min     0.6175
_exptl_absorpt_correction_T_max     1.000
_exptl_special_details     ?
_diffrn_ambient_temperature     293(2)
_diffrn_radiation_type     MoK\a
_diffrn_radiation_wavelength     0.71073
_diffrn_radiation_monochromator     graphite
_diffrn_measurement_device_type     'Siemens P4'
_diffrn_measurement_method     \w-scans
_diffrn_detector_area_resol_mean     .
_diffrn_reflns_number     6363
_diffrn_reflns_av_R_equivalents     0.0201
_diffrn_reflns_theta_min     1.88
_diffrn_reflns_theta_max     27.50
_diffrn_reflns_theta_full     26.00
_diffrn_measured_fraction_theta_max     1.000
_diffrn_measured_fraction_theta_full     1.000
_diffrn_reflns_limit_h_min     0
_diffrn_reflns_limit_h_max     14
_diffrn_reflns_limit_k_min     0
_diffrn_reflns_limit_k_max     26
_diffrn_reflns_limit_l_min     -15
_diffrn_reflns_limit_l_max     15
_diffrn_standards_number     3
_diffrn_standards_interval_count     300
_diffrn_standards_interval_time     ?
_diffrn_standards_decay_%      .0(10)
loop_
    _refln_index_h
    _refln_index_k
    _refln_index_l
    _refln_F_squared_meas
    0 7 -12 114.65
    0 6 -12 113.53
    0 5 -12 27.77
    0 4 -12 125.26
    0 3 -12 153.71
    0 2 -12 28.8
    0 1 -12 173.8
    0 0 -12 14.95
    0 0 -11 85.09
    0 1 -11 27.06
    0 2 -11 132.8
    0 3 -11 256
    0 4 -11 23.91
    0 5 -11 450.21
    0 6 -11 48.05
    0 7 -11 229.58
    0 8 -11 162.87
    0 9 -11 22.25
    0 10 -11 63.1
    0 13 -10 58.69
    0 12 -10 39.02
    0 11 -10 72.55
    0 10 -10 320.3
    0 9 -10 115.58
    0 8 -10 96.21
    0 7 -10 112.16
    0 6 -10 108.19
    0 5 -10 37
    0 4 -10 266.34
    0 3 -10 175.39
    0 2 -10 102.26
    0 1 -10 229.24
    0 0 -10 354.28
    0 0 -9 16.12
    0 1 -9 241.89
    0 2 -9 492.96
    0 3 -9 145.01
    0 4 -9 594.82
    0 5 -9 222.96
    0 6 -9 412.85
    0 7 -9 55.7
    0 8 -9 211.69
    0 9 -9 46.67
    0 10 -9 8.74
    0 11 -9 56.53
    0 12 -9 185.46
    0 13 -9 18.24
    0 14 -9 214.3
    0 15 -9 45.64
    0 16 -8 49.86
    0 15 -8 73.56
    0 14 -8 17.04
    0 13 -8 57.93
    0 12 -8 141.22
    0 11 -8 31.97
    0 10 -8 355.6
    0 9 -8 10.04
    0 8 -8 139.94
    0 7 -8 42.41
    0 6 -8 100.94
    0 5 -8 135.77
    0 4 -8 5.22
    0 3 -8 256.36
    0 2 -8 439.16
    0 1 -8 57.12
    0 0 -8 1900.93
    0 0 -7 33.67
    0 1 -7 204.64
    0 2 -7 1074.13
    0 3 -7 369.75
    0 4 -7 1173.54
    0 5 -7 177.22
    0 6 -7 650.85
    0 7 -7 55.34
    0 8 -7 208.31
    0 9 -7 29.9
    0 10 -7 -0.04
    0 11 -7 47.2
    0 12 -7 196.95
    0 13 -7 52.49
    0 14 -7 330.54
    0 15 -7 87.4
    0 16 -7 133.46
    0 17 -7 52.89
    0 18 -7 20.08
    0 19 -6 60.73
    0 18 -6 37.76
    0 17 -6 66.12
    0 16 -6 51.21
    0 15 -6 63.08
    0 14 -6 39.63
    0 13 -6 141
    0 12 -6 101.73
    0 11 -6 128.18
    0 10 -6 495.12
    0 9 -6 124.41
    0 8 -6 416.86
    0 7 -6 308.82
    0 6 -6 22.23
    0 5 -6 109.76
    0 4 -6 262.24
    0 3 -6 143.72
    0 2 -6 649.05
    0 1 -6 430.74
    0 0 -6 848.35
    0 0 -5 32.16
    0 1 -5 46.91
    0 2 -5 17.72
    0 3 -5 556.23
    0 4 -5 116.12
    0 5 -5 2392.71
    0 6 -5 203.72
    0 7 -5 581.93
    0 8 -5 198.85
    0 9 -5 69.28
    0 10 -5 43.8
    0 11 -5 175.27
    0 12 -5 153.37
    0 13 -5 482.93
    0 14 -5 38.49
    0 15 -5 451.51
    0 16 -5 8.05
    0 17 -5 124.38
    0 18 -5 9.36
    0 19 -5 2.03
    0 20 -4 3.35
    0 19 -4 158.41
    0 18 -4 3.63
    0 17 -4 221.69
    0 16 -4 19.09
    0 15 -4 34.6
    0 14 -4 34.65
    0 13 -4 82.49
    0 12 -4 33.48
    0 11 -4 917.58
    0 10 -4 104.16
    0 9 -4 1879.86
    0 8 -4 76.93
    0 7 -4 1121.56
    0 6 -4 114
    0 5 -4 6.87
    0 4 -4 134.11
    0 3 -4 1421.44
    0 2 -4 244.04
    0 1 -4 563.37
    0 0 -4 104.61
    0 0 -3 51.47
    0 1 -3 120.65
    0 2 -3 48.29
    0 3 -3 1900.88
    0 4 -3 397.97
    0 5 -3 3022.94
    0 6 -3 941.25
    0 7 -3 803.83
    0 8 -3 377.08
    0 9 -3 33.18
    0 10 -3 127.83
    0 11 -3 142.34
    0 12 -3 256.03
    0 13 -3 472.8
    0 14 -3 122.3
    0 15 -3 359.82
    0 16 -3 9.72
    0 17 -3 151.29
    0 18 -3 21.86
    0 19 -3 2.6
    0 20 -3 3.74
    0 21 -2 58.74
    0 20 -2 106.44
    0 19 -2 272.01
    0 18 -2 136.41
    0 17 -2 274.13
    0 16 -2 91.21
    0 15 -2 13.78
    0 14 -2 16.3
    0 13 -2 299.72
    0 12 -2 100.54
    0 11 -2 752.51
    0 10 -2 1398.27
    0 9 -2 1279.46
    0 8 -2 343.2
    0 7 -2 1547.18
    0 6 -2 74.25
    0 5 -2 514.22
    0 4 -2 1790.22
    0 3 -2 779.93
    0 2 -2 87.43
    0 1 -2 2597.62
    0 0 -2 3361.64
    0 1 -1 13.16
    0 2 -1 2087.25
    0 3 -1 1365.91
    0 4 -1 1714.17
    0 5 -1 345.85
    0 6 -1 1296.47
    0 7 -1 83.21
    0 8 -1 711.27
    0 9 -1 8.56
    0 10 -1 16.49
    0 11 -1 41.45
    0 12 -1 377.95
    0 13 -1 55.65
    0 14 -1 755.44
    0 15 -1 109.83
    0 16 -1 195.66
    0 17 -1 53.85
    0 18 -1 64.45
    0 19 -1 -1.19
    0 20 -1 14
    0 21 -1 16.5
    0 21 0 2.16
    0 20 0 390.81
    0 19 0 8.06
    0 18 0 520.91
    0 17 0 4.56
    0 16 0 283.52
    0 15 0 0.02
    0 14 0 56.82
    0 13 0 2.78
    0 12 0 441.44
    0 11 0 8.89
    0 10 0 1822.01
    0 9 0 3.61
    0 8 0 734.6
    0 7 0 2.49
    0 6 0 1598.56
    0 5 0 2.54
    0 4 0 566.24
    0 3 0 3.91
    0 2 0 1711.66
    0 1 1 13.22
    0 2 1 2087.22
    0 3 1 1364.86
    0 4 1 1651.48
    0 5 1 317.79
    0 6 1 1258.54
    0 7 1 79.08
    0 8 1 675.38
    0 9 1 6.75
    0 10 1 12.6
    0 11 1 37.44
    0 12 1 334.79
    0 13 1 51.39
    0 14 1 644.22
    0 15 1 106.95
    0 16 1 175.2
    0 17 1 48.18
    0 18 1 61
    0 19 1 1.85
    0 20 1 11.15
    0 21 1 16.31
    0 21 2 53.46
    0 20 2 104.34
    0 19 2 253.5
    0 18 2 124.81
    0 17 2 246.38
    0 16 2 87.47
    0 15 2 14.2
    0 14 2 13.54
    0 13 2 291.17
    0 12 2 97.33
    0 11 2 747.7
    0 10 2 1366.4
    0 9 2 1250.79
    0 8 2 355.36
    0 7 2 1620.59
    0 6 2 78.89
    0 5 2 533.84
    0 4 2 1820.53
    0 3 2 813.05
    0 2 2 89.5
    0 1 2 2592.66
    0 0 2 3412.56
    0 0 3 51.45
    0 1 3 121.14
    0 2 3 46.29
    0 3 3 1933.07
    0 4 3 402.22
    0 5 3 3195.39
    0 6 3 971.84
    0 7 3 792.55
    0 8 3 401.5
    0 9 3 30.41
    0 10 3 128.28
    0 11 3 140.19
    0 12 3 255.82
    0 13 3 488.08
    0 14 3 121.87
    0 15 3 352.17
    0 16 3 3.97
    0 17 3 146.42
    0 18 3 20.36
    0 19 3 3.08
    0 20 3 2.16
    0 20 4 2.53
    0 19 4 161.59
    0 18 4 2.45
    0 17 4 203.8
    0 16 4 22.19
    0 15 4 29.99
    0 14 4 35.3
    0 13 4 97.08
    0 12 4 36.55
    0 11 4 1014.51
    0 10 4 106.99
    0 9 4 2032.51
    0 8 4 84.15
    0 7 4 1135.92
    0 6 4 110.23
    0 5 4 7.47
    0 4 4 138.99
    0 3 4 1376.54
    0 2 4 243.88
    0 1 4 587
    0 0 4 104.71
    0 0 5 32.46
    0 1 5 48.67
    0 2 5 20.47
    0 3 5 579.74
    0 4 5 101.98
    0 5 5 2339.18
    0 6 5 194.24
    0 7 5 615.64
    0 8 5 198.09
    0 9 5 69.7
    0 10 5 41.94
    0 11 5 185.55
    0 12 5 157.05
    0 13 5 492.98
    0 14 5 39.76
    0 15 5 458.68
    0 16 5 12.87
    0 17 5 133.52
    0 18 5 3.66
    0 19 5 5.59
    0 19 6 49.82
    0 18 6 40.99
    0 17 6 59.48
    0 16 6 61.05
    0 15 6 69.12
    0 14 6 39.21
    0 13 6 150.25
    0 12 6 105.09
    0 11 6 137.5
    0 10 6 510.38
    0 9 6 130.17
    0 8 6 392.44
    0 7 6 307.16
    0 6 6 25.66
    0 5 6 111.68
    0 4 6 253.72
    0 3 6 137.85
    0 2 6 654.45
    0 1 6 438.28
    0 0 6 832.86
    0 0 7 31.72
    0 1 7 217.76
    0 2 7 1064.25
    0 3 7 387.85
    0 4 7 1132.47
    0 5 7 185.93
    0 6 7 630.93
    0 7 7 55.19
    0 8 7 202.27
    0 9 7 30.87
    0 10 7 -0.21
    0 11 7 46.28
    0 12 7 179.79
    0 13 7 54.93
    0 14 7 333.62
    0 15 7 86.96
    0 16 7 133.26
    0 17 7 63.48
    0 18 7 22.31
    0 16 8 43.32
    0 15 8 60.66
    0 14 8 7.16
    0 13 8 57.07
    0 12 8 131.63
    0 11 8 38.62
    0 10 8 343.31
    0 9 8 7.89
    0 8 8 149.88
    0 7 8 47.59
    0 6 8 92.52
    0 5 8 125.79
    0 4 8 6.99
    0 3 8 245.4
    0 2 8 427.12
    0 1 8 55.96
    0 0 8 1867.13
    0 0 9 14.38
    0 1 9 233.03
    0 2 9 482.68
    0 3 9 151.16
    0 4 9 601.12
    0 5 9 213.42
    0 6 9 391.8
    0 7 9 47.13
    0 8 9 197.94
    0 9 9 55.06
    0 10 9 8.35
    0 11 9 66.72
    0 12 9 187.23
    0 13 9 21.8
    0 14 9 199.07
    0 15 9 43.08
    0 13 10 50.57
    0 12 10 43.08
    0 11 10 65.84
    0 10 10 318.94
    0 9 10 105.1
    0 8 10 103.44
    0 7 10 107.94
    0 6 10 106.91
    0 5 10 33.89
    0 4 10 263.93
    0 3 10 170.78
    0 2 10 92.44
    0 1 10 232.09
    0 0 10 362.44
    0 0 11 72.28
    0 1 11 28.29
    0 2 11 132.94
    0 3 11 259.54
    0 4 11 23.59
    0 5 11 442.88
    0 6 11 43.78
    0 7 11 218.9
    0 8 11 149.6
    0 9 11 18.1
    0 10 11 56.33
    0 7 12 111.16
    0 6 12 114.92
    0 5 12 23.81
    0 4 12 119.3
    0 3 12 139.19
    0 2 12 28.9
    0 1 12 155.62
    0 0 12 7.29
    1 7 -12 120.54
    1 6 -12 71.22
    1 5 -12 280.77
    1 4 -12 47.14
    1 3 -12 69.48
    1 2 -12 88.88
    1 1 -12 30.66
    1 0 -12 102.47
    1 0 -11 73.03
    1 1 -11 82.41
    1 2 -11 284.61
    1 3 -11 63.7
    1 4 -11 104.22
    1 5 -11 86.27
    1 6 -11 93.23
    1 7 -11 84.23
    1 8 -11 195.43
    1 9 -11 76.48
    1 10 -11 116.1
    1 13 -10 3.74
    1 12 -10 154.79
    1 11 -10 48.42
    1 10 -10 21
    1 9 -10 114.59
    1 8 -10 116.77
    1 7 -10 40.84
    1 6 -10 410.27
    1 5 -10 100.74
    1 4 -10 482.14
    1 3 -10 108.27
    1 2 -10 163
    1 1 -10 178.3
    1 0 -10 41.67
    1 0 -9 304.81
    1 1 -9 76.28
    1 2 -9 557.74
    1 3 -9 139.26
    1 4 -9 8.25
    1 5 -9 209.64
    1 6 -9 7.74
    1 7 -9 112.04
    1 8 -9 253.26
    1 9 -9 48.77
    1 10 -9 217.27
    1 11 -9 48.3
    1 12 -9 167.46
    1 13 -9 56.98
    1 14 -9 0.35
    1 15 -9 29.82
    1 16 -8 125.16
    1 15 -8 74.69
    1 14 -8 224.57
    1 13 -8 70.17
    1 12 -8 202.77
    1 11 -8 41.04
    1 10 -8 10.82
    1 9 -8 120.03
    1 8 -8 110.68
    1 7 -8 84.63
    1 6 -8 412.91
    1 5 -8 209.31
    1 4 -8 695.65
    1 3 -8 219.07
    1 2 -8 742.42
    1 1 -8 287.86
    1 0 -8 16.93
    1 0 -7 798.37
    1 1 -7 621.22
    1 2 -7 326.88
    1 3 -7 101.42
    1 4 -7 93.25
    1 5 -7 89.62
    1 6 -7 72.25
    1 7 -7 203.72
    1 8 -7 185.63
    1 9 -7 256.8
    1 10 -7 178.19
    1 11 -7 132.05
    1 12 -7 124.82
    1 13 -7 132.11
    1 14 -7 38.4
    1 15 -7 10.93
    1 16 -7 18.16
    1 17 -7 48.19
    1 18 -6 10.43
    1 17 -6 114.78
    1 16 -6 4.67
    1 15 -6 467.7
    1 14 -6 17.8
    1 13 -6 333.87
    1 12 -6 80.02
    1 11 -6 98.39
    1 10 -6 46.23
    1 9 -6 29.62
    1 8 -6 125.82
    1 7 -6 808.88
    1 6 -6 84.86
    1 5 -6 1350.73
    1 4 -6 21.75
    1 3 -6 1251.84
    1 2 -6 167.65
    1 1 -6 343.13
    1 0 -6 86.7
    1 0 -5 8.55
    1 1 -5 651.1
    1 2 -5 39.8
    1 3 -5 571.05
    1 4 -5 148.54
    1 5 -5 12.56
    1 6 -5 92.89
    1 7 -5 676.93
    1 8 -5 31.99
    1 9 -5 1249.3
    1 10 -5 64.92
    1 11 -5 441.98
    1 12 -5 12.67
    1 13 -5 156.14
    1 14 -5 109.57
    1 15 -5 25.77
    1 16 -5 32.05
    1 17 -5 144.83
    1 18 -5 -0.31
    1 19 -5 157.68
    1 20 -4 11.25
    1 19 -4 -0.13
    1 18 -4 28.48
    1 17 -4 87.41
    1 16 -4 145.33
    1 15 -4 375.65
    1 14 -4 219.4
    1 13 -4 272.33
    1 12 -4 259.5
    1 11 -4 227.4
    1 10 -4 74.16
    1 9 -4 15.61
    1 8 -4 131.68
    1 7 -4 824.79
    1 6 -4 731.71
    1 5 -4 1585.41
    1 4 -4 681.18
    1 3 -4 1446.81
    1 2 -4 184.1
    1 1 -4 61.92
    1 0 -4 61.7
    1 0 -3 700.56
    1 1 -3 709.4
    1 2 -3 1528.88
    1 3 -3 1000.8
    1 4 -3 446.45
    1 5 -3 68.72
    1 6 -3 323.27
    1 7 -3 834.75
    1 8 -3 821.64
    1 9 -3 958.35
    1 10 -3 976.91
    1 11 -3 354.72
    1 12 -3 263.04
    1 13 -3 147.85
    1 14 -3 28.25
    1 15 -3 38.11
    1 16 -3 81.22
    1 17 -3 179.62
    1 18 -3 122.36
    1 19 -3 140.86
    1 20 -3 77.29
    1 21 -2 7.33
    1 20 -2 11.33
    1 19 -2 3.62
    1 18 -2 35.93
    1 17 -2 38.27
    1 16 -2 311.69
    1 15 -2 139.59
    1 14 -2 593.96
    1 13 -2 21.16
    1 12 -2 819.35
    1 11 -2 55.38
    1 10 -2 125.27
    1 9 -2 6.18
    1 8 -2 469.13
    1 7 -2 21.9
    1 6 -2 1568.74
    1 5 -2 256.6
    1 4 -2 1280.65
    1 3 -2 197.8
    1 2 -2 499.73
    1 1 -2 549.93
    1 0 -2 93.98
    1 0 -1 3862.53
    1 1 -1 33.75
    1 2 -1 5039.46
    1 3 -1 306.8
    1 4 -1 150.99
    1 5 -1 271.79
    1 6 -1 384.27
    1 7 -1 171.6
    1 8 -1 2154.67
    1 9 -1 35.55
    1 10 -1 1327.86
    1 11 -1 166.53
    1 12 -1 1110.49
    1 13 -1 47.38
    1 14 -1 3.2
    1 15 -1 15.5
    1 16 -1 168.6
    1 17 -1 0.62
    1 18 -1 394.43
    1 19 -1 5.65
    1 20 -1 272.9
    1 21 -1 15.27
    1 21 0 26.81
    1 20 0 9.09
    1 19 0 1.97
    1 18 0 44.34
    1 17 0 22.37
    1 16 0 238.2
    1 15 0 78.33
    1 14 0 450.87
    1 13 0 198.79
    1 12 0 494.31
    1 11 0 30.36
    1 10 0 36.83
    1 9 0 72.86
    1 8 0 311.83
    1 7 0 515.71
    1 6 0 1295.09
    1 5 0 625.83
    1 4 0 474.8
    1 3 0 1048.16
    1 2 0 2013.79
    1 1 0 323.01
    1 0 0 37.9
    1 0 1 383.81
    1 1 1 4046.36
    1 2 1 2892.74
    1 3 1 635.2
    1 4 1 607.45
    1 5 1 38.48
    1 6 1 49.13
    1 7 1 1164.55
    1 8 1 444.63
    1 9 1 661.67
    1 10 1 373.63
    1 11 1 793.9
    1 12 1 405.43
    1 13 1 70.04
    1 14 1 58.9
    1 15 1 16.1
    1 16 1 45.49
    1 17 1 262.45
    1 18 1 120.07
    1 19 1 263.43
    1 20 1 115.21
    1 21 1 98.21
    1 21 2 50.94
    1 20 2 14.01
    1 19 2 11.81
    1 18 2 7.12
    1 17 2 148.25
    1 16 2 12.16
    1 15 2 450.02
    1 14 2 25.6
    1 13 2 324.49
    1 12 2 286.69
    1 11 2 229.34
    1 10 2 39.9
    1 9 2 121.79
    1 8 2 176.6
    1 7 2 1007.94
    1 6 2 243.86
    1 5 2 2552.53
    1 4 2 160.87
    1 3 2 829.16
    1 2 2 416.52
    1 1 2 389.24
    1 0 2 4.81
    1 0 3 215.67
    1 1 3 1971.09
    1 2 3 3.64
    1 3 3 1823.5
    1 4 3 28.38
    1 5 3 117.85
    1 6 3 122.21
    1 7 3 1260.77
    1 8 3 330.14
    1 9 3 1525.3
    1 10 3 109.2
    1 11 3 988.96
    1 12 3 115.37
    1 13 3 108.14
    1 14 3 45.23
    1 15 3 13.83
    1 16 3 11.73
    1 17 3 246.22
    1 18 3 14.97
    1 19 3 243.98
    1 20 3 2.86
    1 20 4 1.86
    1 19 4 8.7
    1 18 4 7.85
    1 17 4 140.76
    1 16 4 79.79
    1 15 4 503.88
    1 14 4 137.69
    1 13 4 332.8
    1 12 4 22.85
    1 11 4 250.72
    1 10 4 71.8
    1 9 4 26.93
    1 8 4 24.12
    1 7 4 899.25
    1 6 4 203.67
    1 5 4 1874.27
    1 4 4 420.52
    1 3 4 1174.35
    1 2 4 258.7
    1 1 4 111.25
    1 0 4 68.92
    1 0 5 755.31
    1 1 5 228.94
    1 2 5 702.68
    1 3 5 142.12
    1 4 5 141.56
    1 5 5 121.41
    1 6 5 170.09
    1 7 5 295.7
    1 8 5 934
    1 9 5 241.66
    1 10 5 870.91
    1 11 5 127.09
    1 12 5 244.3
    1 13 5 234.63
    1 14 5 12.3
    1 15 5 18.24
    1 16 5 86.55
    1 17 5 61.95
    1 18 5 103.59
    1 19 5 55.09
    1 18 6 26.21
    1 17 6 23.58
    1 16 6 217.2
    1 15 6 115.72
    1 14 6 580.57
    1 13 6 28.48
    1 12 6 273.78
    1 11 6 42.74
    1 10 6 57.84
    1 9 6 81.64
    1 8 6 323.61
    1 7 6 163.19
    1 6 6 1005.37
    1 5 6 226.6
    1 4 6 912.49
    1 3 6 84.76
    1 2 6 718.21
    1 1 6 26.22
    1 0 6 56.55
    1 0 7 1289.27
    1 1 7 169.53
    1 2 7 524.42
    1 3 7 270.48
    1 4 7 28.09
    1 5 7 175
    1 6 7 75.13
    1 7 7 21.26
    1 8 7 370.17
    1 9 7 12.44
    1 10 7 447.4
    1 11 7 21.07
    1 12 7 230.08
    1 13 7 85.02
    1 14 7 22.29
    1 15 7 56.32
    1 16 7 60.55
    1 17 7 18.45
    1 16 8 117.6
    1 15 8 40.77
    1 14 8 314.59
    1 13 8 147.8
    1 12 8 172.61
    1 11 8 23.59
    1 10 8 52.53
    1 9 8 29.9
    1 8 8 187.94
    1 7 8 119.65
    1 6 8 416.16
    1 5 8 146.23
    1 4 8 709.57
    1 3 8 347.99
    1 2 8 518.11
    1 1 8 55.59
    1 0 8 164.14
    1 0 9 277.53
    1 1 9 325.5
    1 2 9 348.44
    1 3 9 121.13
    1 4 9 132.69
    1 5 9 18.89
    1 6 9 63.16
    1 7 9 113.58
    1 8 9 101.32
    1 9 9 150.03
    1 10 9 124.11
    1 11 9 191.78
    1 12 9 115.53
    1 13 9 26.71
    1 14 9 48.07
    1 15 9 5.86
    1 13 10 144.05
    1 12 10 19.63
    1 11 10 71.57
    1 10 10 99.57
    1 9 10 14.16
    1 8 10 86.49
    1 7 10 241.61
    1 6 10 40.93
    1 5 10 466.77
    1 4 10 41.74
    1 3 10 467.73
    1 2 10 26.81
    1 1 10 25.53
    1 0 10 94.56
    1 0 11 5.25
    1 1 11 338.56
    1 2 11 36.25
    1 3 11 169.63
    1 4 11 96.37
    1 5 11 12.88
    1 6 11 128.22
    1 7 11 220.42
    1 8 11 31.26
    1 9 11 211.7
    1 10 11 6.04
    1 6 12 93.93
    1 5 12 235.22
    1 4 12 103.9
    1 3 12 118.98
    1 2 12 45.43
    1 1 12 25.99
    1 0 12 58.52
    2 6 -12 51.45
    2 5 -12 74.05
    2 4 -12 99.36
    2 3 -12 136.2
    2 2 -12 83.86
    2 1 -12 28.25
    2 0 -12 119.86
    2 0 -11 5.19
    2 1 -11 169.93
    2 2 -11 63.48
    2 3 -11 78.35
    2 4 -11 282.25
    2 5 -11 45.96
    2 6 -11 237.47
    2 7 -11 101.51
    2 8 -11 79.46
    2 9 -11 100.73
    2 10 -11 17.34
    2 12 -10 53.87
    2 11 -10 42.05
    2 10 -10 277.29
    2 9 -10 25.14
    2 8 -10 151.32
    2 7 -10 100.25
    2 6 -10 71.97
    2 5 -10 130.02
    2 4 -10 70.86
    2 3 -10 150.7
    2 2 -10 134.49
    2 1 -10 40.01
    2 0 -10 313.98
    2 0 -9 281.64
    2 1 -9 133.27
    2 2 -9 247.55
    2 3 -9 145.34
    2 4 -9 414.03
    2 5 -9 152.01
    2 6 -9 271.46
    2 7 -9 140.42
    2 8 -9 89.06
    2 9 -9 178.05
    2 10 -9 56.55
    2 11 -9 118.33
    2 12 -9 110.31
    2 13 -9 66.05
    2 14 -9 176.73
    2 16 -8 15.58
    2 15 -8 19.52
    2 14 -8 31.18
    2 13 -8 59.61
    2 12 -8 99.89
    2 11 -8 244.26
    2 10 -8 202.79
    2 9 -8 207.77
    2 8 -8 115.55
    2 7 -8 143.16
    2 6 -8 257.09
    2 5 -8 20.81
    2 4 -8 94.16
    2 3 -8 102.82
    2 2 -8 86.59
    2 1 -8 413.12
    2 0 -8 627.05
    2 0 -7 99.16
    2 1 -7 310.91
    2 2 -7 210.66
    2 3 -7 1339.39
    2 4 -7 40.58
    2 5 -7 1023.88
    2 6 -7 10.53
    2 7 -7 524.32
    2 8 -7 121.26
    2 9 -7 37.57
    2 10 -7 221.3
    2 11 -7 71.46
    2 12 -7 37.4
    2 13 -7 393.56
    2 14 -7 27.68
    2 15 -7 321.18
    2 16 -7 26.69
    2 17 -7 100.6
    2 18 -6 11.96
    2 17 -6 127.66
    2 16 -6 28.18
    2 15 -6 16.4
    2 14 -6 44.8
    2 13 -6 76.28
    2 12 -6 73.6
    2 11 -6 568.19
    2 10 -6 20.64
    2 9 -6 581.45
    2 8 -6 39.36
    2 7 -6 548.08
    2 6 -6 132.27
    2 5 -6 44.25
    2 4 -6 241.83
    2 3 -6 272.24
    2 2 -6 112.74
    2 1 -6 1246.67
    2 0 -6 7.48
    2 0 -5 106.4
    2 1 -5 45.36
    2 2 -5 168.95
    2 3 -5 864.63
    2 4 -5 835.13
    2 5 -5 1251.08
    2 6 -5 837.33
    2 7 -5 493.54
    2 8 -5 135.2
    2 9 -5 104.78
    2 10 -5 42.18
    2 11 -5 55.41
    2 12 -5 144.48
    2 13 -5 336.94
    2 14 -5 263.18
    2 15 -5 235.3
    2 16 -5 212.04
    2 17 -5 82.49
    2 18 -5 36.52
    2 19 -5 0.68
    2 20 -4 85.38
    2 19 -4 69.85
    2 18 -4 191.21
    2 17 -4 132.12
    2 16 -4 131.89
    2 15 -4 29.17
    2 14 -4 66.78
    2 13 -4 29.78
    2 12 -4 320.9
    2 11 -4 365.53
    2 10 -4 571.55
    2 9 -4 621.24
    2 8 -4 783.98
    2 7 -4 580.55
    2 6 -4 287.03
    2 5 -4 16.9
    2 4 -4 274.98
    2 3 -4 690.44
    2 2 -4 1636.5
    2 1 -4 616.26
    2 0 -4 1769.05
    2 0 -3 169.54
    2 1 -3 437.07
    2 2 -3 937.31
    2 3 -3 31.92
    2 4 -3 2523.7
    2 5 -3 74.37
    2 6 -3 1233.03
    2 7 -3 89.45
    2 8 -3 297.53
    2 9 -3 82.05
    2 10 -3 88.4
    2 11 -3 34.2
    2 12 -3 475.15
    2 13 -3 58.69
    2 14 -3 607.07
    2 15 -3 2.56
    2 16 -3 363.55
    2 17 -3 10.92
    2 18 -3 36.64
    2 19 -3 12.73
    2 20 -3 8.46
    2 20 -2 199.95
    2 19 -2 5.86
    2 18 -2 310.29
    2 17 -2 30.85
    2 16 -2 179.51
    2 15 -2 36.23
    2 14 -2 27.97
    2 13 -2 153.66
    2 12 -2 452.2
    2 11 -2 162.74
    2 10 -2 1613.56
    2 9 -2 123.65
    2 8 -2 1675.78
    2 7 -2 75.6
    2 6 -2 440.73
    2 5 -2 220.31
    2 4 -2 342.17
    2 3 -2 82.66
    2 2 -2 2066.85
    2 1 -2 173.02
    2 0 -2 3378.24
    2 0 -1 437.17
    2 1 -1 1552.29
    2 2 -1 362.28
    2 3 -1 280.48
    2 4 -1 889.75
    2 5 -1 915.87
    2 6 -1 1430.01
    2 7 -1 378.35
    2 8 -1 246.26
    2 9 -1 372.29
    2 10 -1 37.03
    2 11 -1 251.25
    2 12 -1 344.36
    2 13 -1 248.66
    2 14 -1 399.82
    2 15 -1 154.07
    2 16 -1 195.47
    2 17 -1 43.59
    2 18 -1 39.78
    2 19 -1 5.9
    2 20 -1 4.39
    2 21 -1 18.97
    2 21 0 109.46
    2 20 0 80.82
    2 19 0 248.64
    2 18 0 68.92
    2 17 0 140.02
    2 16 0 59.55
    2 15 0 55.77
    2 14 0 23.26
    2 13 0 254.8
    2 12 0 207.71
    2 11 0 806.8
    2 10 0 708.13
    2 9 0 1760.03
    2 8 0 464.06
    2 7 0 1041.58
    2 6 0 330.97
    2 5 0 308.91
    2 4 0 62.69
    2 3 0 308.89
    2 2 0 5.33
    2 1 0 2254.03
    2 0 0 2817.59
    2 0 1 167.03
    2 1 1 998.02
    2 2 1 417.71
    2 3 1 651.96
    2 4 1 274.72
    2 5 1 2034.3
    2 6 1 45.83
    2 7 1 1032.58
    2 8 1 84.88
    2 9 1 85.37
    2 10 1 23.36
    2 11 1 274.76
    2 12 1 59.55
    2 13 1 611.99
    2 14 1 37.58
    2 15 1 325.8
    2 16 1 8.34
    2 17 1 141.61
    2 18 1 8.75
    2 19 1 27.31
    2 20 1 0.21
    2 21 1 41.51
    2 20 2 17.4
    2 19 2 269.75
    2 18 2 45.87
    2 17 2 210.6
    2 16 2 17.86
    2 15 2 26.69
    2 14 2 4.35
    2 13 2 283.84
    2 12 2 47.58
    2 11 2 1027.51
    2 10 2 6.86
    2 9 2 1780.33
    2 8 2 315.35
    2 7 2 934.2
    2 6 2 10.78
    2 5 2 79.69
    2 4 2 228.19
    2 3 2 813.26
    2 2 2 873.66
    2 1 2 2534.14
    2 0 2 150.48
    2 0 3 25.88
    2 1 3 280.45
    2 2 3 123.56
    2 3 3 1530.3
    2 4 3 752.92
    2 5 3 1755.38
    2 6 3 614.91
    2 7 3 610.63
    2 8 3 65.09
    2 9 3 22.58
    2 10 3 51.34
    2 11 3 142.28
    2 12 3 70.71
    2 13 3 468.29
    2 14 3 165.53
    2 15 3 315.99
    2 16 3 177.49
    2 17 3 157.34
    2 18 3 9.66
    2 19 3 15.37
    2 20 3 9.57
    2 20 4 110.63
    2 19 4 46.18
    2 18 4 256.53
    2 17 4 54.86
    2 16 4 140.92
    2 15 4 5.63
    2 14 4 26.57
    2 13 4 67.77
    2 12 4 408.28
    2 11 4 146.23
    2 10 4 720.73
    2 9 4 247.17
    2 8 4 1077.14
    2 7 4 404.85
    2 6 4 533.18
    2 5 4 94.09
    2 4 4 257.54
    2 3 4 172.69
    2 2 4 1997.99
    2 1 4 960
    2 0 4 1581.37
    2 0 5 10.9
    2 1 5 134.08
    2 2 5 689.18
    2 3 5 143.17
    2 4 5 2239.88
    2 5 5 303.54
    2 6 5 1387.29
    2 7 5 88.2
    2 8 5 313.35
    2 9 5 37.58
    2 10 5 75.58
    2 11 5 11.33
    2 12 5 366.35
    2 13 5 28
    2 14 5 627.78
    2 15 5 34.17
    2 16 5 395.97
    2 17 5 14.1
    2 18 5 28.04
    2 19 5 6.56
    2 18 6 140.11
    2 17 6 7.17
    2 16 6 99.74
    2 15 6 81.17
    2 14 6 7.92
    2 13 6 15.83
    2 12 6 316.39
    2 11 6 147.02
    2 10 6 671.53
    2 9 6 130.84
    2 8 6 834.49
    2 7 6 34.42
    2 6 6 216.02
    2 5 6 246.22
    2 4 6 68.49
    2 3 6 152.1
    2 2 6 944.29
    2 1 6 458.83
    2 0 6 994.52
    2 0 7 0.3
    2 1 7 404.35
    2 2 7 386.85
    2 3 7 368.12
    2 4 7 838.66
    2 5 7 353.27
    2 6 7 707.15
    2 7 7 150.79
    2 8 7 220.52
    2 9 7 59.14
    2 10 7 49.14
    2 11 7 123.22
    2 12 7 317.66
    2 13 7 192.59
    2 14 7 252.11
    2 15 7 138.24
    2 16 7 131.45
    2 17 7 38.2
    2 16 8 54.45
    2 15 8 29.59
    2 14 8 36.69
    2 13 8 36.89
    2 12 8 55.88
    2 11 8 336.9
    2 10 8 140.67
    2 9 8 523.49
    2 8 8 49.19
    2 7 8 133.12
    2 6 8 91.18
    2 5 8 12.41
    2 4 8 227.14
    2 3 8 142.58
    2 2 8 288.81
    2 1 8 640.02
    2 0 8 173.55
    2 0 9 6.68
    2 1 9 201.11
    2 2 9 66.94
    2 3 9 405.58
    2 4 9 15.32
    2 5 9 658.84
    2 6 9 7.03
    2 7 9 302.87
    2 8 9 47.85
    2 9 9 35.99
    2 10 9 48.52
    2 11 9 150.96
    2 12 9 25.76
    2 13 9 227.97
    2 14 9 4.19
    2 12 10 42.96
    2 11 10 132.03
    2 10 10 6.66
    2 9 10 307.11
    2 8 10 116.3
    2 7 10 115.62
    2 6 10 104.09
    2 5 10 39.35
    2 4 10 76.55
    2 3 10 159.19
    2 2 10 34.38
    2 1 10 411.61
    2 0 10 -0.59
    2 0 11 9.72
    2 1 11 75.46
    2 2 11 70.39
    2 3 11 169.56
    2 4 11 202.13
    2 5 11 208.73
    2 6 11 135.45
    2 7 11 103.33
    2 8 11 67.86
    2 9 11 25
    2 10 11 35.41
    2 5 12 90.21
    2 4 12 7.2
    2 3 12 58.62
    2 2 12 118.72
    2 1 12 50.18
    2 0 12 130.84
    3 5 -12 22.09
    3 4 -12 143.53
    3 3 -12 30.46
    3 2 -12 45.44
    3 1 -12 129.22
    3 0 -12 9.6
    3 0 -11 128.44
    3 1 -11 43.43
    3 2 -11 181.66
    3 3 -11 77.87
    3 4 -11 33.44
    3 5 -11 124.5
    3 6 -11 12.09
    3 7 -11 25.05
    3 8 -11 97.39
    3 9 -11 25.87
    3 12 -10 59.53
    3 11 -10 86.41
    3 10 -10 22.01
    3 9 -10 143.79
    3 8 -10 63.73
    3 7 -10 187.72
    3 6 -10 218.6
    3 5 -10 67.38
    3 4 -10 298.94
    3 3 -10 160.15
    3 2 -10 120.98
    3 1 -10 98.62
    3 0 -10 127.37
    3 0 -9 43.92
    3 1 -9 189.36
    3 2 -9 235.66
    3 3 -9 37.45
    3 4 -9 116.08
    3 5 -9 70.55
    3 6 -9 43.28
    3 7 -9 144.8
    3 8 -9 102.29
    3 9 -9 230.03
    3 10 -9 33.14
    3 11 -9 258.4
    3 12 -9 52.92
    3 13 -9 41.79
    3 14 -9 26.85
    3 15 -8 183.85
    3 14 -8 7.11
    3 13 -8 339.21
    3 12 -8 75.61
    3 11 -8 117.96
    3 10 -8 196.17
    3 9 -8 66.71
    3 8 -8 163.67
    3 7 -8 324.72
    3 6 -8 27.4
    3 5 -8 591.29
    3 4 -8 26.89
    3 3 -8 756.78
    3 2 -8 206.66
    3 1 -8 145.16
    3 0 -8 307.5
    3 0 -7 163.18
    3 1 -7 864.29
    3 2 -7 43.01
    3 3 -7 137.79
    3 4 -7 346.26
    3 5 -7 49.43
    3 6 -7 163.05
    3 7 -7 232.69
    3 8 -7 160.99
    3 9 -7 489.05
    3 10 -7 32.81
    3 11 -7 365.67
    3 12 -7 92.72
    3 13 -7 48.17
    3 14 -7 104.76
    3 15 -7 17.3
    3 16 -7 14.86
    3 17 -7 58.72
    3 18 -6 52.46
    3 17 -6 74.73
    3 16 -6 97.44
    3 15 -6 170.91
    3 14 -6 273.11
    3 13 -6 251.93
    3 12 -6 176.28
    3 11 -6 122.99
    3 10 -6 97.82
    3 9 -6 183.27
    3 8 -6 141.88
    3 7 -6 384.72
    3 6 -6 613.89
    3 5 -6 590.7
    3 4 -6 728.43
    3 3 -6 557.84
    3 2 -6 338.82
    3 1 -6 268.96
    3 0 -6 377.33
    3 0 -5 1740.97
    3 1 -5 530.66
    3 2 -5 758.76
    3 3 -5 417.5
    3 4 -5 661.02
    3 5 -5 289.29
    3 6 -5 214.09
    3 7 -5 129.07
    3 8 -5 575.58
    3 9 -5 326.15
    3 10 -5 491.57
    3 11 -5 184.54
    3 12 -5 134.2
    3 13 -5 34.69
    3 14 -5 123.98
    3 15 -5 98.59
    3 16 -5 111.53
    3 17 -5 30.94
    3 18 -5 148.75
    3 19 -5 35.03
    3 19 -4 31.48
    3 18 -4 30.25
    3 17 -4 48.25
    3 16 -4 278.48
    3 15 -4 1.11
    3 14 -4 515.06
    3 13 -4 88.74
    3 12 -4 171.58
    3 11 -4 64.14
    3 10 -4 45.84
    3 9 -4 73.19
    3 8 -4 285.33
    3 7 -4 215.81
    3 6 -4 1774.55
    3 5 -4 30.14
    3 4 -4 1979.48
    3 3 -4 59.47
    3 2 -4 618.69
    3 1 -4 265.53
    3 0 -4 15.27
    3 0 -3 2693.96
    3 1 -3 378.74
    3 2 -3 1756.9
    3 3 -3 164.35
    3 4 -3 321.66
    3 5 -3 264.17
    3 6 -3 362.12
    3 7 -3 99.98
    3 8 -3 1194.44
    3 9 -3 146.49
    3 10 -3 948.59
    3 11 -3 178.9
    3 12 -3 320.04
    3 13 -3 25.73
    3 14 -3 20.78
    3 15 -3 197.68
    3 16 -3 139.61
    3 17 -3 47.12
    3 18 -3 274.68
    3 19 -3 17.97
    3 20 -3 129.53
    3 20 -2 12.83
    3 19 -2 1.34
    3 18 -2 16.18
    3 17 -2 67.06
    3 16 -2 113.11
    3 15 -2 177.01
    3 14 -2 302.18
    3 13 -2 452.51
    3 12 -2 44.83
    3 11 -2 97.56
    3 10 -2 20.2
    3 9 -2 110.31
    3 8 -2 223.11
    3 7 -2 479.01
    3 6 -2 884.61
    3 5 -2 781.48
    3 4 -2 927.87
    3 3 -2 1163.45
    3 2 -2 477.77
    3 1 -2 68.77
    3 0 -2 70.8
    3 0 -1 377.2
    3 1 -1 3226.86
    3 2 -1 590.37
    3 3 -1 557.65
    3 4 -1 317.15
    3 5 -1 110.11
    3 6 -1 99.28
    3 7 -1 705.28
    3 8 -1 398.15
    3 9 -1 1198.86
    3 10 -1 160.77
    3 11 -1 1126.76
    3 12 -1 203.59
    3 13 -1 66.37
    3 14 -1 21.02
    3 15 -1 36.11
    3 16 -1 34.76
    3 17 -1 177.68
    3 18 -1 55.2
    3 19 -1 211.89
    3 20 -1 30.94
    3 20 0 -3.79
    3 19 0 13.26
    3 18 0 2.7
    3 17 0 101.95
    3 16 0 3.18
    3 15 0 305.52
    3 14 0 32.13
    3 13 0 736.19
    3 12 0 2.72
    3 11 0 219.51
    3 10 0 65.78
    3 9 0 86.57
    3 8 0 20.56
    3 7 0 642.13
    3 6 0 26.24
    3 5 0 1335.71
    3 4 0 35.75
    3 3 0 1686.48
    3 2 0 21
    3 1 0 78
    3 0 0 156.36
    3 0 1 542.61
    3 1 1 3008.91
    3 2 1 110.3
    3 3 1 504.59
    3 4 1 148.8
    3 5 1 78.35
    3 6 1 75.17
    3 7 1 462.16
    3 8 1 289.27
    3 9 1 1194.8
    3 10 1 185.96
    3 11 1 1323.96
    3 12 1 31.38
    3 13 1 75.81
    3 14 1 24.77
    3 15 1 16.03
    3 16 1 27.48
    3 17 1 166.94
    3 18 1 44.38
    3 19 1 206.66
    3 20 1 26.16
    3 20 2 5.98
    3 19 2 24.3
    3 18 2 12.97
    3 17 2 83.73
    3 16 2 106.31
    3 15 2 203.86
    3 14 2 168.14
    3 13 2 320.02
    3 12 2 184.82
    3 11 2 183.36
    3 10 2 29.98
    3 9 2 83.13
    3 8 2 77.2
    3 7 2 519.22
    3 6 2 1080.49
    3 5 2 930.94
    3 4 2 762
    3 3 2 1133.38
    3 2 2 203.97
    3 1 2 176.69
    3 0 2 2.73
    3 0 3 2972.78
    3 1 3 563.67
    3 2 3 1113.62
    3 3 3 60.87
    3 4 3 431.31
    3 5 3 78.64
    3 6 3 402.08
    3 7 3 100.7
    3 8 3 1140.51
    3 9 3 243.55
    3 10 3 879.06
    3 11 3 241.29
    3 12 3 235.39
    3 13 3 16.13
    3 14 3 40.99
    3 15 3 17.73
    3 16 3 155.93
    3 17 3 20.28
    3 18 3 277.97
    3 19 3 39.68
    3 20 3 129.88
    3 19 4 4.64
    3 18 4 39.83
    3 17 4 3.31
    3 16 4 416.47
    3 15 4 12.13
    3 14 4 601.99
    3 13 4 34.97
    3 12 4 223.88
    3 11 4 25.82
    3 10 4 32.76
    3 9 4 10.93
    3 8 4 292.43
    3 7 4 65.98
    3 6 4 1900.59
    3 5 4 72.96
    3 4 4 2233.02
    3 3 4 10.03
    3 2 4 848.52
    3 1 4 41.69
    3 0 4 55.45
    3 0 5 2332.78
    3 1 5 618.1
    3 2 5 1058.13
    3 3 5 220.23
    3 4 5 448.5
    3 5 5 13.57
    3 6 5 285.41
    3 7 5 109.09
    3 8 5 654.44
    3 9 5 164.58
    3 10 5 570.27
    3 11 5 94.61
    3 12 5 221.1
    3 13 5 63.24
    3 14 5 38.39
    3 15 5 24.64
    3 16 5 102.28
    3 17 5 23
    3 18 5 183.16
    3 18 6 25.19
    3 17 6 50.6
    3 16 6 135.95
    3 15 6 134.44
    3 14 6 351.08
    3 13 6 364.76
    3 12 6 137.83
    3 11 6 52.61
    3 10 6 45.03
    3 9 6 43.28
    3 8 6 193.67
    3 7 6 314.85
    3 6 6 846.97
    3 5 6 422.15
    3 4 6 892.95
    3 3 6 942.92
    3 2 6 160.49
    3 1 6 69.06
    3 0 6 8.24
    3 0 7 152.67
    3 1 7 979.22
    3 2 7 130.78
    3 3 7 420.11
    3 4 7 279.5
    3 5 7 7.98
    3 6 7 58.74
    3 7 7 244.18
    3 8 7 53.66
    3 9 7 774.91
    3 10 7 71.84
    3 11 7 534.36
    3 12 7 50.1
    3 13 7 77.14
    3 14 7 41.39
    3 15 7 18.79
    3 16 7 20.32
    3 17 7 56.67
    3 15 8 170.56
    3 14 8 5.15
    3 13 8 390.23
    3 12 8 8.47
    3 11 8 107.06
    3 10 8 14.4
    3 9 8 46.9
    3 8 8 0
    3 7 8 562.79
    3 6 8 56.01
    3 5 8 672.53
    3 4 8 0.35
    3 3 8 823.2
    3 2 8 -1.11
    3 1 8 101.93
    3 0 8 54.64
    3 0 9 37.77
    3 1 9 479.05
    3 2 9 83.43
    3 3 9 104.44
    3 4 9 138.88
    3 5 9 26.3
    3 6 9 58.59
    3 7 9 143.46
    3 8 9 126.05
    3 9 9 385.93
    3 10 9 76.65
    3 11 9 298.43
    3 12 9 33.95
    3 13 9 44.8
    3 14 9 27.51
    3 11 10 15.03
    3 10 10 45.14
    3 9 10 35.93
    3 8 10 46.6
    3 7 10 116.55
    3 6 10 309.84
    3 5 10 134.91
    3 4 10 252.74
    3 3 10 208.16
    3 2 10 80.76
    3 1 10 75.48
    3 0 10 18.11
    3 0 11 279.76
    3 1 11 51.45
    3 2 11 208.35
    3 3 11 68.13
    3 4 11 24.48
    3 5 11 77.72
    3 6 11 49.57
    3 7 11 62.31
    3 8 11 125.46
    3 9 11 29.51
    3 4 12 235.99
    3 3 12 33
    3 2 12 82.27
    3 1 12 88.96
    3 0 12 5.41
    4 1 -12 46.75
    4 0 -12 102.13
    4 0 -11 115.18
    4 1 -11 142.36
    4 2 -11 93.15
    4 3 -11 138.35
    4 4 -11 131.59
    4 5 -11 120.34
    4 6 -11 115.19
    4 7 -11 74.95
    4 8 -11 36.83
    4 11 -10 92.48
    4 10 -10 5.79
    4 9 -10 139.11
    4 8 -10 19.35
    4 7 -10 83.28
    4 6 -10 64.28
    4 5 -10 42.45
    4 4 -10 88.58
    4 3 -10 89.19
    4 2 -10 131.48
    4 1 -10 278.2
    4 0 -10 22.76
    4 0 -9 309.67
    4 1 -9 107.6
    4 2 -9 121.38
    4 3 -9 355.6
    4 4 -9 2.56
    4 5 -9 482.76
    4 6 -9 32.21
    4 7 -9 204.4
    4 8 -9 163.49
    4 9 -9 43.01
    4 10 -9 233.69
    4 11 -9 66.62
    4 12 -9 36.69
    4 13 -9 161.89
    4 15 -8 14.54
    4 14 -8 42
    4 13 -8 30.2
    4 12 -8 196.51
    4 11 -8 200.48
    4 10 -8 73.97
    4 9 -8 308.29
    4 8 -8 172.41
    4 7 -8 75.73
    4 6 -8 203.46
    4 5 -8 1.98
    4 4 -8 94.18
    4 3 -8 138.02
    4 2 -8 173.19
    4 1 -8 328.88
    4 0 -8 12.24
    4 0 -7 235.23
    4 1 -7 244.06
    4 2 -7 232.65
    4 3 -7 291.16
    4 4 -7 403.74
    4 5 -7 264.44
    4 6 -7 433.63
    4 7 -7 218.53
    4 8 -7 106.31
    4 9 -7 113.19
    4 10 -7 219.78
    4 11 -7 148.49
    4 12 -7 210.24
    4 13 -7 132.89
    4 14 -7 170.53
    4 15 -7 80.54
    4 16 -7 95.15
    4 17 -6 5.61
    4 16 -6 51
    4 15 -6 31.48
    4 14 -6 20.19
    4 13 -6 98.43
    4 12 -6 287.74
    4 11 -6 94.69
    4 10 -6 317.53
    4 9 -6 97.67
    4 8 -6 613.48
    4 7 -6 205.85
    4 6 -6 65.08
    4 5 -6 227.86
    4 4 -6 95.34
    4 3 -6 154.09
    4 2 -6 1037.25
    4 1 -6 192.4
    4 0 -6 199.56
    4 0 -5 10.39
    4 1 -5 438.29
    4 2 -5 429.59
    4 3 -5 284.08
    4 4 -5 1074.06
    4 5 -5 90.72
    4 6 -5 1329.83
    4 7 -5 219.23
    4 8 -5 201.46
    4 9 -5 78.59
    4 10 -5 9.5
    4 11 -5 73.31
    4 12 -5 223.31
    4 13 -5 32.64
    4 14 -5 269.26
    4 15 -5 8.74
    4 16 -5 252.12
    4 17 -5 56.75
    4 18 -5 32.74
    4 19 -4 32.98
    4 18 -4 185.13
    4 17 -4 69.53
    4 16 -4 54.56
    4 15 -4 87.09
    4 14 -4 18.92
    4 13 -4 99.41
    4 12 -4 210.09
    4 11 -4 66.25
    4 10 -4 298.16
    4 9 -4 89.09
    4 8 -4 879.78
    4 7 -4 184.78
    4 6 -4 117.43
    4 5 -4 225.02
    4 4 -4 164.66
    4 3 -4 556.39
    4 2 -4 1621.7
    4 1 -4 230.57
    4 0 -4 951.3
    4 0 -3 239.79
    4 1 -3 328.13
    4 2 -3 288.69
    4 3 -3 662.26
    4 4 -3 582.76
    4 5 -3 902.74
    4 6 -3 657.15
    4 7 -3 315.27
    4 8 -3 107.4
    4 9 -3 39.94
    4 10 -3 65.65
    4 11 -3 93.44
    4 12 -3 93.87
    4 13 -3 183.6
    4 14 -3 106.65
    4 15 -3 265.46
    4 16 -3 160.02
    4 17 -3 82.73
    4 18 -3 19.47
    4 19 -3 10.56
    4 19 -2 162.98
    4 18 -2 43.24
    4 17 -2 150.3
    4 16 -2 56.98
    4 15 -2 27.47
    4 14 -2 52.43
    4 13 -2 154.01
    4 12 -2 57.79
    4 11 -2 689.85
    4 10 -2 97.4
    4 9 -2 980.37
    4 8 -2 227.91
    4 7 -2 669.26
    4 6 -2 103.45
    4 5 -2 161.84
    4 4 -2 340.65
    4 3 -2 681.85
    4 2 -2 640.79
    4 1 -2 2443.84
    4 0 -2 347.93
    4 0 -1 8.1
    4 1 -1 244.36
    4 2 -1 62.43
    4 3 -1 1079.32
    4 4 -1 45.54
    4 5 -1 923.35
    4 6 -1 48.33
    4 7 -1 837.81
    4 8 -1 11.41
    4 9 -1 177.66
    4 10 -1 47.51
    4 11 -1 231.78
    4 12 -1 -1.61
    4 13 -1 508.83
    4 14 -1 13.33
    4 15 -1 344.92
    4 16 -1 1.86
    4 17 -1 84.21
    4 18 -1 8.54
    4 19 -1 0.65
    4 20 -1 5.86
    4 20 0 27.2
    4 19 0 155.14
    4 18 0 60.18
    4 17 0 128.36
    4 16 0 30
    4 15 0 81.34
    4 14 0 38.91
    4 13 0 101.45
    4 12 0 161.55
    4 11 0 882.57
    4 10 0 283.26
    4 9 0 1332.28
    4 8 0 275.93
    4 7 0 289.04
    4 6 0 64.18
    4 5 0 17.88
    4 4 0 27.31
    4 3 0 517.12
    4 2 0 348.76
    4 1 0 1643.06
    4 0 0 685.61
    4 0 1 142.53
    4 1 1 354.12
    4 2 1 327.93
    4 3 1 1038.95
    4 4 1 485.11
    4 5 1 395.54
    4 6 1 988.24
    4 7 1 296.55
    4 8 1 412.39
    4 9 1 62.05
    4 10 1 45.64
    4 11 1 150.1
    4 12 1 204.21
    4 13 1 265.04
    4 14 1 296.21
    4 15 1 123.95
    4 16 1 114.23
    4 17 1 49.29
    4 18 1 16.1
    4 19 1 16.91
    4 20 1 12.33
    4 19 2 32.52
    4 18 2 266.66
    4 17 2 4.99
    4 16 2 118.44
    4 15 2 13.61
    4 14 2 2.02
    4 13 2 23.84
    4 12 2 340.92
    4 11 2 38.46
    4 10 2 714.02
    4 9 2 67.02
    4 8 2 1027.34
    4 7 2 28.82
    4 6 2 186.77
    4 5 2 122.04
    4 4 2 304.87
    4 3 2 18.87
    4 2 2 1431.38
    4 1 2 319.35
    4 0 2 2369.32
    4 0 3 411.67
    4 1 3 33.48
    4 2 3 810.26
    4 3 3 28.64
    4 4 3 1828.42
    4 5 3 37.91
    4 6 3 1602.4
    4 7 3 20.49
    4 8 3 169.01
    4 9 3 11.28
    4 10 3 145.82
    4 11 3 8.76
    4 12 3 175.7
    4 13 3 7.28
    4 14 3 435.68
    4 15 3 11.43
    4 16 3 332.48
    4 17 3 2.48
    4 18 3 45.59
    4 19 3 1.9
    4 19 4 39.76
    4 18 4 203.17
    4 17 4 64.35
    4 16 4 39.57
    4 15 4 6.67
    4 14 4 27.93
    4 13 4 26.48
    4 12 4 294.15
    4 11 4 230.99
    4 10 4 243.81
    4 9 4 105.31
    4 8 4 816.26
    4 7 4 191.31
    4 6 4 158.97
    4 5 4 27.91
    4 4 4 106.96
    4 3 4 263.36
    4 2 4 1378.38
    4 1 4 550.25
    4 0 4 1067.86
    4 0 5 3.12
    4 1 5 207.29
    4 2 5 92.7
    4 3 5 882.3
    4 4 5 643.67
    4 5 5 810.69
    4 6 5 745.33
    4 7 5 224.15
    4 8 5 69.02
    4 9 5 41.11
    4 10 5 60.38
    4 11 5 89.07
    4 12 5 112.36
    4 13 5 192.3
    4 14 5 202.69
    4 15 5 260.6
    4 16 5 107.58
    4 17 5 48.03
    4 18 5 6.86
    4 17 6 107.4
    4 16 6 16.44
    4 15 6 11.05
    4 14 6 10.77
    4 13 6 41.51
    4 12 6 70.82
    4 11 6 621.4
    4 10 6 34.05
    4 9 6 546.28
    4 8 6 108.51
    4 7 6 419.03
    4 6 6 71.32
    4 5 6 61.38
    4 4 6 76.64
    4 3 6 351.04
    4 2 6 187.12
    4 1 6 1562.57
    4 0 6 13.44
    4 0 7 12.65
    4 1 7 141.77
    4 2 7 51.18
    4 3 7 555.89
    4 4 7 25.49
    4 5 7 939.46
    4 6 7 4.22
    4 7 7 462.36
    4 8 7 26.32
    4 9 7 139.33
    4 10 7 13.66
    4 11 7 202.09
    4 12 7 2.59
    4 13 7 352.65
    4 14 7 -0.24
    4 15 7 235.42
    4 16 7 3.7
    4 14 8 16.82
    4 13 8 53.12
    4 12 8 44.48
    4 11 8 395.31
    4 10 8 165.36
    4 9 8 465.89
    4 8 8 136.17
    4 7 8 155.28
    4 6 8 44.64
    4 5 8 4.55
    4 4 8 96.01
    4 3 8 155.19
    4 2 8 104.88
    4 1 8 532.81
    4 0 8 161.26
    4 0 9 1.18
    4 1 9 88.74
    4 2 9 119.57
    4 3 9 220.6
    4 4 9 304.77
    4 5 9 144.64
    4 6 9 330.66
    4 7 9 90.71
    4 8 9 129.5
    4 9 9 35.32
    4 10 9 21.17
    4 11 9 33.43
    4 12 9 91.46
    4 13 9 70.62
    4 10 10 209
    4 9 10 24.61
    4 8 10 253.78
    4 7 10 28.26
    4 6 10 52.92
    4 5 10 67.46
    4 4 10 43.64
    4 3 10 73.08
    4 2 10 284.93
    4 1 10 62.68
    4 0 10 451.33
    4 0 11 1.02
    4 1 11 41.37
    4 2 11 118.29
    4 3 11 12.14
    4 4 11 303.36
    4 5 11 10.88
    4 6 11 212.1
    4 7 11 13.11
    5 0 -11 1.41
    5 1 -11 169.94
    5 2 -11 60.87
    5 3 -11 50.91
    5 4 -11 111.48
    5 5 -11 20.49
    5 6 -11 80.14
    5 9 -10 3.45
    5 8 -10 109.3
    5 7 -10 116.22
    5 6 -10 16
    5 5 -10 251.98
    5 4 -10 19.77
    5 3 -10 248.95
    5 2 -10 177.3
    5 1 -10 32.54
    5 0 -10 299.85
    5 0 -9 182.52
    5 1 -9 210.73
    5 2 -9 121.59
    5 3 -9 99.17
    5 4 -9 108.51
    5 5 -9 9.39
    5 6 -9 115.95
    5 7 -9 90.05
    5 8 -9 75.18
    5 9 -9 165.47
    5 10 -9 66.26
    5 11 -9 118.76
    5 12 -9 66.97
    5 14 -8 107.13
    5 13 -8 105.46
    5 12 -8 129.95
    5 11 -8 113.22
    5 10 -8 99.06
    5 9 -8 178.11
    5 8 -8 134.09
    5 7 -8 170.29
    5 6 -8 251.76
    5 5 -8 118.52
    5 4 -8 310.63
    5 3 -8 157.68
    5 2 -8 252.53
    5 1 -8 190.05
    5 0 -8 108.16
    5 0 -7 506.4
    5 1 -7 82.49
    5 2 -7 141.26
    5 3 -7 54.79
    5 4 -7 129.56
    5 5 -7 165.16
    5 6 -7 70.44
    5 7 -7 92.71
    5 8 -7 263.01
    5 9 -7 23.19
    5 10 -7 456.59
    5 11 -7 46.29
    5 12 -7 99.91
    5 13 -7 74.71
    5 14 -7 17.4
    5 15 -7 33.19
    5 16 -6 118.92
    5 15 -6 9.63
    5 14 -6 254.9
    5 13 -6 56.76
    5 12 -6 181.37
    5 11 -6 111.3
    5 10 -6 29.3
    5 9 -6 237.18
    5 8 -6 173.6
    5 7 -6 141.64
    5 6 -6 594.02
    5 5 -6 111.77
    5 4 -6 846.42
    5 3 -6 117.53
    5 2 -6 281.36
    5 1 -6 281.12
    5 0 -6 10.19
    5 0 -5 1443.08
    5 1 -5 244.33
    5 2 -5 112.31
    5 3 -5 230.24
    5 4 -5 103.92
    5 5 -5 550.04
    5 6 -5 429.16
    5 7 -5 128.41
    5 8 -5 281.59
    5 9 -5 176.42
    5 10 -5 411.02
    5 11 -5 61.28
    5 12 -5 110.84
    5 13 -5 82.04
    5 14 -5 28.46
    5 15 -5 97.95
    5 16 -5 33.19
    5 17 -5 37.55
    5 18 -4 37
    5 17 -4 91.18
    5 16 -4 109.97
    5 15 -4 230.69
    5 14 -4 149.16
    5 13 -4 271.01
    5 12 -4 23.77
    5 11 -4 31.13
    5 10 -4 78.33
    5 9 -4 5.05
    5 8 -4 149.86
    5 7 -4 260.28
    5 6 -4 278.4
    5 5 -4 682
    5 4 -4 555.8
    5 3 -4 733.69
    5 2 -4 307.71
    5 1 -4 61.17
    5 0 -4 309.13
    5 0 -3 294.78
    5 1 -3 1719.5
    5 2 -3 199.58
    5 3 -3 414.44
    5 4 -3 360.93
    5 5 -3 281.66
    5 6 -3 307.54
    5 7 -3 445.33
    5 8 -3 168.46
    5 9 -3 578.46
    5 10 -3 94.59
    5 11 -3 361.69
    5 12 -3 44.16
    5 13 -3 194.13
    5 14 -3 46.19
    5 15 -3 56.57
    5 16 -3 44.67
    5 17 -3 171.22
    5 18 -3 20.44
    5 19 -2 1.77
    5 18 -2 1.59
    5 17 -2 125.17
    5 16 -2 11.07
    5 15 -2 353.62
    5 14 -2 7.32
    5 13 -2 651.96
    5 12 -2 37.57
    5 11 -2 127.95
    5 10 -2 50.06
    5 9 -2 68.95
    5 8 -2 27.87
    5 7 -2 658.01
    5 6 -2 2.78
    5 5 -2 1299.59
    5 4 -2 58.69
    5 3 -2 1252.65
    5 2 -2 296.84
    5 1 -2 123.65
    5 0 -2 88.85
    5 0 -1 614.3
    5 1 -1 1417.9
    5 2 -1 247.25
    5 3 -1 684.8
    5 4 -1 154.82
    5 5 -1 46.14
    5 6 -1 221.81
    5 7 -1 541.25
    5 8 -1 408.58
    5 9 -1 1084.92
    5 10 -1 394.73
    5 11 -1 682.52
    5 12 -1 204.2
    5 13 -1 59.51
    5 14 -1 48.97
    5 15 -1 48.58
    5 16 -1 60.68
    5 17 -1 116.66
    5 18 -1 50.24
    5 19 -1 102.08
    5 19 0 5.29
    5 18 0 35.29
    5 17 0 46.48
    5 16 0 161.2
    5 15 0 78.39
    5 14 0 292.86
    5 13 0 236.01
    5 12 0 471.4
    5 11 0 72.76
    5 10 0 43.32
    5 9 0 53.42
    5 8 0 430.46
    5 7 0 287.49
    5 6 0 939.8
    5 5 0 573.06
    5 4 0 918.84
    5 3 0 321.82
    5 2 0 383.31
    5 1 0 76.6
    5 0 0 48.95
    5 0 1 1545.91
    5 1 1 126.33
    5 2 1 1062.22
    5 3 1 174
    5 4 1 80.56
    5 5 1 197.87
    5 6 1 216.16
    5 7 1 46.25
    5 8 1 1382.77
    5 9 1 43.32
    5 10 1 1381.25
    5 11 1 57.2
    5 12 1 294.34
    5 13 1 47.16
    5 14 1 3.31
    5 15 1 20.11
    5 16 1 117.03
    5 17 1 11.47
    5 18 1 170.7
    5 19 1 12.97
    5 19 2 1.39
    5 18 2 44.03
    5 17 2 3.38
    5 16 2 264.85
    5 15 2 24.98
    5 14 2 390.43
    5 13 2 25.23
    5 12 2 409.06
    5 11 2 35.47
    5 10 2 70.71
    5 9 2 6.18
    5 8 2 220.6
    5 7 2 100.88
    5 6 2 1214.8
    5 5 2 262.71
    5 4 2 1570.96
    5 3 2 44.1
    5 2 2 831.59
    5 1 2 32.43
    5 0 2 20.03
    5 0 3 1517.9
    5 1 3 626.23
    5 2 3 683.37
    5 3 3 424.81
    5 4 3 137.81
    5 5 3 26.65
    5 6 3 146.17
    5 7 3 366.15
    5 8 3 417.85
    5 9 3 369.24
    5 10 3 395.53
    5 11 3 107.97
    5 12 3 165.14
    5 13 3 33.06
    5 14 3 66.51
    5 15 3 13.58
    5 16 3 55.78
    5 17 3 85
    5 18 3 137.82
    5 18 4 10.85
    5 17 4 100.44
    5 16 4 87.07
    5 15 4 301.07
    5 14 4 81
    5 13 4 277.3
    5 12 4 57.12
    5 11 4 34.1
    5 10 4 7.73
    5 9 4 43.41
    5 8 4 10.56
    5 7 4 290.13
    5 6 4 290.28
    5 5 4 1204.21
    5 4 4 380.44
    5 3 4 935.84
    5 2 4 188.23
    5 1 4 202.17
    5 0 4 12.22
    5 0 5 50.4
    5 1 5 1223.34
    5 2 5 46.94
    5 3 5 474.8
    5 4 5 179.05
    5 5 5 82.73
    5 6 5 6.12
    5 7 5 427.44
    5 8 5 5.58
    5 9 5 649.09
    5 10 5 20.34
    5 11 5 390.3
    5 12 5 4.19
    5 13 5 188.64
    5 14 5 11.77
    5 15 5 19.35
    5 16 5 9.25
    5 17 5 146.52
    5 16 6 10.94
    5 15 6 194.91
    5 14 6 34.93
    5 13 6 375.22
    5 12 6 23.52
    5 11 6 58.05
    5 10 6 8.95
    5 9 6 26.74
    5 8 6 5.92
    5 7 6 447.09
    5 6 6 15.34
    5 5 6 869.74
    5 4 6 70.28
    5 3 6 768.22
    5 2 6 159.15
    5 1 6 74.34
    5 0 6 32.48
    5 0 7 311.72
    5 1 7 372.67
    5 2 7 178.42
    5 3 7 215.23
    5 4 7 27.39
    5 5 7 65.34
    5 6 7 66.73
    5 7 7 132.31
    5 8 7 183.91
    5 9 7 518.51
    5 10 7 226.05
    5 11 7 300.06
    5 12 7 97.29
    5 13 7 47.11
    5 14 7 5.41
    5 15 7 31.34
    5 13 8 97.71
    5 12 8 187.23
    5 11 8 16.57
    5 10 8 14.76
    5 9 8 32.57
    5 8 8 101.07
    5 7 8 137.4
    5 6 8 330.16
    5 5 8 142.13
    5 4 8 286.8
    5 3 8 152.72
    5 2 8 151.88
    5 1 8 21.58
    5 0 8 0.92
    5 0 9 593.99
    5 1 9 48.01
    5 2 9 363.67
    5 3 9 26.33
    5 4 9 56.05
    5 5 9 74.9
    5 6 9 45.55
    5 7 9 30.21
    5 8 9 377.33
    5 9 9 2.82
    5 10 9 390.72
    5 11 9 33.98
    5 9 10 25.34
    5 8 10 68.21
    5 7 10 22.36
    5 6 10 283.7
    5 5 10 48.19
    5 4 10 314.81
    5 3 10 13.47
    5 2 10 154.57
    5 1 10 28.01
    5 0 10 2.46
    5 0 11 192.44
    5 1 11 117.69
    5 2 11 156.97
    5 3 11 82.1
    5 4 11 48.82
    5 5 11 11.38
    6 0 -11 151.48
    6 1 -11 28.88
    6 7 -10 71.08
    6 6 -10 80.16
    6 5 -10 16.31
    6 4 -10 77.86
    6 3 -10 72.09
    6 2 -10 95.41
    6 1 -10 95.51
    6 0 -10 138.08
    6 0 -9 86.7
    6 1 -9 194.75
    6 2 -9 145.66
    6 3 -9 32.62
    6 4 -9 208.94
    6 5 -9 88.64
    6 6 -9 177.1
    6 7 -9 106.82
    6 8 -9 86.2
    6 9 -9 121.79
    6 10 -9 41.39
    6 12 -8 72.62
    6 11 -8 31.14
    6 10 -8 282.34
    6 9 -8 17.8
    6 8 -8 242.01
    6 7 -8 50.82
    6 6 -8 18.86
    6 5 -8 100.76
    6 4 -8 45.47
    6 3 -8 170.24
    6 2 -8 194
    6 1 -8 48.52
    6 0 -8 203.14
    6 0 -7 9.27
    6 1 -7 357.51
    6 2 -7 147.79
    6 3 -7 33.94
    6 4 -7 327.13
    6 5 -7 33.75
    6 6 -7 365.56
    6 7 -7 176.03
    6 8 -7 168.23
    6 9 -7 126.67
    6 10 -7 5.71
    6 11 -7 155.85
    6 12 -7 150.68
    6 13 -7 38.3
    6 14 -7 134.28
    6 15 -6 53.5
    6 14 -6 5.03
    6 13 -6 72.39
    6 12 -6 81.33
    6 11 -6 134.54
    6 10 -6 123.77
    6 9 -6 185.37
    6 8 -6 189.73
    6 7 -6 209.7
    6 6 -6 57.19
    6 5 -6 165.62
    6 4 -6 76.76
    6 3 -6 302.94
    6 2 -6 348.42
    6 1 -6 130.32
    6 0 -6 376.17
    6 0 -5 62.37
    6 1 -5 14.61
    6 2 -5 503.16
    6 3 -5 413.23
    6 4 -5 161.68
    6 5 -5 542.74
    6 6 -5 90.56
    6 7 -5 279.33
    6 8 -5 229.98
    6 9 -5 32.05
    6 10 -5 38.3
    6 11 -5 120.88
    6 12 -5 61.11
    6 13 -5 158.19
    6 14 -5 59.67
    6 15 -5 155.55
    6 16 -5 51.28
    6 17 -4 139.15
    6 16 -4 42.36
    6 15 -4 18.52
    6 14 -4 86.33
    6 13 -4 110.53
    6 12 -4 48.31
    6 11 -4 305.6
    6 10 -4 20.3
    6 9 -4 234.59
    6 8 -4 60.35
    6 7 -4 536.94
    6 6 -4 245.59
    6 5 -4 56.3
    6 4 -4 232.01
    6 3 -4 252.11
    6 2 -4 89.11
    6 1 -4 1016.34
    6 0 -4 1.36
    6 0 -3 38.59
    6 1 -3 203.01
    6 2 -3 237.37
    6 3 -3 783.22
    6 4 -3 204.42
    6 5 -3 918.79
    6 6 -3 6.36
    6 7 -3 265.66
    6 8 -3 98.51
    6 9 -3 74.6
    6 10 -3 54.28
    6 11 -3 70.95
    6 12 -3 59.18
    6 13 -3 196.53
    6 14 -3 48.71
    6 15 -3 364.55
    6 16 -3 17.26
    6 17 -3 86.63
    6 18 -2 78.06
    6 17 -2 67.4
    6 16 -2 89.33
    6 15 -2 23.35
    6 14 -2 107.17
    6 13 -2 44.09
    6 12 -2 157.38
    6 11 -2 380.99
    6 10 -2 226.53
    6 9 -2 461.98
    6 8 -2 122.75
    6 7 -2 445.85
    6 6 -2 279.9
    6 5 -2 24
    6 4 -2 335.26
    6 3 -2 272.58
    6 2 -2 274.01
    6 1 -2 618.38
    6 0 -2 981.77
    6 0 -1 180.59
    6 1 -1 28.02
    6 2 -1 493.41
    6 3 -1 100.33
    6 4 -1 924.77
    6 5 -1 388.9
    6 6 -1 600.12
    6 7 -1 291.46
    6 8 -1 302.84
    6 9 -1 111.68
    6 10 -1 32.68
    6 11 -1 93.78
    6 12 -1 246.54
    6 13 -1 80.66
    6 14 -1 360.2
    6 15 -1 65.51
    6 16 -1 128
    6 17 -1 10.58
    6 18 -1 40.39
    6 18 0 122.91
    6 17 0 22.73
    6 16 0 54.84
    6 15 0 93
    6 14 0 9.28
    6 13 0 50.36
    6 12 0 258.12
    6 11 0 58.26
    6 10 0 1052.75
    6 9 0 15.75
    6 8 0 844.6
    6 7 0 55.19
    6 6 0 87.3
    6 5 0 114.74
    6 4 0 143.76
    6 3 0 645.95
    6 2 0 689.05
    6 1 0 240.34
    6 0 0 835.4
    6 0 1 3.3
    6 1 1 51.89
    6 2 1 383.03
    6 3 1 16.01
    6 4 1 944
    6 5 1 261.41
    6 6 1 941.21
    6 7 1 154.91
    6 8 1 335.73
    6 9 1 38.19
    6 10 1 81.32
    6 11 1 71.2
    6 12 1 306.72
    6 13 1 81.55
    6 14 1 398.02
    6 15 1 36.06
    6 16 1 166.1
    6 17 1 14.92
    6 18 1 37.23
    6 18 2 80.53
    6 17 2 56.46
    6 16 2 44
    6 15 2 27.49
    6 14 2 17
    6 13 2 20.65
    6 12 2 247.98
    6 11 2 167.23
    6 10 2 413.99
    6 9 2 490.05
    6 8 2 405.32
    6 7 2 359.3
    6 6 2 187.95
    6 5 2 11.17
    6 4 2 177.8
    6 3 2 307.31
    6 2 2 513.65
    6 1 2 242.02
    6 0 2 1178.34
    6 0 3 78.29
    6 1 3 76.22
    6 2 3 207.12
    6 3 3 787.2
    6 4 3 180.64
    6 5 3 1109.04
    6 6 3 47.43
    6 7 3 436.75
    6 8 3 50.48
    6 9 3 66.86
    6 10 3 7.14
    6 11 3 107.76
    6 12 3 7.49
    6 13 3 246.83
    6 14 3 65.27
    6 15 3 283.82
    6 16 3 35.1
    6 17 3 88.66
    6 17 4 162.75
    6 16 4 5.09
    6 15 4 3.8
    6 14 4 3.49
    6 13 4 131.91
    6 12 4 14.33
    6 11 4 375.01
    6 10 4 3.85
    6 9 4 401.43
    6 8 4 18.24
    6 7 4 407.5
    6 6 4 61.74
    6 5 4 29.34
    6 4 4 2.42
    6 3 4 390.88
    6 2 4 49.91
    6 1 4 1214.1
    6 0 4 4.72
    6 0 5 45.86
    6 1 5 156.95
    6 2 5 203.69
    6 3 5 650.79
    6 4 5 66.48
    6 5 5 724.41
    6 6 5 45.35
    6 7 5 274.46
    6 8 5 33.23
    6 9 5 22.76
    6 10 5 4.72
    6 11 5 34.97
    6 12 5 49.95
    6 13 5 192.44
    6 14 5 50.92
    6 15 5 241.26
    6 16 5 29.58
    6 15 6 9.04
    6 14 6 6.58
    6 13 6 29.1
    6 12 6 99.36
    6 11 6 269.96
    6 10 6 264.1
    6 9 6 243.91
    6 8 6 128.18
    6 7 6 163.05
    6 6 6 83.87
    6 5 6 14.4
    6 4 6 5
    6 3 6 342.38
    6 2 6 214.96
    6 1 6 522.23
    6 0 6 682.39
    6 0 7 17.51
    6 1 7 2.76
    6 2 7 254.49
    6 3 7 78.75
    6 4 7 345.46
    6 5 7 191.17
    6 6 7 297.91
    6 7 7 87.59
    6 8 7 101.62
    6 9 7 13.62
    6 10 7 7.02
    6 11 7 19.93
    6 12 7 167.22
    6 13 7 37.08
    6 12 8 157.47
    6 11 8 15.87
    6 10 8 518.4
    6 9 8 -1.09
    6 8 8 389.67
    6 7 8 70.58
    6 6 8 65.43
    6 5 8 52.52
    6 4 8 41.07
    6 3 8 9.62
    6 2 8 318.41
    6 1 8 30.82
    6 0 8 565.05
    6 0 9 2.81
    6 1 9 -0.56
    6 2 9 162.04
    6 3 9 17.32
    6 4 9 344.41
    6 5 9 36.07
    6 6 9 327.2
    6 7 9 30.62
    6 8 9 107.91
    6 9 9 5.83
    6 10 9 21.03
    6 6 10 47.25
    6 5 10 5.56
    6 4 10 24.98
    6 3 10 101.11
    6 2 10 123.42
    6 1 10 132.12
    6 0 10 222.94
    7 4 -10 110.76
    7 3 -10 56.21
    7 2 -10 108.89
    7 1 -10 134.37
    7 0 -10 35.44
    7 0 -9 248.11
    7 1 -9 32.24
    7 2 -9 162.08
    7 3 -9 116.87
    7 4 -9 10.45
    7 5 -9 88.7
    7 6 -9 17.77
    7 7 -9 57.9
    7 8 -9 90.42
    7 10 -8 18.15
    7 9 -8 151.4
    7 8 -8 92.04
    7 7 -8 53.54
    7 6 -8 200.53
    7 5 -8 48
    7 4 -8 193.69
    7 3 -8 23.73
    7 2 -8 89.8
    7 1 -8 222.69
    7 0 -8 86.42
    7 0 -7 220.98
    7 1 -7 151.9
    7 2 -7 164.78
    7 3 -7 171.07
    7 4 -7 85.86
    7 5 -7 51.52
    7 6 -7 37.75
    7 7 -7 87.24
    7 8 -7 103.68
    7 9 -7 166.8
    7 10 -7 138.24
    7 11 -7 87.79
    7 12 -7 33.65
    7 14 -6 24.11
    7 13 -6 136.7
    7 12 -6 40.86
    7 11 -6 96.98
    7 10 -6 59.26
    7 9 -6 48.08
    7 8 -6 68.48
    7 7 -6 188.52
    7 6 -6 115.59
    7 5 -6 414.62
    7 4 -6 111.26
    7 3 -6 162.71
    7 2 -6 216.85
    7 1 -6 44.73
    7 0 -6 430.53
    7 0 -5 29.9
    7 1 -5 585.66
    7 2 -5 15.41
    7 3 -5 278.92
    7 4 -5 152.72
    7 5 -5 16.91
    7 6 -5 201.6
    7 7 -5 188.13
    7 8 -5 24.08
    7 9 -5 382.68
    7 10 -5 8.3
    7 11 -5 185.75
    7 12 -5 39.83
    7 13 -5 65.53
    7 14 -5 62.38
    7 15 -5 13.14
    7 15 -4 160.14
    7 14 -4 41.72
    7 13 -4 160.14
    7 12 -4 32.11
    7 11 -4 51.64
    7 10 -4 66.72
    7 9 -4 41.34
    7 8 -4 88.15
    7 7 -4 291.8
    7 6 -4 115.86
    7 5 -4 694.78
    7 4 -4 289.76
    7 3 -4 376.04
    7 2 -4 100.62
    7 1 -4 122.59
    7 0 -4 100.88
    7 0 -3 435.2
    7 1 -3 317.12
    7 2 -3 346.61
    7 3 -3 254.98
    7 4 -3 190.63
    7 5 -3 42.65
    7 6 -3 269.55
    7 7 -3 195.24
    7 8 -3 224.04
    7 9 -3 216.45
    7 10 -3 166.61
    7 11 -3 67.03
    7 12 -3 186.67
    7 13 -3 86.79
    7 14 -3 60.24
    7 15 -3 10.96
    7 16 -3 66.13
    7 16 -2 121.15
    7 15 -2 19.17
    7 14 -2 282.36
    7 13 -2 38.19
    7 12 -2 174.83
    7 11 -2 79.28
    7 10 -2 1.18
    7 9 -2 85.37
    7 8 -2 137.07
    7 7 -2 81.49
    7 6 -2 638.85
    7 5 -2 191.48
    7 4 -2 737.85
    7 3 -2 128.48
    7 2 -2 514.26
    7 1 -2 54.44
    7 0 -2 16.37
    7 0 -1 1106.38
    7 1 -1 48.46
    7 2 -1 629.18
    7 3 -1 343.1
    7 4 -1 50.59
    7 5 -1 88.16
    7 6 -1 87.66
    7 7 -1 125.29
    7 8 -1 444.58
    7 9 -1 3.9
    7 10 -1 516
    7 11 -1 14.9
    7 12 -1 182.57
    7 13 -1 110.07
    7 14 -1 1.79
    7 15 -1 54.31
    7 16 -1 51.86
    7 17 -1 23.12
    7 17 0 25.16
    7 16 0 126.54
    7 15 0 73.35
    7 14 0 221.35
    7 13 0 58.42
    7 12 0 216.38
    7 11 0 111.92
    7 10 0 2.66
    7 9 0 32.21
    7 8 0 185.39
    7 7 0 104.05
    7 6 0 695.92
    7 5 0 217.04
    7 4 0 794.19
    7 3 0 161.15
    7 2 0 436.57
    7 1 0 167.94
    7 0 0 8.69
    7 0 1 779.14
    7 1 1 419.32
    7 2 1 444.3
    7 3 1 278.8
    7 4 1 237.95
    7 5 1 1.5
    7 6 1 42.93
    7 7 1 190.6
    7 8 1 224.79
    7 9 1 249.95
    7 10 1 315.95
    7 11 1 167.13
    7 12 1 96.64
    7 13 1 42.06
    7 14 1 41.4
    7 15 1 15.89
    7 16 1 44.2
    7 17 1 64.57
    7 16 2 9.06
    7 15 2 269.99
    7 14 2 35.31
    7 13 2 241.18
    7 12 2 27.74
    7 11 2 165.01
    7 10 2 14.16
    7 9 2 81.59
    7 8 2 22.86
    7 7 2 398.33
    7 6 2 111.25
    7 5 2 999.56
    7 4 2 55.84
    7 3 2 743.41
    7 2 2 71.66
    7 1 2 94.36
    7 0 2 4.51
    7 0 3 2.78
    7 1 3 898.37
    7 2 3 13.4
    7 3 3 370.9
    7 4 3 55.02
    7 5 3 26.98
    7 6 3 50.06
    7 7 3 375.03
    7 8 3 5.52
    7 9 3 599.35
    7 10 3 5.79
    7 11 3 378.28
    7 12 3 1.22
    7 13 3 70.65
    7 14 3 11.27
    7 15 3 6.49
    7 16 3 0.04
    7 15 4 196.41
    7 14 4 107.03
    7 13 4 174.37
    7 12 4 20.15
    7 11 4 68.58
    7 10 4 22.41
    7 9 4 12.18
    7 8 4 61.01
    7 7 4 314.53
    7 6 4 112.61
    7 5 4 672.95
    7 4 4 282.63
    7 3 4 352.9
    7 2 4 64.75
    7 1 4 32.82
    7 0 4 10
    7 0 5 678.99
    7 1 5 344.66
    7 2 5 404.57
    7 3 5 188.42
    7 4 5 51.02
    7 5 5 8.68
    7 6 5 35.75
    7 7 5 179.09
    7 8 5 221.26
    7 9 5 294.29
    7 10 5 237.96
    7 11 5 149.72
    7 12 5 137.83
    7 13 5 47.12
    7 14 5 1.92
    7 13 6 6.23
    7 12 6 126.62
    7 11 6 3.68
    7 10 6 5.93
    7 9 6 2.17
    7 8 6 141.74
    7 7 6 18.67
    7 6 6 358.65
    7 5 6 64.37
    7 4 6 603.6
    7 3 6 51.83
    7 2 6 258.62
    7 1 6 7.62
    7 0 6 63.39
    7 0 7 839.13
    7 1 7 6.45
    7 2 7 486.14
    7 3 7 2.12
    7 4 7 54.5
    7 5 7 38.66
    7 6 7 64.94
    7 7 7 9.67
    7 8 7 320.1
    7 9 7 8.93
    7 10 7 360.72
    7 11 7 10.42
    7 12 7 165.99
    7 10 8 4.7
    7 9 8 0.78
    7 8 8 75.18
    7 7 8 40.02
    7 6 8 218.38
    7 5 8 90.52
    7 4 8 361.59
    7 3 8 72.89
    7 2 8 197.74
    7 1 8 15.04
    7 0 8 13.96
    7 0 9 212.49
    7 1 9 274.93
    7 2 9 93.19
    7 3 9 77.7
    7 4 9 18.98
    7 5 9 14.07
    7 6 9 39.13
    7 7 9 111.75
    7 1 10 25.24
    7 0 10 17.12
    8 0 -9 21.21
    8 1 -9 211.24
    8 2 -9 83.36
    8 3 -9 46.5
    8 4 -9 122.19
    8 8 -8 32.01
    8 7 -8 55.92
    8 6 -8 43.91
    8 5 -8 49.91
    8 4 -8 56.91
    8 3 -8 133.69
    8 2 -8 129.8
    8 1 -8 206.36
    8 0 -8 139.82
    8 0 -7 313.34
    8 1 -7 61.08
    8 2 -7 177.3
    8 3 -7 216.97
    8 4 -7 33.71
    8 5 -7 197.03
    8 6 -7 72.64
    8 7 -7 110.99
    8 8 -7 104.29
    8 9 -7 17.7
    8 10 -7 72.43
    8 12 -6 40.51
    8 11 -6 147.15
    8 10 -6 8.07
    8 9 -6 290.37
    8 8 -6 34.42
    8 7 -6 177.87
    8 6 -6 150.77
    8 5 -6 7.82
    8 4 -6 165.12
    8 3 -6 93.44
    8 2 -6 70.77
    8 1 -6 289.03
    8 0 -6 4.56
    8 0 -5 47.43
    8 1 -5 64.75
    8 2 -5 198.58
    8 3 -5 245.26
    8 4 -5 168.83
    8 5 -5 337.14
    8 6 -5 84.79
    8 7 -5 301.88
    8 8 -5 112.09
    8 9 -5 21.99
    8 10 -5 74.34
    8 11 -5 58.92
    8 12 -5 74.25
    8 13 -5 130.31
    8 14 -4 40.82
    8 13 -4 31.04
    8 12 -4 112.08
    8 11 -4 94.93
    8 10 -4 264.5
    8 9 -4 129.81
    8 8 -4 247.29
    8 7 -4 154.84
    8 6 -4 283.46
    8 5 -4 175.25
    8 4 -4 172.97
    8 3 -4 60.88
    8 2 -4 223.55
    8 1 -4 81.93
    8 0 -4 268.94
    8 0 -3 4.71
    8 1 -3 104.56
    8 2 -3 210.25
    8 3 -3 150.27
    8 4 -3 447.46
    8 5 -3 37.47
    8 6 -3 529.73
    8 7 -3 45.71
    8 8 -3 128.93
    8 9 -3 138.5
    8 10 -3 7.31
    8 11 -3 56.62
    8 12 -3 186.01
    8 13 -3 3.52
    8 14 -3 227.09
    8 15 -2 52.43
    8 14 -2 3.8
    8 13 -2 53.27
    8 12 -2 123.84
    8 11 -2 35.9
    8 10 -2 285.46
    8 9 -2 68.52
    8 8 -2 242.76
    8 7 -2 113.99
    8 6 -2 79.07
    8 5 -2 255.85
    8 4 -2 32.34
    8 3 -2 125.54
    8 2 -2 350.63
    8 1 -2 98.64
    8 0 -2 691.5
    8 0 -1 41.83
    8 1 -1 232.33
    8 2 -1 372.9
    8 3 -1 149.06
    8 4 -1 583.25
    8 5 -1 236.16
    8 6 -1 282.14
    8 7 -1 146.34
    8 8 -1 69.77
    8 9 -1 53.53
    8 10 -1 48.11
    8 11 -1 45.29
    8 12 -1 94.52
    8 13 -1 120.28
    8 14 -1 170.75
    8 15 -1 34.99
    8 15 0 25.34
    8 14 0 32.57
    8 13 0 35.44
    8 12 0 78.1
    8 11 0 103.01
    8 10 0 93.47
    8 9 0 234.15
    8 8 0 76.05
    8 7 0 95.18
    8 6 0 79.33
    8 5 0 68.05
    8 4 0 133.12
    8 3 0 154.31
    8 2 0 327.34
    8 1 0 545.06
    8 0 0 389.7
    8 0 1 81.56
    8 1 1 134.39
    8 2 1 74.63
    8 3 1 746.88
    8 4 1 25.4
    8 5 1 678.03
    8 6 1 48.71
    8 7 1 270.67
    8 8 1 34.79
    8 9 1 43.76
    8 10 1 14.73
    8 11 1 78.95
    8 12 1 23.13
    8 13 1 225.52
    8 14 1 11.69
    8 15 1 174.65
    8 15 2 13.59
    8 14 2 26.41
    8 13 2 41.85
    8 12 2 11.78
    8 11 2 249.94
    8 10 2 1.38
    8 9 2 490.07
    8 8 2 21.54
    8 7 2 186.46
    8 6 2 97.26
    8 5 2 9.77
    8 4 2 75.48
    8 3 2 346.26
    8 2 2 21.82
    8 1 2 684.25
    8 0 2 5.46
    8 0 3 3.03
    8 1 3 24.67
    8 2 3 145
    8 3 3 204.18
    8 4 3 231.9
    8 5 3 478.13
    8 6 3 159.65
    8 7 3 310.67
    8 8 3 54
    8 9 3 17.6
    8 10 3 25.39
    8 11 3 88.46
    8 12 3 68.01
    8 13 3 180.16
    8 14 3 83.48
    8 13 4 25.02
    8 12 4 100.52
    8 11 4 118.38
    8 10 4 309.8
    8 9 4 224.69
    8 8 4 338.79
    8 7 4 124.42
    8 6 4 78.49
    8 5 4 24.84
    8 4 4 45.85
    8 3 4 179.94
    8 2 4 243.49
    8 1 4 248.52
    8 0 4 301.93
    8 0 5 0.93
    8 1 5 15.96
    8 2 5 183.23
    8 3 5 32.31
    8 4 5 436.65
    8 5 5 25.95
    8 6 5 531.04
    8 7 5 6.99
    8 8 5 118.28
    8 9 5 4.06
    8 10 5 8.94
    8 11 5 7.93
    8 12 5 173.52
    8 11 6 8.71
    8 10 6 359.69
    8 9 6 34.76
    8 8 6 363.35
    8 7 6 1.55
    8 6 6 112.52
    8 5 6 6.05
    8 4 6 19.71
    8 3 6 12.11
    8 2 6 395.74
    8 1 6 7.77
    8 0 6 644.07
    8 0 7 1.62
    8 1 7 43.01
    8 2 7 197.73
    8 3 7 104.09
    8 4 7 292.21
    8 5 7 117.62
    8 6 7 155.81
    8 7 7 72.67
    8 8 7 32.02
    8 9 7 5.29
    8 7 8 80.44
    8 6 8 27.08
    8 5 8 9.19
    8 4 8 1.09
    8 3 8 107.59
    8 2 8 87.43
    8 1 8 436.38
    8 0 8 166.6
    8 0 9 2.27
    8 1 9 37.8
    8 2 9 5.17
    9 3 -8 78.74
    9 2 -8 123.65
    9 1 -8 59.19
    9 0 -8 299.29
    9 0 -7 25.95
    9 1 -7 175.09
    9 2 -7 115.41
    9 3 -7 48.7
    9 4 -7 143.81
    9 5 -7 7.48
    9 6 -7 78.77
    9 7 -7 54.34
    9 9 -6 42.81
    9 8 -6 57.8
    9 7 -6 148.49
    9 6 -6 43.66
    9 5 -6 182.1
    9 4 -6 83.07
    9 3 -6 126.51
    9 2 -6 97.21
    9 1 -6 76.52
    9 0 -6 131.24
    9 0 -5 201.75
    9 1 -5 38.89
    9 2 -5 132.09
    9 3 -5 86.52
    9 4 -5 64.84
    9 5 -5 152.52
    9 6 -5 133.33
    9 7 -5 62.24
    9 8 -5 151.46
    9 9 -5 46
    9 10 -5 149.9
    9 11 -5 27.44
    9 12 -4 97.89
    9 11 -4 56.22
    9 10 -4 18.07
    9 9 -4 142.68
    9 8 -4 84.62
    9 7 -4 123.71
    9 6 -4 246.04
    9 5 -4 7.01
    9 4 -4 322.48
    9 3 -4 71.85
    9 2 -4 82.32
    9 1 -4 72.91
    9 0 -4 8.08
    9 0 -3 225.89
    9 1 -3 46.62
    9 2 -3 160.07
    9 3 -3 103.96
    9 4 -3 15.28
    9 5 -3 193.75
    9 6 -3 74.55
    9 7 -3 110.73
    9 8 -3 230.36
    9 9 -3 9.02
    9 10 -3 218.11
    9 11 -3 41.7
    9 12 -3 119.47
    9 13 -2 90.23
    9 12 -2 63.05
    9 11 -2 59.55
    9 10 -2 34.46
    9 9 -2 26.05
    9 8 -2 84.75
    9 7 -2 134.55
    9 6 -2 175.69
    9 5 -2 165.76
    9 4 -2 291.86
    9 3 -2 103.32
    9 2 -2 168.95
    9 1 -2 77.86
    9 0 -2 41.85
    9 0 -1 122.32
    9 1 -1 324.25
    9 2 -1 149.5
    9 3 -1 154.37
    9 4 -1 58.89
    9 5 -1 8.32
    9 6 -1 75.7
    9 7 -1 117.29
    9 8 -1 73.6
    9 9 -1 148.95
    9 10 -1 47.62
    9 11 -1 130.29
    9 12 -1 74.13
    9 13 -1 34.35
    9 13 0 173.57
    9 12 0 24.47
    9 11 0 92.36
    9 10 0 16.26
    9 9 0 18.75
    9 8 0 13.5
    9 7 0 209.58
    9 6 0 2.26
    9 5 0 543.57
    9 4 0 22.39
    9 3 0 443.57
    9 2 0 66.93
    9 1 0 119.79
    9 0 0 113.26
    9 0 1 9.07
    9 1 1 534.35
    9 2 1 73.52
    9 3 1 129.49
    9 4 1 63.7
    9 5 1 27.41
    9 6 1 36.27
    9 7 1 165.91
    9 8 1 38.55
    9 9 1 225.59
    9 10 1 12.54
    9 11 1 200.21
    9 12 1 24.28
    9 13 1 26.05
    9 13 2 100.09
    9 12 2 62.61
    9 11 2 56.56
    9 10 2 35
    9 9 2 8.66
    9 8 2 38.9
    9 7 2 160.27
    9 6 2 137.5
    9 5 2 293.85
    9 4 2 280.67
    9 3 2 183.31
    9 2 2 123.21
    9 1 2 42.86
    9 0 2 36.73
    9 0 3 209.6
    9 1 3 160.41
    9 2 3 194.92
    9 3 3 68.69
    9 4 3 27.5
    9 5 3 59.25
    9 6 3 91.54
    9 7 3 60.42
    9 8 3 293.54
    9 9 3 131.07
    9 10 3 230.65
    9 11 3 99.18
    9 12 3 99.13
    9 11 4 0.85
    9 10 4 20.06
    9 9 4 21.83
    9 8 4 111.39
    9 7 4 15.94
    9 6 4 391.15
    9 5 4 -1.64
    9 4 4 474.52
    9 3 4 26.69
    9 2 4 145.79
    9 1 4 1.94
    9 0 4 9.02
    9 0 5 400.13
    9 1 5 13.3
    9 2 5 262.79
    9 3 5 6.95
    9 4 5 30.74
    9 5 5 20.41
    9 6 5 78.35
    9 7 5 23.47
    9 8 5 308.35
    9 9 5 35.89
    9 10 5 282.37
    9 8 6 31.32
    9 7 6 66.61
    9 6 6 111.28
    9 5 6 124.12
    9 4 6 209.64
    9 3 6 99.22
    9 2 6 100.83
    9 1 6 25.03
    9 0 6 4.88
    9 0 7 124.01
    9 1 7 360.06
    9 2 7 65.68
    9 3 7 89.66
    9 4 7 4.06
    9 5 7 12.67
    9 6 7 19.81
    10 5 -6 98.81
    10 4 -6 29.29
    10 3 -6 65.67
    10 2 -6 125.5
    10 1 -6 14.15
    10 0 -6 202.06
    10 0 -5 3.33
    10 1 -5 89.6
    10 2 -5 78.86
    10 3 -5 47.44
    10 4 -5 152.02
    10 5 -5 3.15
    10 6 -5 154.59
    10 7 -5 97.97
    10 9 -4 17.4
    10 8 -4 107.59
    10 7 -4 74.73
    10 6 -4 8.14
    10 5 -4 159.18
    10 4 -4 31.06
    10 3 -4 90.67
    10 2 -4 134.57
    10 1 -4 29.23
    10 0 -4 159.23
    10 0 -3 90.09
    10 1 -3 18.52
    10 2 -3 93.62
    10 3 -3 84.7
    10 4 -3 166.92
    10 5 -3 128.35
    10 6 -3 219.11
    10 7 -3 133.44
    10 8 -3 71.95
    10 9 -3 54.66
    10 10 -3 46.82
    10 10 -2 14.33
    10 9 -2 173.44
    10 8 -2 47.82
    10 7 -2 120.26
    10 6 -2 62.77
    10 5 -2 33.27
    10 4 -2 95.54
    10 3 -2 85.79
    10 2 -2 109.58
    10 1 -2 190.95
    10 0 -2 85.36
    10 0 -1 172.36
    10 1 -1 49.49
    10 2 -1 41.28
    10 3 -1 386.16
    10 4 -1 7.48
    10 5 -1 420.61
    10 6 -1 3.49
    10 7 -1 171.15
    10 8 -1 14.29
    10 9 -1 6.19
    10 10 -1 88.95
    10 11 0 108.49
    10 10 0 19.27
    10 9 0 180.55
    10 8 0 66.49
    10 7 0 133.53
    10 6 0 43.11
    10 5 0 20.3
    10 4 0 59.72
    10 3 0 115.7
    10 2 0 83.17
    10 1 0 416.97
    10 0 0 68.81
    10 0 1 110.88
    10 1 1 25.46
    10 2 1 197.43
    10 3 1 169.51
    10 4 1 344.17
    10 5 1 175.22
    10 6 1 187.95
    10 7 1 106.19
    10 8 1 40.44
    10 9 1 18.83
    10 10 1 42.84
    10 10 2 176.05
    10 9 2 75.58
    10 8 2 184.34
    10 7 2 41.71
    10 6 2 55.71
    10 5 2 27.57
    10 4 2 26.55
    10 3 2 69.91
    10 2 2 211.07
    10 1 2 47.53
    10 0 2 390.36
    10 0 3 14.09
    10 1 3 13.1
    10 2 3 160.26
    10 3 3 20.37
    10 4 3 321.42
    10 5 3 9.78
    10 6 3 366.16
    10 7 3 46.2
    10 8 3 97.68
    10 9 3 25.11
    10 8 4 218.15
    10 7 4 33.6
    10 6 4 34.7
    10 5 4 37.37
    10 4 4 49.85
    10 3 4 38.27
    10 2 4 192.45
    10 1 4 46.18
    10 0 4 269.41
    10 0 5 12.58
    10 1 5 12.34
    10 2 5 43.86
    10 3 5 108.56
    10 4 5 100.54
    10 5 5 155.94
    10 6 5 93.25
    10 3 6 100.91
    10 2 6 41.85
    10 1 6 286.08
    10 0 6 75.84
    11 3 -4 79.51
    11 2 -4 56.98
    11 1 -4 55.27
    11 0 -4 57.59
    11 0 -3 26.69
    11 1 -3 129.37
    11 2 -3 72.05
    11 3 -3 91.26
    11 4 -3 93.03
    11 5 -3 50.03
    11 6 -2 9.02
    11 5 -2 283.01
    11 4 -2 7.52
    11 3 -2 174.46
    11 2 -2 91.04
    11 1 -2 30.54
    11 0 -2 102.41
    11 0 -1 21.25
    11 1 -1 224.49
    11 2 -1 51.8
    11 3 -1 72.23
    11 4 -1 61.87
    11 5 -1 12.92
    11 6 -1 77.66
    11 7 -1 52.64
    11 7 0 28.72
    11 6 0 157.73
    11 5 0 103.03
    11 4 0 199.87
    11 3 0 119.1
    11 2 0 144.61
    11 1 0 69.88
    11 0 0 30.91
    11 0 1 286.43
    11 1 1 22.87
    11 2 1 157.65
    11 3 1 21.38
    11 4 1 0.98
    11 5 1 84.27
    11 6 1 39.43
    11 6 2 203.19
    11 5 2 4.2
    11 4 2 241.21
    11 3 2 46.61
    11 2 2 115.39
    11 1 2 50.97
    11 0 2 14.88
    11 0 3 181.2
    11 1 3 86.15
    11 2 3 143.06
    11 3 3 48.82
    11 4 3 44.24
    0 5 -15 0
    0 4 -15 57.14
    0 3 -15 21.75
    0 2 -15 46.87
    0 1 -15 90.57
    0 0 -15 4.39
    0 0 -14 62.16
    0 1 -14 55.3
    0 2 -14 53.99
    0 3 -14 45.24
    0 4 -14 32.96
    0 5 -14 70.39
    0 6 -14 21.25
    0 7 -14 52.09
    0 8 -14 37.84
    0 9 -14 38.57
    0 10 -14 46.45
    0 13 -13 61.16
    0 12 -13 43.9
    0 11 -13 24.78
    0 10 -13 34.34
    0 9 -13 23.77
    0 8 -13 63.97
    0 7 -13 88.68
    0 6 -13 71.78
    0 5 -13 115.9
    0 4 -13 36.11
    0 3 -13 84.88
    0 2 -13 58.31
    0 1 -13 16.29
    0 0 -13 77.97
    0 8 -12 27.66
    0 9 -12 223.36
    0 10 -12 -0.11
    0 11 -12 90.69
    0 12 -12 36.14
    0 13 -12 23.78
    0 14 -12 44.8
    0 15 -12 11.01
    0 16 -12 16.56
    0 18 -11 24.54
    0 17 -11 47.01
    0 16 -11 12.13
    0 15 -11 115.66
    0 14 -11 20.21
    0 13 -11 133.96
    0 12 -11 37.49
    0 11 -11 54
    0 14 -10 44.58
    0 15 -10 7.91
    0 16 -10 34.73
    0 17 -10 31.23
    0 18 -10 24.23
    0 19 -10 37.07
    0 21 -9 13.22
    0 20 -9 12.16
    0 19 -9 14.11
    0 18 -9 35.32
    0 17 -9 37.58
    0 16 -9 103.4
    0 17 -8 8.51
    0 18 -8 83.06
    0 19 -8 1.57
    0 20 -8 89.45
    0 21 -8 7.26
    0 22 -8 15.16
    0 23 -7 15.64
    0 22 -7 54.52
    0 21 -7 17.2
    0 20 -7 7.55
    0 19 -7 14.18
    0 20 -6 60.61
    0 21 -6 20.65
    0 22 -6 24.28
    0 23 -6 5.55
    0 24 -5 4.91
    0 23 -5 64.7
    0 22 -5 -2.65
    0 21 -5 42.86
    0 20 -5 2.25
    0 21 -4 65.18
    0 22 -4 4.03
    0 23 -4 15.99
    0 24 -4 1.81
    0 25 -4 10.01
    0 25 -3 39.82
    0 24 -3 20.83
    0 23 -3 55.06
    0 22 -3 18.02
    0 21 -3 25.46
    0 22 -2 38.85
    0 23 -2 5.95
    0 24 -2 6
    0 25 -2 9.64
    0 25 -1 1.59
    0 24 -1 72.01
    0 23 -1 13.67
    0 22 -1 97.81
    0 22 0 62.57
    0 23 0 7.29
    0 24 0 -6.22
    0 25 0 -3.89
    0 26 0 23.54
    0 25 1 7.17
    0 24 1 67.11
    0 23 1 8.06
    0 22 1 97.46
    0 22 2 38.66
    0 23 2 1.62
    0 24 2 6.16
    0 25 2 12.15
    0 25 3 39.31
    0 24 3 18.29
    0 23 3 50.72
    0 22 3 12.15
    0 21 3 20.83
    0 21 4 66.1
    0 22 4 2.27
    0 23 4 8.48
    0 24 4 1.43
    0 25 4 12.67
    0 24 5 9.5
    0 23 5 54.44
    0 22 5 7.55
    0 21 5 40.39
    0 20 5 1.91
    0 20 6 66.6
    0 21 6 28.59
    0 22 6 19.72
    0 23 6 15.84
    0 23 7 14.57
    0 22 7 62.91
    0 21 7 12.01
    0 20 7 11
    0 19 7 20.13
    0 17 8 10.21
    0 18 8 69.09
    0 19 8 5.33
    0 20 8 100.81
    0 21 8 11.61
    0 22 8 26.64
    0 21 9 2.79
    0 20 9 11.31
    0 19 9 11.38
    0 18 9 34.62
    0 17 9 35.14
    0 16 9 88.98
    0 14 10 40.26
    0 15 10 9.12
    0 16 10 39.23
    0 17 10 35.17
    0 18 10 22.02
    0 19 10 33.21
    0 18 11 30.57
    0 17 11 44.35
    0 16 11 13.17
    0 15 11 108.54
    0 14 11 12.42
    0 13 11 133.1
    0 12 11 39.84
    0 11 11 48
    0 8 12 30.45
    0 9 12 235.65
    0 10 12 5.44
    0 11 12 102.52
    0 12 12 28.82
    0 13 12 22.79
    0 14 12 42.07
    0 15 12 13.33
    0 16 12 21.72
    0 13 13 56.22
    0 12 13 47.14
    0 11 13 15.52
    0 10 13 39.9
    0 9 13 16.81
    0 8 13 62.78
    0 7 13 87.75
    0 6 13 73.81
    0 5 13 114.39
    0 4 13 38.84
    0 3 13 86.64
    0 2 13 57.88
    0 1 13 16.31
    0 0 13 82.63
    0 0 14 57.3
    0 1 14 58.36
    0 2 14 48.14
    0 3 14 46
    0 4 14 29.55
    0 5 14 59.95
    0 6 14 13.7
    0 7 14 50.67
    0 8 14 27.67
    0 9 14 39.65
    0 10 14 45.35
    0 5 15 1.84
    0 4 15 55.17
    0 3 15 22.22
    0 2 15 48.08
    0 1 15 83.48
    0 0 15 0.53
    1 5 -15 28.58
    1 4 -15 23.74
    1 3 -15 51.67
    1 2 -15 23.94
    1 1 -15 77.05
    1 0 -15 61.89
    1 0 -14 51.25
    1 1 -14 35.44
    1 2 -14 47.45
    1 3 -14 80.42
    1 4 -14 10.61
    1 5 -14 85.08
    1 6 -14 30.52
    1 7 -14 30.41
    1 8 -14 64.33
    1 9 -14 10.09
    1 10 -14 43.63
    1 13 -13 19.2
    1 12 -13 32.84
    1 11 -13 69.31
    1 10 -13 9.08
    1 9 -13 117.35
    1 8 -13 23.58
    1 7 -13 75.1
    1 6 -13 86.28
    1 5 -13 8.03
    1 4 -13 99.63
    1 3 -13 50.43
    1 2 -13 51.9
    1 1 -13 128.93
    1 0 -13 1.73
    1 8 -12 76.23
    1 9 -12 11.53
    1 10 -12 87.05
    1 11 -12 53.45
    1 12 -12 29.92
    1 13 -12 57.15
    1 14 -12 20.42
    1 15 -12 70.76
    1 16 -12 31.97
    1 18 -11 24.7
    1 17 -11 12.68
    1 16 -11 44.15
    1 15 -11 11.24
    1 14 -11 34.5
    1 13 -11 33.28
    1 12 -11 81.22
    1 11 -11 58.65
    1 14 -10 129.45
    1 15 -10 45.3
    1 16 -10 81.11
    1 17 -10 23.81
    1 18 -10 16.87
    1 19 -10 28.65
    1 21 -9 19.25
    1 20 -9 51.07
    1 19 -9 1.36
    1 18 -9 65.13
    1 17 -9 9.38
    1 16 -9 12.36
    1 17 -8 22.67
    1 18 -8 19.81
    1 19 -8 19.59
    1 20 -8 11.68
    1 21 -8 15.92
    1 22 -8 37.29
    1 23 -7 19.64
    1 22 -7 15.97
    1 21 -7 31.55
    1 20 -7 41.22
    1 19 -7 58.8
    1 18 -7 30.19
    1 19 -6 11.68
    1 20 -6 -3.4
    1 21 -6 50.1
    1 22 -6 1.05
    1 23 -6 55.66
    1 24 -5 6.37
    1 23 -5 15.48
    1 22 -5 -2.46
    1 21 -5 65.3
    1 20 -5 3.45
    1 21 -4 17.03
    1 22 -4 19.82
    1 23 -4 36.17
    1 24 -4 15.39
    1 25 -4 32.22
    1 25 -3 0.77
    1 24 -3 6.62
    1 23 -3 10.44
    1 22 -3 31.08
    1 21 -3 44.04
    1 22 -2 66.3
    1 23 -2 -1.41
    1 24 -2 67.46
    1 25 -2 0.17
    1 25 -1 7.86
    1 24 -1 1.9
    1 23 -1 0.05
    1 22 -1 57.34
    1 22 0 67.9
    1 23 0 24.89
    1 24 0 63.34
    1 25 0 7.55
    1 25 1 9.47
    1 24 1 3.51
    1 23 1 1.79
    1 22 1 29.57
    1 22 2 13.28
    1 23 2 67.47
    1 24 2 9.93
    1 25 2 48.98
    1 25 3 6.62
    1 24 3 3.59
    1 23 3 7.64
    1 22 3 0.05
    1 21 3 81.09
    1 21 4 27.3
    1 22 4 3.02
    1 23 4 57.85
    1 24 4 13.72
    1 25 4 42.39
    1 24 5 0.71
    1 23 5 11.32
    1 22 5 35.51
    1 21 5 16.34
    1 20 5 70.11
    1 19 6 11.71
    1 20 6 13.82
    1 21 6 9.88
    1 22 6 55.43
    1 23 6 0.62
    1 23 7 13.44
    1 22 7 36.37
    1 21 7 9.18
    1 20 7 99.75
    1 19 7 8.75
    1 18 7 106.12
    1 17 8 21.62
    1 18 8 30.79
    1 19 8 7.22
    1 20 8 19.81
    1 21 8 13.42
    1 22 8 42.4
    1 20 9 26.95
    1 19 9 42.37
    1 18 9 35.01
    1 17 9 38.08
    1 16 9 43.14
    1 14 10 16.17
    1 15 10 140.63
    1 16 10 6.62
    1 17 10 54.04
    1 18 10 16.71
    1 19 10 -3.21
    1 18 11 4.6
    1 17 11 39.66
    1 16 11 12.22
    1 15 11 19.3
    1 14 11 30.95
    1 13 11 26.88
    1 12 11 40.1
    1 11 11 144.93
    1 7 12 104.04
    1 8 12 58.55
    1 9 12 25.72
    1 10 12 54.18
    1 11 12 25.88
    1 12 12 26.81
    1 13 12 46.61
    1 14 12 32.12
    1 15 12 84.66
    1 16 12 23.62
    1 13 13 61.96
    1 12 13 33.01
    1 11 13 44.21
    1 10 13 62.24
    1 9 13 54.92
    1 8 13 71.77
    1 7 13 78.93
    1 6 13 26.57
    1 5 13 47.05
    1 4 13 28.53
    1 3 13 80.48
    1 2 13 77.97
    1 1 13 59.81
    1 0 13 123.54
    1 0 14 8.49
    1 1 14 100.78
    1 2 14 46.8
    1 3 14 26.4
    1 4 14 106.15
    1 5 14 8.83
    1 6 14 85.05
    1 7 14 34.03
    1 8 14 32.89
    1 9 14 29.36
    1 10 14 -0.85
    1 5 15 33.28
    1 4 15 2.6
    1 3 15 50.64
    1 2 15 56.09
    1 1 15 7.36
    1 0 15 97.15
    2 4 -15 -0.65
    2 3 -15 57.42
    2 2 -15 44.97
    2 1 -15 15.48
    2 0 -15 73.06
    2 0 -14 9.24
    2 1 -14 118.79
    2 2 -14 53.3
    2 3 -14 22.93
    2 4 -14 112.96
    2 5 -14 1.15
    2 6 -14 61.52
    2 7 -14 24.75
    2 8 -14 14.13
    2 9 -14 36.51
    2 10 -14 1.6
    2 13 -13 41.49
    2 12 -13 22.91
    2 11 -13 7.12
    2 10 -13 43
    2 9 -13 26.5
    2 8 -13 57.35
    2 7 -13 86.82
    2 6 -13 46.85
    2 5 -13 72.49
    2 4 -13 37.2
    2 3 -13 69.15
    2 2 -13 87.11
    2 1 -13 5.96
    2 0 -13 121.76
    2 7 -12 41.65
    2 8 -12 80.93
    2 9 -12 29.54
    2 10 -12 78.04
    2 11 -12 15.7
    2 12 -12 45.46
    2 13 -12 27.37
    2 14 -12 38.02
    2 15 -12 21.27
    2 17 -11 18.44
    2 16 -11 54.81
    2 15 -11 4.72
    2 14 -11 99.31
    2 13 -11 23.09
    2 12 -11 83.94
    2 11 -11 47.59
    2 13 -10 57.7
    2 14 -10 12.74
    2 15 -10 40.38
    2 16 -10 10.11
    2 17 -10 21.49
    2 18 -10 30.9
    2 19 -10 4.38
    2 20 -9 2.34
    2 19 -9 17.72
    2 18 -9 14.66
    2 17 -9 20.86
    2 16 -9 112.42
    2 15 -9 43.05
    2 17 -8 35.33
    2 18 -8 17.74
    2 19 -8 51.54
    2 20 -8 31.97
    2 21 -8 38.21
    2 22 -7 6.78
    2 21 -7 47.51
    2 20 -7 19.58
    2 19 -7 8.15
    2 18 -7 14.84
    2 19 -6 138.89
    2 20 -6 6.99
    2 21 -6 66.39
    2 22 -6 7.31
    2 23 -6 -0.82
    2 24 -5 29.08
    2 23 -5 45.16
    2 22 -5 34.23
    2 21 -5 18.55
    2 20 -5 26.04
    2 21 -4 27.31
    2 22 -4 30
    2 23 -4 4.94
    2 24 -4 -0.56
    2 25 -3 -2.53
    2 24 -3 59.01
    2 23 -3 4.35
    2 22 -3 52.92
    2 21 -3 -1.06
    2 21 -2 8.12
    2 22 -2 34.56
    2 23 -2 16.08
    2 24 -2 2.34
    2 25 -2 0.76
    2 25 -1 11.13
    2 24 -1 27.58
    2 23 -1 38.78
    2 22 -1 36.52
    2 22 0 10.19
    2 23 0 14.46
    2 24 0 -6.66
    2 25 0 9.61
    2 25 1 37.42
    2 24 1 6.18
    2 23 1 83.18
    2 22 1 7.37
    2 21 2 88.77
    2 22 2 7.15
    2 23 2 6.47
    2 24 2 -0.09
    2 25 2 9.34
    2 25 3 24.99
    2 24 3 15.6
    2 23 3 59.25
    2 22 3 18.19
    2 21 3 27.76
    2 21 4 9.68
    2 22 4 28.24
    2 23 4 7.81
    2 24 4 -3.53
    2 24 5 48.94
    2 23 5 2.95
    2 22 5 53.86
    2 21 5 2.35
    2 20 5 14.94
    2 19 6 9.31
    2 20 6 109.69
    2 21 6 14.04
    2 22 6 33.09
    2 23 6 10.88
    2 22 7 42.69
    2 21 7 11.37
    2 20 7 11.27
    2 19 7 1.91
    2 18 7 22.38
    2 17 8 41.35
    2 18 8 21.56
    2 19 8 70.39
    2 20 8 29.82
    2 21 8 42.82
    2 20 9 10.49
    2 19 9 7.57
    2 18 9 10.54
    2 17 9 63.51
    2 16 9 -0.88
    2 15 9 174.23
    2 13 10 54.31
    2 14 10 13.97
    2 15 10 26.9
    2 16 10 1.31
    2 17 10 42.92
    2 18 10 8.38
    2 19 10 69.45
    2 17 11 35.9
    2 16 11 38.85
    2 15 11 62.88
    2 14 11 63.61
    2 13 11 41.72
    2 12 11 19.76
    2 11 11 18.38
    2 6 12 43.39
    2 7 12 76.48
    2 8 12 106.2
    2 9 12 57.57
    2 10 12 73.31
    2 11 12 40.6
    2 12 12 58.39
    2 13 12 49.39
    2 14 12 4.03
    2 15 12 17.25
    2 13 13 5.65
    2 12 13 34.24
    2 11 13 35.13
    2 10 13 -1.53
    2 9 13 46.11
    2 8 13 33.12
    2 7 13 26.1
    2 6 13 125.84
    2 5 13 6.46
    2 4 13 164.89
    2 3 13 25.93
    2 2 13 57.62
    2 1 13 63.74
    2 0 13 7.05
    2 0 14 101.06
    2 1 14 25.1
    2 2 14 89.72
    2 3 14 23.7
    2 4 14 24.17
    2 5 14 47.83
    2 6 14 27.87
    2 7 14 -6.33
    2 8 14 66.72
    2 9 14 1.55
    2 3 15 22.01
    2 2 15 29.05
    2 1 15 53.51
    2 0 15 37.04
    3 2 -15 31.6
    3 1 -15 54.07
    3 0 -15 9.94
    3 0 -14 82.41
    3 1 -14 36.61
    3 2 -14 62.05
    3 3 -14 44.72
    3 4 -14 30.35
    3 5 -14 33
    3 6 -14 18.94
    3 7 -14 24.95
    3 8 -14 29.16
    3 9 -14 24.69
    3 12 -13 22.65
    3 11 -13 18.57
    3 10 -13 44.1
    3 9 -13 11.82
    3 8 -13 55.64
    3 7 -13 26.03
    3 6 -13 22.2
    3 5 -13 93.2
    3 4 -13 53.95
    3 3 -13 38.12
    3 2 -13 95.76
    3 1 -13 11.25
    3 0 -13 99.47
    3 6 -12 134.08
    3 7 -12 70.38
    3 8 -12 27.12
    3 9 -12 56.72
    3 10 -12 4.39
    3 11 -12 49.11
    3 12 -12 27.62
    3 13 -12 14.93
    3 14 -12 46.64
    3 15 -12 4.55
    3 17 -11 18.82
    3 16 -11 7.91
    3 15 -11 42.63
    3 14 -11 1.91
    3 13 -11 24.23
    3 12 -11 33.39
    3 11 -11 33.15
    3 10 -11 52.47
    3 13 -10 72.32
    3 14 -10 72.43
    3 15 -10 38.82
    3 16 -10 43.09
    3 17 -10 28.8
    3 18 -10 13.97
    3 19 -10 21.74
    3 20 -9 11.1
    3 19 -9 42.01
    3 18 -9 15.47
    3 17 -9 28.02
    3 16 -9 8.76
    3 15 -9 15.72
    3 16 -8 9.7
    3 17 -8 57.5
    3 18 -8 29.49
    3 19 -8 3.17
    3 20 -8 18.37
    3 21 -8 21.12
    3 22 -7 3.07
    3 21 -7 47.92
    3 20 -7 10.1
    3 19 -7 77.32
    3 18 -7 14.76
    3 19 -6 10.85
    3 20 -6 30.42
    3 21 -6 13.85
    3 22 -6 33.35
    3 23 -6 30.89
    3 23 -5 3.99
    3 22 -5 31.23
    3 21 -5 17.75
    3 20 -5 102.35
    3 20 -4 19.09
    3 21 -4 4.29
    3 22 -4 63.08
    3 23 -4 2.45
    3 24 -4 60.6
    3 24 -3 3.47
    3 23 -3 7.25
    3 22 -3 36.86
    3 21 -3 24.3
    3 21 -2 28.28
    3 22 -2 16.39
    3 23 -2 45.95
    3 24 -2 29.3
    3 25 -2 24.33
    3 25 -1 10.96
    3 24 -1 1.33
    3 23 -1 10.7
    3 22 -1 19.53
    3 21 -1 109.03
    3 21 0 38.59
    3 22 0 4.74
    3 23 0 72.79
    3 24 0 4.51
    3 25 0 38.24
    3 25 1 8.57
    3 24 1 4.22
    3 23 1 0.77
    3 22 1 -9.29
    3 21 1 92.2
    3 21 2 34.9
    3 22 2 21.32
    3 23 2 46.11
    3 24 2 21.99
    3 25 2 27.81
    3 24 3 5.49
    3 23 3 -0.24
    3 22 3 24.23
    3 21 3 10.55
    3 20 4 20.51
    3 21 4 -0.45
    3 22 4 66.09
    3 23 4 -1.33
    3 24 4 61.71
    3 23 5 3.68
    3 22 5 26.84
    3 21 5 10.93
    3 20 5 105.39
    3 19 5 20.09
    3 19 6 -1.54
    3 20 6 6.53
    3 21 6 26.29
    3 22 6 17.47
    3 23 6 36.62
    3 22 7 12.19
    3 21 7 63.3
    3 20 7 18.67
    3 19 7 104.56
    3 18 7 14.12
    3 16 8 10.72
    3 17 8 75.57
    3 18 8 10.68
    3 19 8 9.12
    3 20 8 2.85
    3 21 8 27.6
    3 20 9 11.77
    3 19 9 53.96
    3 18 9 11.47
    3 17 9 37.55
    3 16 9 22.39
    3 15 9 24.38
    3 12 10 52.28
    3 13 10 64.03
    3 14 10 56.38
    3 15 10 55.76
    3 16 10 57.42
    3 17 10 45.59
    3 18 10 2.86
    3 17 11 4.71
    3 16 11 15.21
    3 15 11 25.88
    3 14 11 13.29
    3 13 11 43.69
    3 12 11 52.51
    3 11 11 45.49
    3 10 11 107.76
    3 5 12 1.57
    3 6 12 173.49
    3 7 12 27.41
    3 8 12 22.97
    3 9 12 39.44
    3 10 12 4.15
    3 11 12 19.42
    3 12 12 34.29
    3 13 12 0
    3 14 12 73.88
    3 15 12 4.09
    3 12 13 49.92
    3 11 13 14.53
    3 10 13 94.79
    3 9 13 -2.38
    3 8 13 80.71
    3 7 13 14.02
    3 6 13 47.64
    3 5 13 32.53
    3 4 13 50.07
    3 3 13 32.57
    3 2 13 114.03
    3 1 13 42.83
    3 0 13 120.45
    3 0 14 20.37
    3 1 14 38.36
    3 2 14 40.76
    3 3 14 60.17
    3 4 14 53.34
    3 5 14 31.32
    3 6 14 71.77
    3 7 14 37.24
    3 8 14 45.85
    4 0 -14 65.16
    4 1 -14 14.3
    4 2 -14 64.03
    4 3 -14 37.51
    4 4 -14 11.98
    4 5 -14 67.53
    4 6 -14 6.14
    4 7 -14 43.82
    4 8 -14 35.21
    4 11 -13 31.03
    4 10 -13 0.69
    4 9 -13 71.25
    4 8 -13 18.45
    4 7 -13 43.68
    4 6 -13 73.49
    4 5 -13 3.31
    4 4 -13 83.72
    4 3 -13 56.79
    4 2 -13 29
    4 1 -13 81.78
    4 0 -13 11.39
    4 2 -12 81.75
    4 3 -12 96.93
    4 4 -12 19.6
    4 5 -12 95.67
    4 6 -12 25.08
    4 7 -12 28.88
    4 8 -12 51.95
    4 9 -12 16.39
    4 10 -12 45.9
    4 11 -12 6.98
    4 12 -12 34.87
    4 13 -12 21.56
    4 14 -12 4.55
    4 16 -11 21.52
    4 15 -11 48.04
    4 14 -11 27.97
    4 13 -11 44.64
    4 12 -11 36
    4 11 -11 21.57
    4 10 -11 32.05
    4 9 -11 43.91
    4 12 -10 22.68
    4 13 -10 30.14
    4 14 -10 28.2
    4 15 -10 5.51
    4 16 -10 27.1
    4 17 -10 25.59
    4 18 -10 4.7
    4 19 -9 1.99
    4 18 -9 27.84
    4 17 -9 22.77
    4 16 -9 18.23
    4 15 -9 139.65
    4 14 -9 2.29
    4 16 -8 10.98
    4 17 -8 21.24
    4 18 -8 13.72
    4 19 -8 34.66
    4 20 -8 7.76
    4 21 -8 25.83
    4 22 -7 20.65
    4 21 -7 9.47
    4 20 -7 29.94
    4 19 -7 10.22
    4 18 -7 16.12
    4 17 -7 47.16
    4 18 -6 101.38
    4 19 -6 16.22
    4 20 -6 61.77
    4 21 -6 9.6
    4 22 -6 17.95
    4 23 -5 4.53
    4 22 -5 48.12
    4 21 -5 15.4
    4 20 -5 12.84
    4 19 -5 31.57
    4 20 -4 109.31
    4 21 -4 27.39
    4 22 -4 17.88
    4 23 -4 13.06
    4 24 -4 -0.11
    4 24 -3 9.78
    4 23 -3 47.96
    4 22 -3 16.22
    4 21 -3 31.66
    4 20 -3 14.4
    4 20 -2 6.01
    4 21 -2 75.57
    4 22 -2 21.57
    4 23 -2 5.82
    4 24 -2 -3.04
    4 24 -1 -0.2
    4 23 -1 65.26
    4 22 -1 -2.71
    4 21 -1 26.01
    4 21 0 73.66
    4 22 0 10.72
    4 23 0 4.11
    4 24 0 7.67
    4 24 1 31.38
    4 23 1 40.23
    4 22 1 22.71
    4 21 1 17.49
    4 20 2 125.5
    4 21 2 17.12
    4 22 2 25.9
    4 23 2 -0.24
    4 24 2 2.56
    4 24 3 54.5
    4 23 3 6.65
    4 22 3 72.19
    4 21 3 0.88
    4 20 3 35.92
    4 20 4 97.15
    4 21 4 10.55
    4 22 4 26.6
    4 23 4 2.19
    4 23 5 32.52
    4 22 5 20.37
    4 21 5 31.72
    4 20 5 12.37
    4 19 5 1.69
    4 18 6 10.72
    4 19 6 122.68
    4 20 6 6.79
    4 21 6 69.32
    4 22 6 2.67
    4 21 7 22.84
    4 20 7 1.72
    4 19 7 2.38
    4 18 7 4.23
    4 17 7 49.43
    4 15 8 23.04
    4 16 8 20.76
    4 17 8 54.6
    4 18 8 23.11
    4 19 8 66.11
    4 20 8 19.18
    4 19 9 11.4
    4 18 9 7.89
    4 17 9 25.96
    4 16 9 41.38
    4 15 9 80.52
    4 14 9 121.46
    4 11 10 33.05
    4 12 10 98.27
    4 13 10 54.5
    4 14 10 2.85
    4 15 10 31.88
    4 16 10 16.47
    4 17 10 0.31
    4 18 10 68.33
    4 16 11 86.59
    4 15 11 8.95
    4 14 11 107.13
    4 13 11 -2.41
    4 12 11 30.28
    4 11 11 14.39
    4 10 11 -0.7
    4 9 11 41.94
    4 8 11 36.03
    4 0 12 191.79
    4 1 12 78.68
    4 2 12 156.96
    4 3 12 38.95
    4 4 12 65.14
    4 5 12 29.85
    4 6 12 55.4
    4 7 12 26.85
    4 8 12 98.41
    4 9 12 8.82
    4 10 12 54.44
    4 11 12 16.53
    4 12 12 54.64
    4 13 12 11.23
    4 14 12 14.56
    4 11 13 -2.02
    4 10 13 30.7
    4 9 13 13.02
    4 8 13 34.39
    4 7 13 27.74
    4 6 13 70.18
    4 5 13 92.15
    4 4 13 68.91
    4 3 13 108.32
    4 2 13 29.09
    4 1 13 26.42
    4 0 13 45.38
    4 0 14 6.67
    4 1 14 100.72
    4 2 14 21.29
    4 3 14 26.92
    4 4 14 43.63
    4 5 14 5.12
    4 6 14 35.46
    4 7 14 27.76
    5 0 -14 5.15
    5 1 -14 60.81
    5 2 -14 16.18
    5 3 -14 30.86
    5 4 -14 40.86
    5 5 -14 -4.02
    5 6 -14 29.15
    5 10 -13 32.53
    5 9 -13 18.49
    5 8 -13 21.58
    5 7 -13 31.3
    5 6 -13 47.78
    5 5 -13 85.8
    5 4 -13 23.8
    5 3 -13 59.51
    5 2 -13 29.73
    5 1 -13 24.65
    5 0 -13 82.96
    5 0 -12 64
    5 1 -12 70.11
    5 2 -12 79.62
    5 3 -12 82.53
    5 4 -12 63.63
    5 5 -12 64.57
    5 6 -12 38.53
    5 7 -12 65.89
    5 8 -12 44.7
    5 9 -12 36.38
    5 10 -12 32.64
    5 11 -12 21.62
    5 12 -12 18.34
    5 13 -12 33.48
    5 15 -11 7.18
    5 14 -11 36.63
    5 13 -11 23.11
    5 12 -11 16.69
    5 11 -11 65.89
    5 10 -11 5.74
    5 9 -11 70.32
    5 8 -11 25.18
    5 7 -11 70.57
    5 10 -10 120.32
    5 11 -10 26.31
    5 12 -10 40.12
    5 13 -10 84.83
    5 14 -10 5.78
    5 15 -10 83.33
    5 16 -10 16.59
    5 17 -10 20.4
    5 19 -9 14.57
    5 18 -9 21.37
    5 17 -9 18.85
    5 16 -9 16.01
    5 15 -9 9.19
    5 14 -9 34.38
    5 13 -9 36.88
    5 15 -8 34.07
    5 16 -8 46.07
    5 17 -8 24.95
    5 18 -8 16.9
    5 19 -8 7.81
    5 20 -8 10.66
    5 21 -7 -1.59
    5 20 -7 58.11
    5 19 -7 5.67
    5 18 -7 46.61
    5 17 -7 8.31
    5 16 -7 27.39
    5 17 -6 29.11
    5 18 -6 15.27
    5 19 -6 27.51
    5 20 -6 4.5
    5 21 -6 6.55
    5 22 -6 32.04
    5 22 -5 11.12
    5 21 -5 15.85
    5 20 -5 71.5
    5 19 -5 30.03
    5 18 -5 109.04
    5 19 -4 7.52
    5 20 -4 22.3
    5 21 -4 19.36
    5 22 -4 9.33
    5 23 -4 44.6
    5 23 -3 11.55
    5 22 -3 13.12
    5 21 -3 46.93
    5 20 -3 6.28
    5 19 -3 163.94
    5 20 -2 17.32
    5 21 -2 11.55
    5 22 -2 6.69
    5 23 -2 61.36
    5 24 -2 2.85
    5 24 -1 5.71
    5 23 -1 13.23
    5 22 -1 16.24
    5 21 -1 62.32
    5 20 -1 48.63
    5 20 0 13.75
    5 21 0 3.18
    5 22 0 49.01
    5 23 0 21.02
    5 24 0 48.93
    5 24 1 6.62
    5 23 1 6.39
    5 22 1 34.17
    5 21 1 16.95
    5 20 1 142.5
    5 20 2 19.11
    5 21 2 1.41
    5 22 2 69
    5 23 2 3.83
    5 24 2 45.41
    5 23 3 -4.94
    5 22 3 11.36
    5 21 3 17.52
    5 20 3 114.88
    5 19 3 60.29
    5 19 4 16.3
    5 20 4 11.28
    5 21 4 28.52
    5 22 4 13.76
    5 23 4 38.85
    5 22 5 0.49
    5 21 5 47.55
    5 20 5 2.96
    5 19 5 159.09
    5 18 5 4.53
    5 17 6 67.61
    5 18 6 1.47
    5 19 6 2.04
    5 20 6 1.73
    5 21 6 8.88
    5 22 6 1.74
    5 21 7 43.09
    5 20 7 25.48
    5 19 7 57.16
    5 18 7 30.59
    5 17 7 42.73
    5 16 7 13.98
    5 14 8 146.94
    5 15 8 39.79
    5 16 8 66.68
    5 17 8 17.21
    5 18 8 10.4
    5 19 8 -2.06
    5 20 8 2.46
    5 18 9 53.6
    5 17 9 2.46
    5 16 9 29.27
    5 15 9 17.36
    5 14 9 6.57
    5 13 9 27.33
    5 12 9 108.08
    5 10 10 11.62
    5 11 10 17.2
    5 12 10 94.12
    5 13 10 1.49
    5 14 10 128.05
    5 15 10 -4.62
    5 16 10 95.7
    5 17 10 -12.46
    5 15 11 9.27
    5 14 11 25.33
    5 13 11 10.42
    5 12 11 60.3
    5 11 11 42.2
    5 10 11 94.54
    5 9 11 62.28
    5 8 11 85.73
    5 7 11 60.42
    5 6 11 43.47
    5 0 12 28.45
    5 1 12 20.61
    5 2 12 51.84
    5 3 12 123.81
    5 4 12 63.02
    5 5 12 166.06
    5 6 12 68.06
    5 7 12 67.26
    5 8 12 35.79
    5 9 12 4.12
    5 10 12 16.82
    5 11 12 7.36
    5 12 12 14.81
    5 13 12 46.68
    5 9 13 65.14
    5 8 13 6.03
    5 7 13 41.47
    5 6 13 17.58
    5 5 13 0.48
    5 4 13 53.99
    5 3 13 48.45
    5 2 13 21.6
    5 1 13 139.45
    5 0 13 -4.28
    5 0 14 17.22
    5 1 14 18.03
    5 2 14 44.01
    5 3 14 79.91
    5 4 14 1.36
    6 0 -14 17.6
    6 1 -14 16.08
    6 8 -13 33.23
    6 7 -13 41.34
    6 6 -13 8.03
    6 5 -13 42.39
    6 4 -13 23.65
    6 3 -13 35.36
    6 2 -13 60.12
    6 1 -13 41.95
    6 0 -13 53.22
    6 0 -12 3.45
    6 1 -12 119.16
    6 2 -12 22.78
    6 3 -12 28.18
    6 4 -12 108.88
    6 5 -12 4.86
    6 6 -12 90.78
    6 7 -12 32.1
    6 8 -12 18.71
    6 9 -12 36.36
    6 10 -12 9.17
    6 11 -12 31.44
    6 12 -12 21.86
    6 14 -11 13.32
    6 13 -11 30.52
    6 12 -11 39.81
    6 11 -11 14.53
    6 10 -11 99.45
    6 9 -11 4.42
    6 8 -11 103.26
    6 7 -11 35.07
    6 6 -11 27.42
    6 5 -11 125.59
    6 4 -11 37.6
    6 3 -11 96.9
    6 2 -11 99.65
    6 8 -10 33.15
    6 9 -10 76.25
    6 10 -10 33.9
    6 11 -10 60.51
    6 12 -10 46.97
    6 13 -10 32.76
    6 14 -10 41.4
    6 15 -10 9.17
    6 16 -10 23.4
    6 18 -9 14.59
    6 17 -9 9.89
    6 16 -9 35.91
    6 15 -9 17.76
    6 14 -9 87.92
    6 13 -9 30.78
    6 12 -9 72.2
    6 11 -9 126.45
    6 13 -8 42.91
    6 14 -8 0
    6 15 -8 47.27
    6 16 -8 9.24
    6 17 -8 2.17
    6 18 -8 39.31
    6 19 -8 2.52
    6 20 -7 2.21
    6 19 -7 33.23
    6 18 -7 25.2
    6 17 -7 41.92
    6 16 -7 58.62
    6 15 -7 10.17
    6 16 -6 20.71
    6 17 -6 29.22
    6 18 -6 42.56
    6 19 -6 28.21
    6 20 -6 34.53
    6 21 -6 15.31
    6 22 -5 7.47
    6 21 -5 19.79
    6 20 -5 3.94
    6 19 -5 1.42
    6 18 -5 48.69
    6 17 -5 49.35
    6 18 -4 4.06
    6 19 -4 114.42
    6 20 -4 0.66
    6 21 -4 41.43
    6 22 -4 1.1
    6 23 -3 28.25
    6 22 -3 7.13
    6 21 -3 28.54
    6 20 -3 12.93
    6 19 -3 0.42
    6 18 -3 29.3
    6 19 -2 60.16
    6 20 -2 49.09
    6 21 -2 22.01
    6 22 -2 24.06
    6 23 -2 1.61
    6 23 -1 12
    6 22 -1 53.51
    6 21 -1 7.17
    6 20 -1 17.51
    6 19 -1 5.75
    6 19 0 1.45
    6 20 0 102.7
    6 21 0 12.08
    6 22 0 36.51
    6 23 0 5.87
    6 23 1 8.86
    6 22 1 47.66
    6 21 1 9.7
    6 20 1 7.16
    6 19 1 8.91
    6 19 2 58.98
    6 20 2 67.96
    6 21 2 16.46
    6 22 2 16.46
    6 23 2 -0.73
    6 22 3 4.68
    6 21 3 30.91
    6 20 3 0.5
    6 19 3 4.6
    6 18 3 13.32
    6 18 4 3.38
    6 19 4 164.14
    6 20 4 3.01
    6 21 4 58.09
    6 22 4 5.27
    6 21 5 19.68
    6 20 5 -0.51
    6 19 5 12.83
    6 18 5 6.62
    6 17 5 71.77
    6 16 6 31.85
    6 17 6 64.02
    6 18 6 41.06
    6 19 6 65.17
    6 20 6 42.87
    6 21 6 33.41
    6 20 7 0.41
    6 19 7 1.68
    6 18 7 14.04
    6 17 7 11.19
    6 16 7 78.26
    6 15 7 35.88
    6 14 7 156.39
    6 13 8 16.89
    6 14 8 -0.24
    6 15 8 1.78
    6 16 8 29.82
    6 17 8 -0.11
    6 18 8 64.53
    6 19 8 2
    6 17 9 6.64
    6 16 9 77.86
    6 15 9 9.49
    6 14 9 134.73
    6 13 9 10.27
    6 12 9 109.37
    6 11 9 8.25
    6 7 10 96
    6 8 10 130.05
    6 9 10 143.15
    6 10 10 132.46
    6 11 10 55.93
    6 12 10 95.75
    6 13 10 11.21
    6 14 10 26.73
    6 15 10 -4.02
    6 16 10 11.12
    6 14 11 24.32
    6 13 11 59.98
    6 12 11 8.08
    6 11 11 20.23
    6 10 11 13.37
    6 9 11 -2.51
    6 8 11 23.26
    6 7 11 115.66
    6 6 11 53.21
    6 5 11 232.46
    6 4 11 61.22
    6 3 11 130.86
    6 2 11 34.32
    6 1 11 16.29
    6 0 11 36.36
    6 0 12 3.57
    6 1 12 193.73
    6 2 12 29.01
    6 3 12 76.51
    6 4 12 34.63
    6 5 12 5.54
    6 6 12 -1.91
    6 7 12 73.89
    6 8 12 0.54
    6 9 12 112.23
    6 10 12 2.56
    6 11 12 64.58
    6 7 13 47.88
    6 6 13 18.3
    6 5 13 141.91
    6 4 13 6.98
    6 3 13 88.87
    6 2 13 21.51
    6 1 13 27.28
    6 0 13 29.58
    7 5 -13 -4.31
    7 4 -13 71.73
    7 3 -13 10.3
    7 2 -13 24.5
    7 1 -13 26.54
    7 0 -13 7.97
    7 0 -12 91.15
    7 1 -12 11.68
    7 2 -12 82.54
    7 3 -12 43.18
    7 4 -12 35.88
    7 5 -12 37.61
    7 6 -12 28.85
    7 7 -12 21.41
    7 8 -12 66.51
    7 9 -12 7.4
    7 10 -12 65.05
    7 13 -11 30.95
    7 12 -11 21.99
    7 11 -11 27.62
    7 10 -11 16.85
    7 9 -11 15.92
    7 8 -11 21.37
    7 7 -11 43.76
    7 6 -11 71.86
    7 5 -11 42.37
    7 4 -11 52.62
    7 3 -11 55.39
    7 2 -11 49.51
    7 1 -11 50.37
    7 0 -11 41.84
    7 5 -10 31.6
    7 6 -10 71.72
    7 7 -10 57.83
    7 8 -10 30.61
    7 9 -10 129.63
    7 10 -10 12.56
    7 11 -10 83.86
    7 12 -10 31.93
    7 13 -10 11.39
    7 14 -10 39.93
    7 15 -10 10.05
    7 16 -9 17.11
    7 15 -9 19.13
    7 14 -9 6.87
    7 13 -9 61.67
    7 12 -9 43.03
    7 11 -9 11.89
    7 10 -9 94.14
    7 9 -9 10.25
    7 11 -8 99.24
    7 12 -8 74.53
    7 13 -8 27.79
    7 14 -8 65.94
    7 15 -8 13.22
    7 16 -8 48.78
    7 17 -8 18.57
    7 18 -8 11.23
    7 19 -7 26.58
    7 18 -7 16.96
    7 17 -7 31.77
    7 16 -7 26.7
    7 15 -7 25.16
    7 14 -7 21.88
    7 13 -7 59.03
    7 15 -6 98.29
    7 16 -6 43.12
    7 17 -6 37.85
    7 18 -6 35.57
    7 19 -6 1.57
    7 20 -6 16.31
    7 21 -5 23.84
    7 20 -5 0.16
    7 19 -5 87.31
    7 18 -5 1.64
    7 17 -5 58.56
    7 16 -5 36.36
    7 16 -4 35.36
    7 17 -4 59.18
    7 18 -4 17.76
    7 19 -4 7.34
    7 20 -4 5.97
    7 21 -4 19.21
    7 22 -3 13.69
    7 21 -3 6.43
    7 20 -3 34.1
    7 19 -3 42.59
    7 18 -3 81.03
    7 17 -3 34.05
    7 17 -2 17.32
    7 18 -2 15.92
    7 19 -2 5.06
    7 20 -2 21.94
    7 21 -2 4.62
    7 22 -2 48.68
    7 22 -1 15.04
    7 21 -1 13.15
    7 20 -1 63.8
    7 19 -1 3.22
    7 18 -1 90.77
    7 18 0 16.93
    7 19 0 10.79
    7 20 0 9.76
    7 21 0 25.16
    7 22 0 38.86
    7 22 1 8.97
    7 21 1 30
    7 20 1 53.51
    7 19 1 64.67
    7 18 1 47.68
    7 17 2 78.25
    7 18 2 8.18
    7 19 2 -2.57
    7 20 2 -1.36
    7 21 2 30.7
    7 22 2 7.09
    7 21 3 47.41
    7 20 3 5.75
    7 19 3 122.96
    7 18 3 -0.18
    7 17 3 117.78
    7 16 4 30.5
    7 17 4 67.53
    7 18 4 1.96
    7 19 4 3.12
    7 20 4 6.98
    7 21 4 15.75
    7 20 5 35.28
    7 19 5 63.45
    7 18 5 70.08
    7 17 5 47.33
    7 16 5 45.41
    7 15 5 5.82
    7 14 6 176.03
    7 15 6 20.13
    7 16 6 64.76
    7 17 6 15.1
    7 18 6 15.38
    7 19 6 -1.25
    7 20 6 10.83
    7 19 7 -1.29
    7 18 7 108.76
    7 17 7 0.43
    7 16 7 42.28
    7 15 7 5.54
    7 14 7 9.98
    7 13 7 -1.9
    7 11 8 30.89
    7 12 8 62.82
    7 13 8 19.87
    7 14 8 99.45
    7 15 8 15.18
    7 16 8 51.54
    7 17 8 10.02
    7 16 9 6.72
    7 15 9 1.75
    7 14 9 5.34
    7 13 9 13.97
    7 12 9 59.47
    7 11 9 96.81
    7 10 9 96.01
    7 9 9 174.82
    7 8 9 67.59
    7 2 10 17.97
    7 3 10 147.74
    7 4 10 24.02
    7 5 10 230.22
    7 6 10 29.15
    7 7 10 111.11
    7 8 10 24.24
    7 9 10 10.96
    7 10 10 0
    7 11 10 40.19
    7 12 10 11.99
    7 13 10 63.77
    7 14 10 14.47
    7 12 11 9.19
    7 11 11 96.98
    7 10 11 5.26
    7 9 11 138.29
    7 8 11 3.21
    7 7 11 97.88
    7 6 11 6.86
    7 5 11 10.14
    7 4 11 9.98
    7 3 11 77.77
    7 2 11 29.36
    7 1 11 173.87
    7 0 11 9.11
    7 0 12 3.98
    7 1 12 7.43
    7 2 12 13.65
    7 3 12 74.38
    7 4 12 31.18
    7 5 12 123.38
    7 6 12 21.37
    7 7 12 70.93
    7 8 12 9.13
    7 9 12 6.82
    7 3 13 17.79
    7 2 13 44.59
    7 1 13 26.05
    7 0 13 68.67
    8 0 -12 23.57
    8 1 -12 15.42
    8 2 -12 8.81
    8 3 -12 16.23
    8 4 -12 32.89
    8 5 -12 61.41
    8 6 -12 49.91
    8 7 -12 19.14
    8 11 -11 41.88
    8 10 -11 8.06
    8 9 -11 86.24
    8 8 -11 26.16
    8 7 -11 40.02
    8 6 -11 36.17
    8 5 -11 4.88
    8 4 -11 60.32
    8 3 -11 49.59
    8 2 -11 37.73
    8 1 -11 78.61
    8 0 -11 12.56
    8 0 -10 121.67
    8 1 -10 23.04
    8 2 -10 60.8
    8 3 -10 64.09
    8 4 -10 12.84
    8 5 -10 107.11
    8 6 -10 20.11
    8 7 -10 50.4
    8 8 -10 34.21
    8 9 -10 11.14
    8 10 -10 50.81
    8 11 -10 14.46
    8 12 -10 41.78
    8 13 -10 36.56
    8 15 -9 4.39
    8 14 -9 40.29
    8 13 -9 21.82
    8 12 -9 21.52
    8 11 -9 68.65
    8 10 -9 35.12
    8 9 -9 86.07
    8 8 -9 33.23
    8 7 -9 47.38
    8 6 -9 55.12
    8 5 -9 16.88
    8 9 -8 72.33
    8 10 -8 36.17
    8 11 -8 49.46
    8 12 -8 27.51
    8 13 -8 26.98
    8 14 -8 23.1
    8 15 -8 23.52
    8 16 -8 15.7
    8 17 -7 25.81
    8 16 -7 9.55
    8 15 -7 58.85
    8 14 -7 18.45
    8 13 -7 67.08
    8 12 -7 69.96
    8 11 -7 32.73
    8 13 -6 19.32
    8 14 -6 72.48
    8 15 -6 1.57
    8 16 -6 55.74
    8 17 -6 31.29
    8 18 -6 9.58
    8 19 -5 12.71
    8 18 -5 19.55
    8 17 -5 42.82
    8 16 -5 27.35
    8 15 -5 86.12
    8 14 -5 27.57
    8 15 -4 18.46
    8 16 -4 59.76
    8 17 -4 10.4
    8 18 -4 33.14
    8 19 -4 14.39
    8 20 -4 33.54
    8 20 -3 5.68
    8 19 -3 14.75
    8 18 -3 19.56
    8 17 -3 15.04
    8 16 -3 94.87
    8 15 -3 22.43
    8 16 -2 57.91
    8 17 -2 15.33
    8 18 -2 61.19
    8 19 -2 0.84
    8 20 -2 48.67
    8 21 -2 7.38
    8 21 -1 15.35
    8 20 -1 4.32
    8 19 -1 16.77
    8 18 -1 6.01
    8 17 -1 21.4
    8 16 -1 98.76
    8 16 0 25.37
    8 17 0 53.86
    8 18 0 35.52
    8 19 0 66.45
    8 20 0 28.7
    8 21 0 27.23
    8 21 1 32.03
    8 20 1 3.08
    8 19 1 6.42
    8 18 1 8.05
    8 17 1 90.5
    8 16 1 1.03
    8 16 2 17.7
    8 17 2 69.55
    8 18 2 5.91
    8 19 2 100.4
    8 20 2 9.78
    8 21 2 43.59
    8 20 3 7.5
    8 19 3 0.54
    8 18 3 8.99
    8 17 3 46.35
    8 16 3 52.03
    8 15 3 116.75
    8 14 4 3.69
    8 15 4 3.05
    8 16 4 52.24
    8 17 4 27.6
    8 18 4 49.68
    8 19 4 42.87
    8 20 4 33.28
    8 19 5 -3.99
    8 18 5 12.98
    8 17 5 9.2
    8 16 5 90.08
    8 15 5 11.71
    8 14 5 195.36
    8 13 5 3.14
    8 12 6 154.05
    8 13 6 3.38
    8 14 6 8.1
    8 15 6 6.17
    8 16 6 55.14
    8 17 6 -2.31
    8 18 6 91.93
    8 17 7 1.24
    8 16 7 66.44
    8 15 7 21.75
    8 14 7 92.96
    8 13 7 53.38
    8 12 7 33.2
    8 11 7 30.63
    8 10 7 3.23
    8 8 8 39.7
    8 9 8 162.01
    8 10 8 69.18
    8 11 8 115.2
    8 12 8 38.87
    8 13 8 19.13
    8 14 8 6.47
    8 15 8 0.51
    8 16 8 11.18
    8 14 9 -1.46
    8 13 9 79.12
    8 12 9 7.88
    8 11 9 19.75
    8 10 9 0.84
    8 9 9 8.69
    8 8 9 12.85
    8 7 9 102.67
    8 6 9 17.07
    8 5 9 210.18
    8 4 9 -0.24
    8 3 9 209.49
    8 0 10 33.44
    8 1 10 202.12
    8 2 10 22.35
    8 3 10 87.43
    8 4 10 9.99
    8 5 10 8.43
    8 6 10 21.92
    8 7 10 64.88
    8 8 10 12.2
    8 9 10 166.52
    8 10 10 5.05
    8 11 10 102.22
    8 12 10 1.45
    8 9 11 13.63
    8 8 11 6.02
    8 7 11 106.73
    8 6 11 36.12
    8 5 11 120.48
    8 4 11 46.68
    8 3 11 46.61
    8 2 11 14.19
    8 1 11 5.34
    8 0 11 7.99
    8 0 12 69.79
    8 1 12 24.13
    8 2 12 47.02
    8 3 12 26.53
    8 4 12 12.97
    8 5 12 11.45
    9 0 -12 -6.56
    9 8 -11 33.33
    9 7 -11 64.29
    9 6 -11 4.29
    9 5 -11 65.18
    9 4 -11 3.57
    9 3 -11 52.44
    9 2 -11 41.97
    9 1 -11 8.39
    9 0 -11 37.52
    9 0 -10 41.48
    9 1 -10 69.02
    9 2 -10 38.43
    9 3 -10 31.56
    9 4 -10 22.52
    9 5 -10 19.46
    9 6 -10 21.76
    9 7 -10 46.26
    9 8 -10 15.19
    9 9 -10 59.05
    9 10 -10 21.42
    9 11 -10 45.33
    9 13 -9 24.01
    9 12 -9 22.41
    9 11 -9 35.7
    9 10 -9 8.48
    9 9 -9 41.44
    9 8 -9 45.28
    9 7 -9 44.9
    9 6 -9 44.79
    9 5 -9 14.66
    9 4 -9 38.31
    9 3 -9 86.24
    9 2 -9 47.84
    9 1 -9 90.85
    9 0 -9 18.42
    9 4 -8 12.46
    9 5 -8 104.37
    9 6 -8 19.63
    9 7 -8 38.57
    9 8 -8 53.12
    9 9 -8 3
    9 10 -8 83.73
    9 11 -8 10.56
    9 12 -8 41.84
    9 13 -8 32.7
    9 14 -8 2.62
    9 16 -7 25
    9 15 -7 3.73
    9 14 -7 64.34
    9 13 -7 14.05
    9 12 -7 30.41
    9 11 -7 57.12
    9 10 -7 8.48
    9 9 -7 95.47
    9 8 -7 27.18
    9 10 -6 80.99
    9 11 -6 29.97
    9 12 -6 43.23
    9 13 -6 47.43
    9 14 -6 22.72
    9 15 -6 40.41
    9 16 -6 25.19
    9 17 -6 24.61
    9 18 -5 36.74
    9 17 -5 9.53
    9 16 -5 16.39
    9 15 -5 41.22
    9 14 -5 31.4
    9 13 -5 20.07
    9 12 -5 74.94
    9 13 -4 14.43
    9 14 -4 153.68
    9 15 -4 2.26
    9 16 -4 60.99
    9 17 -4 15.74
    9 18 -4 11.56
    9 19 -3 6.2
    9 18 -3 41.11
    9 17 -3 20.51
    9 16 -3 10.9
    9 15 -3 55.4
    9 14 -3 -4.19
    9 13 -3 56.17
    9 14 -2 144.11
    9 15 -2 72.39
    9 16 -2 60.16
    9 17 -2 15.83
    9 18 -2 19.73
    9 19 -2 10
    9 19 -1 38.48
    9 18 -1 18.19
    9 17 -1 53.57
    9 16 -1 7.49
    9 15 -1 29.3
    9 14 -1 28.34
    9 14 0 4.12
    9 15 0 193.56
    9 16 0 3.18
    9 17 0 55.66
    9 18 0 7.09
    9 19 0 10.39
    9 19 1 72.74
    9 18 1 7.92
    9 17 1 61.18
    9 16 1 20.63
    9 15 1 7.12
    9 14 1 19.02
    9 14 2 82.75
    9 15 2 81.89
    9 16 2 60.7
    9 17 2 20.97
    9 18 2 15.85
    9 19 2 1.48
    9 19 3 19.71
    9 18 3 58.27
    9 17 3 11.82
    9 16 3 31.4
    9 15 3 15.67
    9 14 3 6.36
    9 13 3 7.7
    9 12 4 113.2
    9 13 4 1.61
    9 14 4 193.14
    9 15 4 0.6
    9 16 4 89.12
    9 17 4 -0.55
    9 18 4 13.51
    9 17 5 3.16
    9 16 5 31.4
    9 15 5 11.39
    9 14 5 7.41
    9 13 5 5.88
    9 12 5 128.11
    9 11 5 18.63
    9 9 6 1.61
    9 10 6 2.43
    9 11 6 45.83
    9 12 6 24
    9 13 6 84.98
    9 14 6 74.28
    9 15 6 39.35
    9 16 6 51.06
    9 17 6 0.33
    9 15 7 8.1
    9 14 7 5.3
    9 13 7 27.05
    9 12 7 35.35
    9 11 7 159.04
    9 10 7 40.7
    9 9 7 209.7
    9 8 7 34.02
    9 7 7 110.9
    9 0 8 3.06
    9 1 8 41.18
    9 2 8 0.76
    9 3 8 182.03
    9 4 8 2.89
    9 5 8 205.73
    9 6 8 9.26
    9 7 8 88.67
    9 8 8 3.76
    9 9 8 12.19
    9 10 8 0.46
    9 11 8 29.07
    9 12 8 -1.25
    9 13 8 79.24
    9 14 8 1.33
    9 12 9 2.18
    9 11 9 103.34
    9 10 9 18.81
    9 9 9 138.33
    9 8 9 15.86
    9 7 9 60.31
    9 6 9 16.14
    9 5 9 1.94
    9 4 9 4.12
    9 3 9 76.87
    9 2 9 25.58
    9 1 9 237.36
    9 0 9 44.27
    9 0 10 10.19
    9 1 10 16.99
    9 2 10 29.69
    9 3 10 48.46
    9 4 10 44.43
    9 5 10 108.81
    9 6 10 53.42
    9 7 10 66.87
    9 8 10 11.62
    9 9 10 12.26
    9 10 10 2.74
    9 6 11 19.76
    9 5 11 7.26
    9 4 11 10.46
    9 3 11 30.29
    9 2 11 83.84
    9 1 11 19.23
    9 0 11 100.41
    10 1 -11 23.16
    10 0 -11 39.38
    10 0 -10 18.09
    10 1 -10 31.75
    10 2 -10 32.29
    10 3 -10 25.74
    10 4 -10 40.11
    10 5 -10 23.2
    10 6 -10 41.23
    10 7 -10 20.08
    10 10 -9 78.15
    10 9 -9 -0.55
    10 8 -9 47.56
    10 7 -9 25.91
    10 6 -9 5.6
    10 5 -9 50.48
    10 4 -9 4.05
    10 3 -9 43.12
    10 2 -9 68.39
    10 1 -9 2.3
    10 0 -9 149.15
    10 0 -8 17.06
    10 1 -8 82.72
    10 2 -8 69.92
    10 3 -8 24.03
    10 4 -8 71.41
    10 5 -8 10.63
    10 6 -8 55.49
    10 7 -8 38.37
    10 8 -8 36.04
    10 9 -8 46.58
    10 10 -8 13.6
    10 11 -8 25.18
    10 12 -8 26.18
    10 14 -7 11.23
    10 13 -7 16.93
    10 12 -7 35.29
    10 11 -7 18.56
    10 10 -7 57.09
    10 9 -7 28.76
    10 8 -7 28.31
    10 7 -7 53.71
    10 6 -7 29.01
    10 5 -7 68.26
    10 4 -7 38.65
    10 3 -7 88.7
    10 2 -7 88.18
    10 1 -7 61.49
    10 0 -7 120.01
    10 6 -6 37.5
    10 7 -6 37.15
    10 8 -6 65.66
    10 9 -6 16.3
    10 10 -6 62.13
    10 11 -6 13.51
    10 12 -6 29.96
    10 13 -6 28.16
    10 14 -6 10.02
    10 15 -6 33.32
    10 16 -5 24.54
    10 15 -5 4.28
    10 14 -5 55.75
    10 13 -5 22.9
    10 12 -5 66.74
    10 11 -5 60.72
    10 10 -5 1.1
    10 9 -5 92.41
    10 8 -5 48.28
    10 10 -4 122.31
    10 11 -4 31.79
    10 12 -4 39.19
    10 13 -4 42.33
    10 14 -4 4.23
    10 15 -4 44.87
    10 16 -4 17.35
    10 17 -4 22.49
    10 17 -3 6.13
    10 16 -3 30.73
    10 15 -3 47.74
    10 14 -3 55.53
    10 13 -3 94.21
    10 12 -3 61.16
    10 11 -3 57.05
    10 11 -2 118.16
    10 12 -2 52.28
    10 13 -2 23.44
    10 14 -2 44.78
    10 15 -2 25.47
    10 16 -2 12.93
    10 17 -2 32.32
    10 18 -2 6.62
    10 18 -1 6.14
    10 17 -1 49.78
    10 16 -1 1.16
    10 15 -1 130.94
    10 14 -1 -0.22
    10 13 -1 164.03
    10 12 -1 32.98
    10 11 -1 38.32
    10 12 0 37.21
    10 13 0 42.24
    10 14 0 41.11
    10 15 0 1.88
    10 16 0 11.68
    10 17 0 36.49
    10 18 0 18.56
    10 18 1 18.11
    10 17 1 27.24
    10 16 1 64.17
    10 15 1 52.26
    10 14 1 75.76
    10 13 1 75.46
    10 12 1 57.3
    10 11 1 25.44
    10 11 2 42.76
    10 12 2 59.94
    10 13 2 16.23
    10 14 2 9.72
    10 15 2 15.7
    10 16 2 24.77
    10 17 2 5.47
    10 17 3 7.6
    10 16 3 57.12
    10 15 3 8.89
    10 14 3 129.22
    10 13 3 14.48
    10 12 3 109.04
    10 11 3 9.59
    10 10 3 4.09
    10 9 4 42.02
    10 10 4 259.32
    10 11 4 24.13
    10 12 4 80.98
    10 13 4 2.83
    10 14 4 -0.39
    10 15 4 22.94
    10 16 4 20.85
    10 16 5 30.7
    10 15 5 57.54
    10 14 5 40.35
    10 13 5 91.3
    10 12 5 14.87
    10 11 5 46.97
    10 10 5 3.16
    10 9 5 12.34
    10 8 5 26.55
    10 7 5 106.29
    10 4 6 5.57
    10 5 6 4.83
    10 6 6 11.31
    10 7 6 90.75
    10 8 6 21.76
    10 9 6 175.57
    10 10 6 21.97
    10 11 6 138.5
    10 12 6 20.22
    10 13 6 21.39
    10 14 6 7.22
    10 13 7 66.36
    10 12 7 6.11
    10 11 7 13.75
    10 10 7 14.97
    10 9 7 4.99
    10 8 7 -0.88
    10 7 7 74.64
    10 6 7 7.51
    10 5 7 163.67
    10 4 7 2.7
    10 3 7 182.34
    10 2 7 1.89
    10 1 7 18.14
    10 0 7 7.75
    10 0 8 63.13
    10 1 8 230.27
    10 2 8 31.79
    10 3 8 53.59
    10 4 8 0.6
    10 5 8 4.38
    10 6 8 12.36
    10 7 8 65.62
    10 8 8 35.52
    10 9 8 98.65
    10 10 8 30.7
    10 11 8 92.18
    10 9 9 6.33
    10 8 9 18.1
    10 7 9 52.72
    10 6 9 52.91
    10 5 9 58.14
    10 4 9 78.79
    10 3 9 54.06
    10 2 9 35.59
    10 1 9 6.02
    10 0 9 9.48
    10 0 10 162.29
    10 1 10 8.08
    10 2 10 90.02
    10 3 10 12.18
    10 4 10 4.39
    10 5 10 -0.48
    11 6 -9 41.48
    11 5 -9 9.5
    11 4 -9 51.15
    11 3 -9 15.99
    11 2 -9 37.08
    11 1 -9 47.91
    11 0 -9 4.27
    11 0 -8 48.87
    11 1 -8 44.7
    11 2 -8 40.03
    11 3 -8 36.19
    11 4 -8 24.51
    11 5 -8 18.46
    11 6 -8 22.66
    11 7 -8 12.04
    11 8 -8 30.27
    11 9 -8 35.52
    11 11 -7 15.66
    11 10 -7 35.12
    11 9 -7 3.48
    11 8 -7 45.29
    11 7 -7 40.97
    11 6 -7 20.11
    11 5 -7 72.3
    11 4 -7 5.76
    11 3 -7 31.56
    11 2 -7 59.73
    11 1 -7 11.86
    11 0 -7 115.45
    11 0 -6 7.7
    11 1 -6 106.53
    11 2 -6 45.39
    11 3 -6 40.61
    11 4 -6 83.09
    11 5 -6 1.74
    11 6 -6 67.79
    11 7 -6 32.64
    11 8 -6 23.1
    11 9 -6 71.01
    11 10 -6 3.01
    11 11 -6 45.56
    11 12 -6 22.48
    11 14 -5 -0.68
    11 13 -5 24.35
    11 12 -5 14.48
    11 11 -5 19.79
    11 10 -5 56.3
    11 9 -5 15.19
    11 8 -5 46.32
    11 7 -5 36.49
    11 6 -5 20.57
    11 5 -5 103.01
    11 4 -5 18.3
    11 3 -5 69.7
    11 2 -5 40.99
    11 1 -5 62.01
    11 0 -5 67.29
    11 4 -4 62.05
    11 5 -4 83.4
    11 6 -4 98.21
    11 7 -4 64.83
    11 8 -4 68.55
    11 9 -4 28.7
    11 10 -4 33.28
    11 11 -4 26.45
    11 12 -4 42.64
    11 13 -4 45.81
    11 14 -4 19.84
    11 15 -3 10.7
    11 14 -3 33.14
    11 13 -3 10.18
    11 12 -3 17.99
    11 11 -3 56.89
    11 10 -3 3.81
    11 9 -3 112.26
    11 8 -3 13.85
    11 7 -3 63.03
    11 6 -3 47.32
    11 7 -2 115.31
    11 8 -2 51.91
    11 9 -2 8.56
    11 10 -2 70.97
    11 11 -2 26.9
    11 12 -2 46.68
    11 13 -2 86.49
    11 14 -2 6.89
    11 15 -2 79.27
    11 16 -1 13.04
    11 15 -1 4.69
    11 14 -1 25.07
    11 13 -1 41.72
    11 12 -1 47.1
    11 11 -1 63.49
    11 10 -1 39.24
    11 9 -1 69.68
    11 8 -1 70.68
    11 8 0 42.05
    11 9 0 38.57
    11 10 0 39.34
    11 11 0 26.92
    11 12 0 72.25
    11 13 0 27.62
    11 14 0 67.79
    11 15 0 40.85
    11 16 0 47.05
    11 16 1 22.37
    11 15 1 6.53
    11 14 1 8.4
    11 13 1 16.02
    11 12 1 59.98
    11 11 1 27.7
    11 10 1 117.77
    11 9 1 32.43
    11 8 1 115.66
    11 7 1 50.59
    11 7 2 21.21
    11 8 2 62.07
    11 9 2 32.56
    11 10 2 5.86
    11 11 2 10.52
    11 12 2 65.97
    11 13 2 17.46
    11 14 2 89.78
    11 15 2 7.79
    11 15 3 22.69
    11 14 3 4.5
    11 13 3 3.66
    11 12 3 47.76
    11 11 3 16.8
    11 10 3 145.26
    11 9 3 31.4
    11 8 3 148.43
    11 7 3 20.68
    11 6 3 20.51
    11 5 3 51.43
    11 0 4 5.83
    11 1 4 22.6
    11 2 4 27.31
    11 3 4 123.87
    11 4 4 45.53
    11 5 4 161.83
    11 6 4 70.38
    11 7 4 88.47
    11 8 4 20.7
    11 9 4 3.84
    11 10 4 -4.32
    11 11 4 19.97
    11 12 4 20.16
    11 13 4 68.03
    11 14 4 16.62
    11 13 5 9.1
    11 12 5 6.44
    11 11 5 80.41
    11 10 5 13.85
    11 9 5 161.78
    11 8 5 14
    11 7 5 71.43
    11 6 5 5.87
    11 5 5 17.09
    11 4 5 20.14
    11 3 5 98.23
    11 2 5 26.5
    11 1 5 212.55
    11 0 5 18.91
    11 0 6 6.03
    11 1 6 17.35
    11 2 6 6.24
    11 3 6 117.81
    11 4 6 8.9
    11 5 6 158.6
    11 6 6 -2.06
    11 7 6 68.77
    11 8 6 0.84
    11 9 6 13.43
    11 10 6 0.88
    11 11 6 15.22
    11 12 6 11.2
    11 10 7 37.93
    11 9 7 88.41
    11 8 7 38.1
    11 7 7 39.08
    11 6 7 11.36
    11 5 7 0.25
    11 4 7 5.01
    11 3 7 55.61
    11 2 7 29.32
    11 1 7 158.76
    11 0 7 55.24
    11 0 8 9.5
    11 1 8 8.86
    11 2 8 38.03
    11 3 8 36.5
    11 4 8 70.64
    11 5 8 60.82
    11 6 8 60.91
    11 7 8 25.41
    11 8 8 16.77
    11 4 9 10.98
    11 3 9 -0.47
    11 2 9 85.83
    11 1 9 11.29
    11 0 9 152.87
    12 0 -8 41.26
    12 1 -8 4.03
    12 2 -8 23.36
    12 3 -8 39.34
    12 7 -7 20.91
    12 6 -7 26.95
    12 5 -7 -1.88
    12 4 -7 38.37
    12 3 -7 18.98
    12 2 -7 18.5
    12 1 -7 55.08
    12 0 -7 4.33
    12 0 -6 43.31
    12 1 -6 49.36
    12 2 -6 14.98
    12 3 -6 39.04
    12 4 -6 20.26
    12 5 -6 41.47
    12 6 -6 40.28
    12 7 -6 31.8
    12 8 -6 23.01
    12 9 -6 15.35
    12 10 -5 25.32
    12 9 -5 11.9
    12 8 -5 42.8
    12 7 -5 31.29
    12 6 -5 41.61
    12 5 -5 38.53
    12 4 -5 36.83
    12 3 -5 48.04
    12 2 -5 40.54
    12 1 -5 49.38
    12 0 -5 36.88
    12 0 -4 -3.82
    12 1 -4 88.61
    12 2 -4 36.74
    12 3 -4 35.52
    12 4 -4 77.52
    12 5 -4 7.83
    12 6 -4 35.92
    12 7 -4 42.59
    12 8 -4 9.26
    12 9 -4 74.78
    12 10 -4 6.91
    12 11 -4 46.65
    12 12 -3 25.56
    12 11 -3 23.32
    12 10 -3 31.2
    12 9 -3 -1.26
    12 8 -3 27.57
    12 7 -3 68.39
    12 6 -3 23.49
    12 5 -3 137.3
    12 4 -3 15.27
    12 3 -3 104.2
    12 2 -3 74.4
    12 1 -3 19.4
    12 0 -3 129.76
    12 0 -2 23.3
    12 1 -2 101.91
    12 2 -2 49.17
    12 3 -2 56.21
    12 4 -2 58.78
    12 5 -2 6.48
    12 6 -2 55.3
    12 7 -2 29.52
    12 8 -2 56.74
    12 9 -2 48.37
    12 10 -2 22.22
    12 11 -2 41.8
    12 12 -2 19.4
    12 13 -2 8.87
    12 13 -1 27.8
    12 12 -1 44.53
    12 11 -1 31.17
    12 10 -1 44.46
    12 9 -1 36.65
    12 8 -1 37.63
    12 7 -1 23.28
    12 6 -1 108.87
    12 5 -1 43.96
    12 4 -1 165.34
    12 3 -1 58.1
    12 2 -1 63.6
    12 1 -1 62.68
    12 0 -1 10.15
    12 0 0 130.08
    12 1 0 15.65
    12 2 0 92.17
    12 3 0 19.39
    12 4 0 10.54
    12 5 0 50.61
    12 6 0 27.51
    12 7 0 64.13
    12 8 0 98.62
    12 9 0 9.46
    12 10 0 101.25
    12 11 0 14.61
    12 12 0 39.87
    12 13 0 26.37
    12 13 1 22.57
    12 12 1 41.46
    12 11 1 43.6
    12 10 1 7.03
    12 9 1 53.73
    12 8 1 46.96
    12 7 1 16.71
    12 6 1 135.98
    12 5 1 21.7
    12 4 1 164.06
    12 3 1 29.03
    12 2 1 61.32
    12 1 1 33.53
    12 0 1 5.51
    12 0 2 122.96
    12 1 2 56.41
    12 2 2 69.68
    12 3 2 35.5
    12 4 2 13.98
    12 5 2 33.33
    12 6 2 48.07
    12 7 2 29.58
    12 8 2 74.61
    12 9 2 34.86
    12 10 2 91.18
    12 11 2 30.63
    12 12 2 38.46
    12 13 2 19.6
    12 12 3 10.09
    12 11 3 22.67
    12 10 3 4.44
    12 9 3 7.5
    12 8 3 16.59
    12 7 3 61.14
    12 6 3 24.25
    12 5 3 119.24
    12 4 3 35.18
    12 3 3 92.81
    12 2 3 30.73
    12 1 3 41.19
    12 0 3 9.19
    12 0 4 8.89
    12 1 4 186.82
    12 2 4 15.13
    12 3 4 59
    12 4 4 30.04
    12 5 4 4.14
    12 6 4 8.79
    12 7 4 83.2
    12 8 4 2.69
    12 9 4 118.49
    12 10 4 6.37
    12 11 4 65.66
    12 10 5 1.61
    12 9 5 10.04
    12 8 5 5.1
    12 7 5 62.91
    12 6 5 7.77
    12 5 5 153.68
    12 4 5 20.71
    12 3 5 98.93
    12 2 5 11.5
    12 1 5 21.9
    12 0 5 9.16
    12 0 6 42.34
    12 1 6 104.87
    12 2 6 47.7
    12 3 6 40.68
    12 4 6 4.32
    12 5 6 -2.29
    12 6 6 18.29
    12 7 6 34.6
    12 8 6 57.36
    12 5 7 24.46
    12 4 7 83.61
    12 3 7 13.27
    12 2 7 24.01
    12 1 7 0.27
    12 0 7 0.27
    13 0 -6 21.94
    13 1 -6 28.55
    13 2 -6 28.26
    13 5 -5 5.18
    13 4 -5 53.65
    13 3 -5 15.43
    13 2 -5 13.51
    13 1 -5 62.22
    13 0 -5 3.84
    13 0 -4 66.64
    13 1 -4 16.43
    13 2 -4 58.26
    13 3 -4 57.36
    13 4 -4 14.41
    13 5 -4 48.17
    13 6 -4 22.59
    13 7 -4 28.73
    13 8 -3 25.16
    13 7 -3 6.9
    13 6 -3 49.84
    13 5 -3 11.58
    13 4 -3 41
    13 3 -3 35.78
    13 2 -3 37.65
    13 1 -3 42.67
    13 0 -3 52.77
    13 0 -2 8.59
    13 1 -2 76.17
    13 2 -2 42.7
    13 3 -2 14.32
    13 4 -2 84.83
    13 5 -2 21.43
    13 6 -2 68.6
    13 7 -2 27.81
    13 8 -2 22.82
    13 9 -2 27.66
    13 9 -1 8.69
    13 8 -1 58.54
    13 7 -1 29.04
    13 6 -1 16.21
    13 5 -1 43.77
    13 4 -1 13.48
    13 3 -1 42.91
    13 2 -1 52.55
    13 1 -1 7.64
    13 0 -1 63.42
    13 0 0 4.29
    13 1 0 46.64
    13 2 0 23.83
    13 3 0 19.76
    13 4 0 84.45
    13 5 0 17.96
    13 6 0 100.98
    13 7 0 13.03
    13 8 0 21.09
    13 9 0 45.31
    13 9 1 28.08
    13 8 1 36.11
    13 7 1 41.82
    13 6 1 22.37
    13 5 1 20.85
    13 4 1 10.1
    13 3 1 31.53
    13 2 1 38.58
    13 1 1 34.97
    13 0 1 47.52
    13 0 2 21.15
    13 1 2 20.26
    13 2 2 29.45
    13 3 2 66.98
    13 4 2 27.03
    13 5 2 87.11
    13 6 2 24.74
    13 7 2 60.17
    13 8 2 34.87
    13 9 2 4.72
    13 8 3 0.47
    13 7 3 50.44
    13 6 3 30.94
    13 5 3 4.69
    13 4 3 35.61
    13 3 3 26.12
    13 2 3 7.29
    13 1 3 121.07
    13 0 3 -1.92
    13 0 4 8.3
    13 1 4 13.31
    13 2 4 16.23
    13 3 4 88.05
    13 4 4 25.3
    13 5 4 73.69
    13 6 4 16.87
    13 4 5 14.33
    13 3 5 27.45
    13 2 5 30.99
    13 1 5 73.16
    13 0 5 65.94
    14 2 -1 13.97
    14 1 -1 33.11
    14 0 -1 15.1
    14 0 0 4.32
    14 1 0 27.65
    14 2 0 16.29
    14 1 1 10.6
    14 0 1 20.07
_refine_special_details
;
Refinement of <i>F</i>^2^ against ALL reflections. The weighted <i>R</i>-factor
<i>wR</i> and goodness of fit <i>S</i> are based on <i>F</i>^2^, conventional
<i>R</i>-factors <i>R</i> are based on <i>F</i>, with <i>F</i> set to zero for
negative <i>F</i>^2^. The threshold expression of <i>F</i>^2^ >
\s(<i>F</i>^2^) is used only for calculating <i>R</i>-factors(gt) <i>etc</i>.
and is not relevant to the choice of reflections for refinement.
<i>R</i>-factors based on <i>F</i>^2^ are statistically about twice as large
as those based on <i>F</i>, and <i>R</i>- factors based on ALL data will be
even larger.
;
_reflns_number_total     6055
_reflns_number_gt     5587
_reflns_threshold_expression     I>2\s(I)
_refine_ls_structure_factor_coef     Fsqd
_refine_ls_matrix_type     full
_refine_ls_R_factor_all     0.0370
_refine_ls_R_factor_gt     0.0315
_refine_ls_wR_factor_gt     0.0724
_refine_ls_wR_factor_ref     0.0751
_refine_ls_goodness_of_fit_ref     1.055
_refine_ls_restrained_S_all     1.054
_refine_ls_number_reflns     6055
_refine_ls_number_parameters     522
_refine_ls_number_restraints     4
_refine_ls_hydrogen_treatment     mixed
_refine_ls_weighting_scheme     calc
_refine_ls_weighting_details
         'calc w=1/[\s^2^(Fo^2^)+(0.0445P)^2^+1.0877P] where P=(Fo^2^+2Fc^2^)/3'
_atom_sites_solution_hydrogens     geom
_atom_sites_solution_primary     direct
_atom_sites_solution_secondary     difmap
_refine_ls_shift/su_max     0.001
_refine_ls_shift/su_mean     0.000
_refine_diff_density_max     1.020
_refine_diff_density_min     -0.933
_refine_ls_extinction_method     'SHELXL97 (Sheldrick, 2008)'
_refine_ls_extinction_coef     0.00105(12)
_refine_ls_extinction_expression
                                    Fc^*^=kFc[1+0.001xFc^2^\l^3^/sin(2\q)]^-1/4^
_refine_ls_abs_structure_details     'Flack  (1983)'
_refine_ls_abs_structure_Flack     0.001(8)
loop_
    _atom_type_symbol
    _atom_type_description
    _atom_type_scat_dispersion_real
    _atom_type_scat_dispersion_imag
    _atom_type_scat_source
    C C 0.0033 0.0016 'International Tables Vol C Tables 4.2.6.8 and 6.1.1.4'
    H H 0.0000 0.0000 'International Tables Vol C Tables 4.2.6.8 and 6.1.1.4'
    N N 0.0061 0.0033 'International Tables Vol C Tables 4.2.6.8 and 6.1.1.4'
    O O 0.0106 0.0060 'International Tables Vol C Tables 4.2.6.8 and 6.1.1.4'
    F F 0.0171 0.0103 'International Tables Vol C Tables 4.2.6.8 and 6.1.1.4'
    P P 0.1023 0.0942 'International Tables Vol C Tables 4.2.6.8 and 6.1.1.4'
    Ir Ir -1.4442 7.9887 'International Tables Vol C Tables 4.2.6.8 and 6.1.1.4'
_computing_data_collection     'XSCANS (Siemens, 1996)'
_computing_cell_refinement     'XSCANS (Siemens, 1996)'
_computing_data_reduction     'XSCANS (Siemens, 1996)'
_computing_structure_solution     'SHELXS97 (Sheldrick, 2008)'
_computing_structure_refinement     'SHELXL97 (Sheldrick, 2008)'
_computing_molecular_graphics     'OLEX2 (Dolomanov <i>et al.</i>, 2009)'
_computing_publication_material     'OLEX2 (Dolomanov <i>et al.</i>, 2009)'
loop_
    _atom_site_type_symbol
    _atom_site_label
    _atom_site_fract_x
    _atom_site_fract_y
    _atom_site_fract_z
    _atom_site_U_iso_or_equiv
    _atom_site_adp_type
    _atom_site_calc_flag
    _atom_site_occupancy
    _atom_site_symmetry_multiplicity
    _atom_site_disorder_assembly
    _atom_site_disorder_group
    Ir Ir2 -0.08795(2) -0.490281(13) -0.05567(2) 0.03453(8) Uani d 1 1 . .
    H H 0.014(7) -0.486(5) 0.021(6) 0.041 Uiso d 1 1 . .
    P P4 -0.0431(2) -0.38225(14) -0.1162(2) 0.0514(5) Uani d 1 1 . .
    P P5 0.0256(2) -0.54315(14) -0.18575(19) 0.0491(6) Uani d 1 1 . .
    P P6 -0.0981(2) -0.58276(13) 0.0664(2) 0.0500(6) Uani d 1 1 . .
    O O3 -0.2047(6) -0.4449(3) 0.0633(5) 0.0438(13) Uani d 1 1 . .
    O O4 -0.3980(6) -0.4334(4) 0.1118(5) 0.0622(18) Uani d 1 1 . .
    N N2 -0.2684(5) -0.4939(4) -0.1474(4) 0.0336(12) Uani d 1 1 . .
    H H2A -0.2590 -0.4713 -0.2134 0.040 Uiso calc 1 1 . .
    C C6 -0.3219(8) -0.4439(4) 0.0432(7) 0.0428(18) Uani d 1 1 . .
    C C7 -0.3627(8) -0.4555(5) -0.0791(7) 0.048(2) Uani d 1 1 . .
    H H7 -0.3721 -0.4115 -0.1145 0.057 Uiso calc 1 1 . .
    C C8 -0.4842(9) -0.4914(9) -0.0947(10) 0.082(4) Uani d 1 1 . .
    H H8A -0.5049 -0.5156 -0.0266 0.099 Uiso calc 1 1 . .
    H H8B -0.5501 -0.4600 -0.1123 0.099 Uiso calc 1 1 . .
    C C9 -0.4661(9) -0.5386(6) -0.1910(9) 0.065(3) Uani d 1 1 . .
    H H9A -0.4811 -0.5167 -0.2632 0.078 Uiso calc 1 1 . .
    H H9B -0.5198 -0.5772 -0.1854 0.078 Uiso calc 1 1 . .
    C C10 -0.3311(10) -0.5583(5) -0.1762(9) 0.055(2) Uani d 1 1 . .
    H H10A -0.3202 -0.5905 -0.1156 0.066 Uiso calc 1 1 . .
    H H10B -0.2993 -0.5770 -0.2454 0.066 Uiso calc 1 1 . .
    C C41 -0.1356(14) -0.3456(7) -0.2278(11) 0.092(5) Uani d 1 1 . .
    H H41A -0.1286 -0.3719 -0.2952 0.137 Uiso calc 1 1 . .
    H H41B -0.1071 -0.3010 -0.2421 0.137 Uiso calc 1 1 . .
    H H41C -0.2204 -0.3442 -0.2057 0.137 Uiso calc 1 1 . .
    C C42 -0.0602(14) -0.3248(6) 0.0002(10) 0.081(4) Uani d 1 1 . .
    H H42A -0.1433 -0.3268 0.0268 0.121 Uiso calc 1 1 . .
    H H42B -0.0425 -0.2802 -0.0247 0.121 Uiso calc 1 1 . .
    H H42C -0.0037 -0.3368 0.0605 0.121 Uiso calc 1 1 . .
    C C43 0.1141(11) -0.3655(7) -0.1608(14) 0.096(5) Uani d 1 1 . .
    H H43A 0.1710 -0.3748 -0.0995 0.144 Uiso calc 1 1 . .
    H H43B 0.1212 -0.3194 -0.1823 0.144 Uiso calc 1 1 . .
    H H43C 0.1330 -0.3934 -0.2241 0.144 Uiso calc 1 1 . .
    C C51 0.0109(11) -0.5114(8) -0.3276(8) 0.081(4) Uani d 1 1 . .
    H H51A -0.0735 -0.5153 -0.3534 0.121 Uiso calc 1 1 . .
    H H51B 0.0631 -0.5366 -0.3764 0.121 Uiso calc 1 1 . .
    H H51C 0.0351 -0.4653 -0.3286 0.121 Uiso calc 1 1 . .
    C C52 -0.0078(14) -0.6317(6) -0.2063(10) 0.081(4) Uani d 1 1 . .
    H H52A 0.0053 -0.6550 -0.1361 0.122 Uiso calc 1 1 . .
    H H52B 0.0460 -0.6496 -0.2623 0.122 Uiso calc 1 1 . .
    H H52C -0.0922 -0.6370 -0.2311 0.122 Uiso calc 1 1 . .
    C C53 0.1922(9) -0.5445(8) -0.1651(11) 0.081(4) Uani d 1 1 . .
    H H53A 0.2231 -0.4996 -0.1634 0.122 Uiso calc 1 1 . .
    H H53B 0.2291 -0.5684 -0.2262 0.122 Uiso calc 1 1 . .
    H H53C 0.2126 -0.5663 -0.0949 0.122 Uiso calc 1 1 . .
    C C61 -0.1468(18) -0.5558(9) 0.2034(10) 0.130(8) Uani d 1 1 . .
    H H61A -0.0897 -0.5232 0.2329 0.196 Uiso calc 1 1 . .
    H H61B -0.1491 -0.5935 0.2535 0.196 Uiso calc 1 1 . .
    H H61C -0.2277 -0.5364 0.1968 0.196 Uiso calc 1 1 . .
    C C62 -0.1973(14) -0.6552(8) 0.0456(15) 0.112(6) Uani d 1 1 . .
    H H62A -0.2823 -0.6415 0.0466 0.168 Uiso calc 1 1 . .
    H H62B -0.1818 -0.6869 0.1051 0.168 Uiso calc 1 1 . .
    H H62C -0.1803 -0.6755 -0.0260 0.168 Uiso calc 1 1 . .
    C C63 0.0501(11) -0.6209(6) 0.0953(9) 0.066(3) Uani d 1 1 . .
    H H63A 0.0845 -0.6363 0.0258 0.099 Uiso calc 1 1 . .
    H H63B 0.0400 -0.6579 0.1457 0.099 Uiso calc 1 1 . .
    H H63C 0.1047 -0.5886 0.1297 0.099 Uiso calc 1 1 . .
    Ir Ir1 0.42609(3) -0.385828(17) 0.42830(3) 0.04158(10) Uani d 1 1 A .
    H HA 0.291(8) -0.387(5) 0.497(7) 0.050 Uiso d 1 1 . .
    P P1 0.4533(3) -0.29798(17) 0.5578(3) 0.0643(8) Uani d 1 1 . .
    P P2 0.3190(2) -0.32928(16) 0.2955(2) 0.0585(7) Uani d 1 1 . .
    P P3 0.3672(3) -0.49222(17) 0.3689(2) 0.0656(7) Uani d 1 1 . .
    O O1 0.5350(6) -0.4376(4) 0.5512(5) 0.0592(18) Uani d 1 1 . .
    O O2 0.7238(7) -0.4649(4) 0.6036(6) 0.068(2) Uani d 1 1 . .
    N N1 0.6065(6) -0.3865(4) 0.3446(5) 0.0421(14) Uani d 1 1 . .
    H H1 0.5944 -0.4097 0.2791 0.051 Uiso calc 1 1 A .
    C C1 0.6479(10) -0.4445(5) 0.5318(8) 0.057(2) Uani d 1 1 A .
    C C2 0.6963(8) -0.4281(5) 0.4158(8) 0.048(2) Uani d 1 1 A .
    H H2 0.7082 -0.4705 0.3761 0.057 Uiso calc 1 1 . .
    C C3 0.8210(10) -0.3902(8) 0.4148(8) 0.072(3) Uani d 1 1 . .
    H H3A 0.8336 -0.3646 0.4837 0.087 Uiso calc 1 1 A .
    H H3B 0.8896 -0.4209 0.4062 0.087 Uiso calc 1 1 . .
    C C4 0.8077(9) -0.3443(7) 0.3123(9) 0.076(3) Uani d 1 1 A .
    H H4A 0.8602 -0.3053 0.3203 0.092 Uiso calc 1 1 . .
    H H4B 0.8279 -0.3676 0.2431 0.092 Uiso calc 1 1 . .
    C C5 0.6716(9) -0.3252(6) 0.3132(9) 0.061(3) Uani d 1 1 A .
    H H5A 0.6574 -0.2901 0.3680 0.073 Uiso calc 1 1 . .
    H H5B 0.6440 -0.3098 0.2392 0.073 Uiso calc 1 1 . .
    C C11 0.331(3) -0.243(2) 0.585(3) 0.23(3) Uani d 0.62(2) 1 A 1
    H H11A 0.2543 -0.2672 0.5831 0.339 Uiso calc 0.62(2) 1 A 1
    H H11B 0.3284 -0.2084 0.5291 0.339 Uiso calc 0.62(2) 1 A 1
    H H11C 0.3430 -0.2235 0.6588 0.339 Uiso calc 0.62(2) 1 A 1
    C C12 0.448(4) -0.3406(14) 0.7038(19) 0.169(17) Uani d 0.62(2) 1 A 1
    H H12A 0.3827 -0.3731 0.7037 0.253 Uiso calc 0.62(2) 1 A 1
    H H12B 0.4331 -0.3077 0.7609 0.253 Uiso calc 0.62(2) 1 A 1
    H H12C 0.5254 -0.3624 0.7196 0.253 Uiso calc 0.62(2) 1 A 1
    C C13 0.582(3) -0.252(3) 0.579(3) 0.23(3) Uani d 0.62(2) 1 A 1
    H H13A 0.6524 -0.2772 0.5561 0.351 Uiso calc 0.62(2) 1 A 1
    H H13B 0.5899 -0.2407 0.6574 0.351 Uiso calc 0.62(2) 1 A 1
    H H13C 0.5757 -0.2118 0.5346 0.351 Uiso calc 0.62(2) 1 A 1
    C C11' 0.595(4) -0.281(4) 0.620(5) 0.23(3) Uani d 0.38(2) 1 A 2
    H H11D 0.6517 -0.2680 0.5624 0.339 Uiso calc 0.38(2) 1 A 2
    H H11E 0.6253 -0.3202 0.6577 0.339 Uiso calc 0.38(2) 1 A 2
    H H11F 0.5865 -0.2454 0.6732 0.339 Uiso calc 0.38(2) 1 A 2
    C C12' 0.439(7) -0.204(2) 0.497(3) 0.169(17) Uani d 0.38(2) 1 A 2
    H H12D 0.4875 -0.2004 0.4302 0.253 Uiso calc 0.38(2) 1 A 2
    H H12E 0.4690 -0.1735 0.5532 0.253 Uiso calc 0.38(2) 1 A 2
    H H12F 0.3542 -0.1948 0.4788 0.253 Uiso calc 0.38(2) 1 A 2
    C C13' 0.349(5) -0.296(4) 0.648(5) 0.23(3) Uani d 0.38(2) 1 A 2
    H H13D 0.2712 -0.3078 0.6125 0.351 Uiso calc 0.38(2) 1 A 2
    H H13E 0.3435 -0.2520 0.6792 0.351 Uiso calc 0.38(2) 1 A 2
    H H13F 0.3679 -0.3275 0.7072 0.351 Uiso calc 0.38(2) 1 A 2
    C C21 0.3609(18) -0.2415(7) 0.2790(16) 0.115(6) Uani d 1 1 A .
    H H21A 0.3479 -0.2183 0.3488 0.173 Uiso calc 1 1 . .
    H H21B 0.3105 -0.2218 0.2202 0.173 Uiso calc 1 1 . .
    H H21C 0.4463 -0.2382 0.2594 0.173 Uiso calc 1 1 . .
    C C22 0.1528(11) -0.3273(10) 0.3072(12) 0.102(6) Uani d 1 1 A .
    H H22A 0.1212 -0.3721 0.3058 0.154 Uiso calc 1 1 . .
    H H22B 0.1175 -0.3025 0.2450 0.154 Uiso calc 1 1 . .
    H H22C 0.1314 -0.3062 0.3770 0.154 Uiso calc 1 1 . .
    C C23 0.3395(14) -0.3606(10) 0.1514(10) 0.104(6) Uani d 1 1 A .
    H H23A 0.4253 -0.3583 0.1327 0.156 Uiso calc 1 1 . .
    H H23B 0.2920 -0.3338 0.0992 0.156 Uiso calc 1 1 . .
    H H23C 0.3119 -0.4061 0.1468 0.156 Uiso calc 1 1 . .
    C C31 0.220(2) -0.5030(10) 0.303(2) 0.194(13) Uani d 1 1 A .
    H H31A 0.1568 -0.4896 0.3546 0.291 Uiso calc 1 1 . .
    H H31B 0.2083 -0.5491 0.2835 0.291 Uiso calc 1 1 . .
    H H31C 0.2142 -0.4761 0.2362 0.291 Uiso calc 1 1 . .
    C C32 0.465(2) -0.5422(10) 0.2820(17) 0.177(12) Uani d 1 1 A .
    H H32A 0.4793 -0.5192 0.2124 0.265 Uiso calc 1 1 . .
    H H32B 0.4246 -0.5841 0.2661 0.265 Uiso calc 1 1 . .
    H H32C 0.5417 -0.5502 0.3210 0.265 Uiso calc 1 1 . .
    C C33 0.3521(18) -0.5449(8) 0.4876(13) 0.116(6) Uani d 1 1 A .
    H H33A 0.4302 -0.5481 0.5272 0.173 Uiso calc 1 1 . .
    H H33B 0.3265 -0.5885 0.4630 0.173 Uiso calc 1 1 . .
    H H33C 0.2916 -0.5267 0.5372 0.173 Uiso calc 1 1 . .
    P P2F 0.9668(3) -0.18818(16) 0.5529(2) 0.0642(7) Uani d 1 1 . .
    F F7 0.8585(9) -0.1880(7) 0.6377(7) 0.125(4) Uani d 1 1 . .
    F F8 1.0611(9) -0.1994(5) 0.6545(7) 0.107(3) Uani d 1 1 . .
    F F9 0.9816(11) -0.1118(4) 0.5672(10) 0.119(3) Uani d 1 1 . .
    F F10 0.8701(9) -0.1759(7) 0.4529(6) 0.126(4) Uani d 1 1 . .
    F F11 0.9558(16) -0.2645(5) 0.5403(9) 0.171(6) Uani d 1 1 . .
    F F12 1.0760(9) -0.1859(7) 0.4653(8) 0.134(4) Uani d 1 1 . .
    P P1F 0.5916(3) -0.20678(17) -0.0328(3) 0.0726(8) Uani d 1 1 . .
    F F1 0.4971(14) -0.1944(10) 0.0534(13) 0.206(8) Uani d 1 1 . .
    F F2 0.6848(16) -0.2087(9) 0.0641(13) 0.218(8) Uani d 1 1 . .
    F F3 0.6158(16) -0.1305(6) -0.0336(11) 0.178(6) Uani d 1 1 . .
    F F4 0.4963(12) -0.1990(8) -0.1305(11) 0.184(6) Uani d 1 1 . .
    F F5 0.5793(17) -0.2797(6) -0.0332(18) 0.229(8) Uani d 1 1 . .
    F F6 0.6855(13) -0.2143(11) -0.1255(12) 0.214(8) Uani d 1 1 . .
loop_
    _atom_site_aniso_label
    _atom_site_aniso_U_11
    _atom_site_aniso_U_22
    _atom_site_aniso_U_33
    _atom_site_aniso_U_12
    _atom_site_aniso_U_13
    _atom_site_aniso_U_23
    Ir2 0.03230(13) 0.04134(16) 0.02985(13) 0.00099(14) -0.00191(10)
                                                                    -0.00124(14)
    P4 0.0558(12) 0.0494(13) 0.0487(11) -0.0107(12) -0.0023(10) 0.0037(12)
    P5 0.0391(11) 0.0700(16) 0.0382(11) 0.0085(11) 0.0049(9) -0.0037(11)
    P6 0.0521(12) 0.0526(14) 0.0453(12) 0.0123(11) 0.0035(10) 0.0121(10)
    O3 0.051(3) 0.050(3) 0.031(3) 0.009(3) -0.005(2) -0.002(2)
    O4 0.059(4) 0.090(5) 0.038(3) 0.011(4) 0.011(3) -0.008(3)
    N2 0.041(3) 0.039(3) 0.022(2) -0.002(3) 0.000(2) 0.006(3)
    C6 0.045(4) 0.041(4) 0.043(4) 0.007(3) 0.009(4) -0.002(4)
    C7 0.038(4) 0.062(6) 0.044(5) 0.010(4) 0.000(3) 0.004(4)
    C8 0.043(5) 0.133(11) 0.072(7) -0.017(7) 0.010(5) -0.019(9)
    C9 0.056(6) 0.076(7) 0.064(6) -0.018(5) -0.013(5) 0.000(6)
    C10 0.058(6) 0.051(5) 0.056(5) -0.011(4) -0.017(5) -0.007(4)
    C41 0.127(12) 0.070(8) 0.076(8) -0.018(8) -0.038(8) 0.036(7)
    C42 0.135(11) 0.043(6) 0.065(7) -0.025(7) -0.001(7) -0.003(5)
    C43 0.065(7) 0.079(9) 0.145(13) -0.028(6) 0.021(8) 0.004(8)
    C51 0.070(7) 0.132(12) 0.040(5) 0.021(7) 0.005(5) -0.003(6)
    C52 0.108(10) 0.069(7) 0.066(7) 0.024(7) 0.009(7) -0.014(6)
    C53 0.036(5) 0.124(11) 0.084(8) 0.017(6) 0.007(5) 0.005(8)
    C61 0.22(2) 0.124(13) 0.049(7) 0.087(14) 0.053(10) 0.039(8)
    C62 0.084(9) 0.095(11) 0.156(15) -0.020(8) -0.030(10) 0.064(11)
    C63 0.079(7) 0.062(6) 0.057(6) 0.014(6) -0.014(5) 0.014(5)
    Ir1 0.03547(15) 0.0540(2) 0.03524(15) -0.00449(15) 0.00001(12) -0.00367(15)
    P1 0.0485(13) 0.080(2) 0.0641(16) 0.0015(13) 0.0004(12) -0.0302(15)
    P2 0.0446(12) 0.0774(18) 0.0532(14) 0.0142(13) -0.0031(11) 0.0018(13)
    P3 0.0754(16) 0.0640(16) 0.0574(14) -0.0267(16) -0.0038(12) -0.0042(15)
    O1 0.047(4) 0.090(5) 0.040(3) 0.004(4) 0.003(3) 0.013(3)
    O2 0.061(4) 0.090(5) 0.053(4) 0.015(4) -0.008(3) 0.014(4)
    N1 0.048(3) 0.052(4) 0.026(3) -0.006(4) 0.002(2) -0.001(3)
    C1 0.074(7) 0.060(6) 0.036(4) 0.010(5) -0.008(4) -0.002(4)
    C2 0.041(4) 0.058(5) 0.043(5) -0.001(4) -0.001(4) -0.004(4)
    C3 0.054(5) 0.119(10) 0.044(5) 0.002(7) -0.003(4) -0.006(7)
    C4 0.050(5) 0.121(10) 0.058(6) -0.024(6) 0.003(5) -0.004(7)
    C5 0.050(5) 0.080(8) 0.054(6) -0.004(5) 0.010(4) 0.006(5)
    C11 0.18(3) 0.33(5) 0.17(3) 0.20(4) -0.11(3) -0.18(4)
    C12 0.36(5) 0.094(17) 0.052(11) -0.04(3) 0.02(2) -0.037(11)
    C13 0.14(2) 0.38(6) 0.18(3) -0.20(4) 0.12(3) -0.21(4)
    C11' 0.18(3) 0.33(5) 0.17(3) 0.20(4) -0.11(3) -0.18(4)
    C12' 0.36(5) 0.094(17) 0.052(11) -0.04(3) 0.02(2) -0.037(11)
    C13' 0.14(2) 0.38(6) 0.18(3) -0.20(4) 0.12(3) -0.21(4)
    C21 0.150(16) 0.074(9) 0.121(13) 0.011(10) 0.003(12) 0.026(9)
    C22 0.048(6) 0.174(17) 0.085(9) 0.020(9) -0.004(6) 0.000(10)
    C23 0.091(9) 0.171(17) 0.050(6) 0.040(10) -0.002(6) -0.011(8)
    C31 0.21(2) 0.122(16) 0.24(3) -0.112(16) -0.14(2) 0.047(16)
    C32 0.28(3) 0.100(13) 0.154(17) -0.047(16) 0.146(19) -0.062(13)
    C33 0.175(17) 0.086(10) 0.087(10) -0.052(12) 0.031(11) 0.000(8)
    P2F 0.088(2) 0.0630(17) 0.0421(13) -0.0072(15) 0.0048(13) -0.0013(12)
    F7 0.109(6) 0.198(11) 0.068(5) -0.021(7) 0.022(4) 0.017(6)
    F8 0.127(7) 0.121(7) 0.072(5) 0.039(6) -0.018(5) -0.018(5)
    F9 0.146(9) 0.072(6) 0.140(9) -0.009(5) 0.003(7) -0.001(5)
    F10 0.122(7) 0.193(11) 0.061(4) -0.004(8) -0.023(5) 0.004(6)
    F11 0.333(19) 0.079(6) 0.101(7) -0.045(9) 0.018(9) -0.022(5)
    F12 0.118(7) 0.211(12) 0.075(5) 0.047(8) 0.031(5) 0.026(7)
    P1F 0.078(2) 0.072(2) 0.0678(18) 0.0101(16) 0.0070(16) -0.0079(15)
    F1 0.171(12) 0.28(2) 0.167(12) 0.026(14) 0.099(11) -0.041(13)
    F2 0.253(18) 0.223(18) 0.174(13) 0.044(14) -0.115(13) -0.024(12)
    F3 0.300(18) 0.090(7) 0.144(10) -0.004(9) -0.012(11) -0.020(7)
    F4 0.150(10) 0.220(15) 0.180(12) 0.042(10) -0.080(9) -0.062(11)
    F5 0.30(2) 0.072(7) 0.32(2) -0.035(11) 0.055(17) -0.006(11)
    F6 0.152(11) 0.34(2) 0.148(11) 0.029(13) 0.051(9) -0.060(13)
_geom_special_details
;
All e.s.d.'s (except the e.s.d. in the dihedral angle between two l.s. planes)
are estimated using the full covariance matrix. The cell e.s.d.'s are taken
into account individually in the estimation of e.s.d.'s in distances, angles
and torsion angles; correlations between e.s.d.'s in cell parameters are only
used when they are defined by crystal symmetry. An approximate (isotropic)
treatment of cell e.s.d.'s is used for estimating e.s.d.'s involving l.s.
planes.
;
loop_
    _geom_bond_atom_site_label_1
    _geom_bond_atom_site_label_2
    _geom_bond_site_symmetry_2
    _geom_bond_distance
    _geom_bond_publ_flag
    Ir2 H . 1.42(8) ?
    Ir2 P4 . 2.332(3) ?
    Ir2 P5 . 2.252(2) ?
    Ir2 P6 . 2.352(2) ?
    Ir2 O3 . 2.114(6) ?
    Ir2 N2 . 2.216(6) ?
    P4 C41 . 1.798(12) ?
    P4 C42 . 1.807(12) ?
    P4 C43 . 1.823(11) ?
    P5 C51 . 1.798(11) ?
    P5 C52 . 1.824(13) ?
    P5 C53 . 1.816(10) ?
    P6 C61 . 1.796(12) ?
    P6 C62 . 1.819(15) ?
    P6 C63 . 1.802(11) ?
    O3 C6 . 1.287(10) ?
    O4 C6 . 1.186(10) ?
    N2 H2A . 0.9100 ?
    N2 C7 . 1.521(10) ?
    N2 C10 . 1.493(12) ?
    C6 C7 . 1.522(12) ?
    C7 H7 . 0.9800 ?
    C7 C8 . 1.507(14) ?
    C8 H8A . 0.9700 ?
    C8 H8B . 0.9700 ?
    C8 C9 . 1.496(17) ?
    C9 H9A . 0.9700 ?
    C9 H9B . 0.9700 ?
    C9 C10 . 1.520(15) ?
    C10 H10A . 0.9700 ?
    C10 H10B . 0.9700 ?
    C41 H41A . 0.9600 ?
    C41 H41B . 0.9600 ?
    C41 H41C . 0.9600 ?
    C42 H42A . 0.9600 ?
    C42 H42B . 0.9600 ?
    C42 H42C . 0.9600 ?
    C43 H43A . 0.9600 ?
    C43 H43B . 0.9600 ?
    C43 H43C . 0.9600 ?
    C51 H51A . 0.9600 ?
    C51 H51B . 0.9600 ?
    C51 H51C . 0.9600 ?
    C52 H52A . 0.9600 ?
    C52 H52B . 0.9600 ?
    C52 H52C . 0.9600 ?
    C53 H53A . 0.9600 ?
    C53 H53B . 0.9600 ?
    C53 H53C . 0.9600 ?
    C61 H61A . 0.9600 ?
    C61 H61B . 0.9600 ?
    C61 H61C . 0.9600 ?
    C62 H62A . 0.9600 ?
    C62 H62B . 0.9600 ?
    C62 H62C . 0.9600 ?
    C63 H63A . 0.9600 ?
    C63 H63B . 0.9600 ?
    C63 H63C . 0.9600 ?
    Ir1 HA . 1.69(8) ?
    Ir1 P1 . 2.346(3) ?
    Ir1 P2 . 2.241(3) ?
    Ir1 P3 . 2.328(3) ?
    Ir1 O1 . 2.123(7) ?
    Ir1 N1 . 2.206(6) ?
    P1 C11 . 1.76(2) ?
    P1 C12 . 1.93(3) ?
    P1 C13 . 1.68(2) ?
    P1 C11' . 1.72(5) ?
    P1 C12' . 2.01(4) ?
    P1 C13' . 1.57(4) ?
    P2 C21 . 1.827(15) ?
    P2 C22 . 1.807(12) ?
    P2 C23 . 1.833(12) ?
    P3 C31 . 1.774(17) ?
    P3 C32 . 1.792(16) ?
    P3 C33 . 1.766(15) ?
    O1 C1 . 1.256(13) ?
    O2 C1 . 1.238(11) ?
    N1 H1 . 0.9100 ?
    N1 C2 . 1.520(11) ?
    N1 C5 . 1.467(13) ?
    C1 C2 . 1.515(13) ?
    C2 H2 . 0.9800 ?
    C2 C3 . 1.548(14) ?
    C3 H3A . 0.9700 ?
    C3 H3B . 0.9700 ?
    C3 C4 . 1.525(17) ?
    C4 H4A . 0.9700 ?
    C4 H4B . 0.9700 ?
    C4 C5 . 1.522(14) ?
    C5 H5A . 0.9700 ?
    C5 H5B . 0.9700 ?
    C11 H11A . 0.9600 ?
    C11 H11B . 0.9600 ?
    C11 H11C . 0.9600 ?
    C12 H12A . 0.9600 ?
    C12 H12B . 0.9600 ?
    C12 H12C . 0.9600 ?
    C13 H13A . 0.9600 ?
    C13 H13B . 0.9600 ?
    C13 H13C . 0.9600 ?
    C11' H11D . 0.9600 ?
    C11' H11E . 0.9600 ?
    C11' H11F . 0.9600 ?
    C12' H12D . 0.9600 ?
    C12' H12E . 0.9600 ?
    C12' H12F . 0.9600 ?
    C13' H13D . 0.9600 ?
    C13' H13E . 0.9600 ?
    C13' H13F . 0.9600 ?
    C21 H21A . 0.9600 ?
    C21 H21B . 0.9600 ?
    C21 H21C . 0.9600 ?
    C22 H22A . 0.9600 ?
    C22 H22B . 0.9600 ?
    C22 H22C . 0.9600 ?
    C23 H23A . 0.9600 ?
    C23 H23B . 0.9600 ?
    C23 H23C . 0.9600 ?
    C31 H31A . 0.9600 ?
    C31 H31B . 0.9600 ?
    C31 H31C . 0.9600 ?
    C32 H32A . 0.9600 ?
    C32 H32B . 0.9600 ?
    C32 H32C . 0.9600 ?
    C33 H33A . 0.9600 ?
    C33 H33B . 0.9600 ?
    C33 H33C . 0.9600 ?
    P2F F7 . 1.559(8) ?
    P2F F8 . 1.577(8) ?
    P2F F9 . 1.545(9) ?
    P2F F10 . 1.583(8) ?
    P2F F11 . 1.539(10) ?
    P2F F12 . 1.588(9) ?
    P1F F1 . 1.480(11) ?
    P1F F2 . 1.512(13) ?
    P1F F3 . 1.550(13) ?
    P1F F4 . 1.540(11) ?
    P1F F5 . 1.466(12) ?
    P1F F6 . 1.517(12) ?
loop_
    _geom_angle_atom_site_label_1
    _geom_angle_atom_site_label_2
    _geom_angle_atom_site_label_3
    _geom_angle_site_symmetry_1
    _geom_angle_site_symmetry_3
    _geom_angle
    _geom_angle_publ_flag
    P4 Ir2 H . . 89(4) ?
    P4 Ir2 P6 . . 158.58(9) ?
    P5 Ir2 H . . 92(3) ?
    P5 Ir2 P4 . . 96.12(10) ?
    P5 Ir2 P6 . . 94.71(9) ?
    P6 Ir2 H . . 72(4) ?
    O3 Ir2 H . . 91(3) ?
    O3 Ir2 P4 . . 86.36(18) ?
    O3 Ir2 P5 . . 176.11(18) ?
    O3 Ir2 P6 . . 83.91(17) ?
    O3 Ir2 N2 . . 78.9(2) ?
    N2 Ir2 H . . 169(3) ?
    N2 Ir2 P4 . . 93.83(19) ?
    N2 Ir2 P5 . . 97.94(17) ?
    N2 Ir2 P6 . . 102.91(18) ?
    C41 P4 Ir2 . . 119.2(4) ?
    C41 P4 C42 . . 103.6(7) ?
    C41 P4 C43 . . 102.8(7) ?
    C42 P4 Ir2 . . 109.4(4) ?
    C42 P4 C43 . . 102.4(7) ?
    C43 P4 Ir2 . . 117.4(5) ?
    C51 P5 Ir2 . . 115.6(4) ?
    C51 P5 C52 . . 101.9(6) ?
    C51 P5 C53 . . 101.5(6) ?
    C52 P5 Ir2 . . 116.0(4) ?
    C53 P5 Ir2 . . 118.0(5) ?
    C53 P5 C52 . . 101.3(7) ?
    C61 P6 Ir2 . . 109.6(5) ?
    C61 P6 C62 . . 100.3(9) ?
    C61 P6 C63 . . 103.4(7) ?
    C62 P6 Ir2 . . 125.4(5) ?
    C63 P6 Ir2 . . 113.4(4) ?
    C63 P6 C62 . . 102.1(6) ?
    C6 O3 Ir2 . . 119.0(5) ?
    Ir2 N2 H2A . . 106.9 ?
    C7 N2 Ir2 . . 108.5(4) ?
    C7 N2 H2A . . 106.9 ?
    C10 N2 Ir2 . . 122.1(6) ?
    C10 N2 H2A . . 106.9 ?
    C10 N2 C7 . . 104.5(7) ?
    O3 C6 C7 . . 116.0(7) ?
    O4 C6 O3 . . 125.0(9) ?
    O4 C6 C7 . . 119.0(8) ?
    N2 C7 C6 . . 113.4(6) ?
    N2 C7 H7 . . 107.1 ?
    C6 C7 H7 . . 107.1 ?
    C8 C7 N2 . . 106.7(8) ?
    C8 C7 C6 . . 115.1(8) ?
    C8 C7 H7 . . 107.1 ?
    C7 C8 H8A . . 110.7 ?
    C7 C8 H8B . . 110.7 ?
    H8A C8 H8B . . 108.8 ?
    C9 C8 C7 . . 105.4(8) ?
    C9 C8 H8A . . 110.7 ?
    C9 C8 H8B . . 110.7 ?
    C8 C9 H9A . . 111.3 ?
    C8 C9 H9B . . 111.3 ?
    C8 C9 C10 . . 102.5(8) ?
    H9A C9 H9B . . 109.2 ?
    C10 C9 H9A . . 111.3 ?
    C10 C9 H9B . . 111.3 ?
    N2 C10 C9 . . 103.5(8) ?
    N2 C10 H10A . . 111.1 ?
    N2 C10 H10B . . 111.1 ?
    C9 C10 H10A . . 111.1 ?
    C9 C10 H10B . . 111.1 ?
    H10A C10 H10B . . 109.0 ?
    P4 C41 H41A . . 109.5 ?
    P4 C41 H41B . . 109.5 ?
    P4 C41 H41C . . 109.5 ?
    H41A C41 H41B . . 109.5 ?
    H41A C41 H41C . . 109.5 ?
    H41B C41 H41C . . 109.5 ?
    P4 C42 H42A . . 109.5 ?
    P4 C42 H42B . . 109.5 ?
    P4 C42 H42C . . 109.5 ?
    H42A C42 H42B . . 109.5 ?
    H42A C42 H42C . . 109.5 ?
    H42B C42 H42C . . 109.5 ?
    P4 C43 H43A . . 109.5 ?
    P4 C43 H43B . . 109.5 ?
    P4 C43 H43C . . 109.5 ?
    H43A C43 H43B . . 109.5 ?
    H43A C43 H43C . . 109.5 ?
    H43B C43 H43C . . 109.5 ?
    P5 C51 H51A . . 109.5 ?
    P5 C51 H51B . . 109.5 ?
    P5 C51 H51C . . 109.5 ?
    H51A C51 H51B . . 109.5 ?
    H51A C51 H51C . . 109.5 ?
    H51B C51 H51C . . 109.5 ?
    P5 C52 H52A . . 109.5 ?
    P5 C52 H52B . . 109.5 ?
    P5 C52 H52C . . 109.5 ?
    H52A C52 H52B . . 109.5 ?
    H52A C52 H52C . . 109.5 ?
    H52B C52 H52C . . 109.5 ?
    P5 C53 H53A . . 109.5 ?
    P5 C53 H53B . . 109.5 ?
    P5 C53 H53C . . 109.5 ?
    H53A C53 H53B . . 109.5 ?
    H53A C53 H53C . . 109.5 ?
    H53B C53 H53C . . 109.5 ?
    P6 C61 H61A . . 109.5 ?
    P6 C61 H61B . . 109.5 ?
    P6 C61 H61C . . 109.5 ?
    H61A C61 H61B . . 109.5 ?
    H61A C61 H61C . . 109.5 ?
    H61B C61 H61C . . 109.5 ?
    P6 C62 H62A . . 109.5 ?
    P6 C62 H62B . . 109.5 ?
    P6 C62 H62C . . 109.5 ?
    H62A C62 H62B . . 109.5 ?
    H62A C62 H62C . . 109.5 ?
    H62B C62 H62C . . 109.5 ?
    P6 C63 H63A . . 109.5 ?
    P6 C63 H63B . . 109.5 ?
    P6 C63 H63C . . 109.5 ?
    H63A C63 H63B . . 109.5 ?
    H63A C63 H63C . . 109.5 ?
    H63B C63 H63C . . 109.5 ?
    P1 Ir1 HA . . 78(3) ?
    P2 Ir1 HA . . 84(3) ?
    P2 Ir1 P1 . . 97.77(12) ?
    P2 Ir1 P3 . . 96.65(11) ?
    P3 Ir1 HA . . 84(3) ?
    P3 Ir1 P1 . . 155.90(11) ?
    O1 Ir1 HA . . 98(3) ?
    O1 Ir1 P1 . . 81.9(2) ?
    O1 Ir1 P2 . . 177.4(2) ?
    O1 Ir1 P3 . . 84.5(2) ?
    O1 Ir1 N1 . . 79.6(2) ?
    N1 Ir1 HA . . 178(3) ?
    N1 Ir1 P1 . . 101.4(2) ?
    N1 Ir1 P2 . . 97.99(18) ?
    N1 Ir1 P3 . . 95.6(2) ?
    C11 P1 Ir1 . . 120.3(11) ?
    C11 P1 C12 . . 94.3(17) ?
    C11 P1 C12' . . 55(2) ?
    C12 P1 Ir1 . . 104.3(8) ?
    C12 P1 C12' . . 136.8(13) ?
    C13 P1 Ir1 . . 126.8(11) ?
    C13 P1 C11 . . 105(2) ?
    C13 P1 C12 . . 98.6(17) ?
    C13 P1 C12' . . 66(2) ?
    C11' P1 Ir1 . . 121.7(15) ?
    C11' P1 C11 . . 117.8(18) ?
    C11' P1 C12 . . 75(3) ?
    C11' P1 C12' . . 92(2) ?
    C12' P1 Ir1 . . 117.2(11) ?
    C13' P1 Ir1 . . 112.2(17) ?
    C13' P1 C11 . . 46(3) ?
    C13' P1 C12 . . 51(3) ?
    C13' P1 C13 . . 119.4(17) ?
    C13' P1 C11' . . 111(2) ?
    C13' P1 C12' . . 100(3) ?
    C21 P2 Ir1 . . 115.8(6) ?
    C21 P2 C23 . . 101.3(9) ?
    C22 P2 Ir1 . . 117.3(5) ?
    C22 P2 C21 . . 103.7(9) ?
    C22 P2 C23 . . 102.6(7) ?
    C23 P2 Ir1 . . 114.1(5) ?
    C31 P3 Ir1 . . 118.8(7) ?
    C31 P3 C32 . . 102.5(12) ?
    C32 P3 Ir1 . . 121.6(7) ?
    C33 P3 Ir1 . . 109.6(5) ?
    C33 P3 C31 . . 100.3(9) ?
    C33 P3 C32 . . 100.8(10) ?
    C1 O1 Ir1 . . 117.2(6) ?
    Ir1 N1 H1 . . 105.8 ?
    C2 N1 Ir1 . . 108.5(5) ?
    C2 N1 H1 . . 105.8 ?
    C5 N1 Ir1 . . 122.8(6) ?
    C5 N1 H1 . . 105.8 ?
    C5 N1 C2 . . 107.0(7) ?
    O1 C1 C2 . . 119.8(8) ?
    O2 C1 O1 . . 123.1(9) ?
    O2 C1 C2 . . 117.1(10) ?
    N1 C2 H2 . . 107.3 ?
    N1 C2 C3 . . 106.0(8) ?
    C1 C2 N1 . . 113.0(7) ?
    C1 C2 H2 . . 107.3 ?
    C1 C2 C3 . . 115.5(8) ?
    C3 C2 H2 . . 107.3 ?
    C2 C3 H3A . . 111.1 ?
    C2 C3 H3B . . 111.1 ?
    H3A C3 H3B . . 109.0 ?
    C4 C3 C2 . . 103.4(8) ?
    C4 C3 H3A . . 111.1 ?
    C4 C3 H3B . . 111.1 ?
    C3 C4 H4A . . 111.2 ?
    C3 C4 H4B . . 111.2 ?
    H4A C4 H4B . . 109.1 ?
    C5 C4 C3 . . 102.8(8) ?
    C5 C4 H4A . . 111.2 ?
    C5 C4 H4B . . 111.2 ?
    N1 C5 C4 . . 105.1(9) ?
    N1 C5 H5A . . 110.7 ?
    N1 C5 H5B . . 110.7 ?
    C4 C5 H5A . . 110.7 ?
    C4 C5 H5B . . 110.7 ?
    H5A C5 H5B . . 108.8 ?
    P1 C11 H11A . . 109.5 ?
    P1 C11 H11B . . 109.5 ?
    P1 C11 H11C . . 109.5 ?
    H11A C11 H11B . . 109.5 ?
    H11A C11 H11C . . 109.5 ?
    H11B C11 H11C . . 109.5 ?
    P1 C12 H12A . . 109.5 ?
    P1 C12 H12B . . 109.5 ?
    P1 C12 H12C . . 109.5 ?
    H12A C12 H12B . . 109.5 ?
    H12A C12 H12C . . 109.5 ?
    H12B C12 H12C . . 109.5 ?
    P1 C13 H13A . . 109.5 ?
    P1 C13 H13B . . 109.5 ?
    P1 C13 H13C . . 109.5 ?
    H13A C13 H13B . . 109.5 ?
    H13A C13 H13C . . 109.5 ?
    H13B C13 H13C . . 109.5 ?
    P1 C11' H11D . . 109.5 ?
    P1 C11' H11E . . 109.5 ?
    P1 C11' H11F . . 109.5 ?
    H11D C11' H11E . . 109.5 ?
    H11D C11' H11F . . 109.5 ?
    H11E C11' H11F . . 109.5 ?
    P1 C12' H12D . . 109.5 ?
    P1 C12' H12E . . 109.5 ?
    P1 C12' H12F . . 109.5 ?
    H12D C12' H12E . . 109.5 ?
    H12D C12' H12F . . 109.5 ?
    H12E C12' H12F . . 109.5 ?
    P1 C13' H13D . . 109.5 ?
    P1 C13' H13E . . 109.5 ?
    P1 C13' H13F . . 109.5 ?
    H13D C13' H13E . . 109.5 ?
    H13D C13' H13F . . 109.5 ?
    H13E C13' H13F . . 109.5 ?
    P2 C21 H21A . . 109.5 ?
    P2 C21 H21B . . 109.5 ?
    P2 C21 H21C . . 109.5 ?
    H21A C21 H21B . . 109.5 ?
    H21A C21 H21C . . 109.5 ?
    H21B C21 H21C . . 109.5 ?
    P2 C22 H22A . . 109.5 ?
    P2 C22 H22B . . 109.5 ?
    P2 C22 H22C . . 109.5 ?
    H22A C22 H22B . . 109.5 ?
    H22A C22 H22C . . 109.5 ?
    H22B C22 H22C . . 109.5 ?
    P2 C23 H23A . . 109.5 ?
    P2 C23 H23B . . 109.5 ?
    P2 C23 H23C . . 109.5 ?
    H23A C23 H23B . . 109.5 ?
    H23A C23 H23C . . 109.5 ?
    H23B C23 H23C . . 109.5 ?
    P3 C31 H31A . . 109.5 ?
    P3 C31 H31B . . 109.5 ?
    P3 C31 H31C . . 109.5 ?
    H31A C31 H31B . . 109.5 ?
    H31A C31 H31C . . 109.5 ?
    H31B C31 H31C . . 109.5 ?
    P3 C32 H32A . . 109.5 ?
    P3 C32 H32B . . 109.5 ?
    P3 C32 H32C . . 109.5 ?
    H32A C32 H32B . . 109.5 ?
    H32A C32 H32C . . 109.5 ?
    H32B C32 H32C . . 109.5 ?
    P3 C33 H33A . . 109.5 ?
    P3 C33 H33B . . 109.5 ?
    P3 C33 H33C . . 109.5 ?
    H33A C33 H33B . . 109.5 ?
    H33A C33 H33C . . 109.5 ?
    H33B C33 H33C . . 109.5 ?
    F7 P2F F8 . . 89.6(5) ?
    F7 P2F F10 . . 89.2(5) ?
    F7 P2F F12 . . 178.1(7) ?
    F8 P2F F10 . . 178.6(6) ?
    F8 P2F F12 . . 91.3(5) ?
    F9 P2F F7 . . 90.3(7) ?
    F9 P2F F8 . . 89.6(6) ?
    F9 P2F F10 . . 89.7(7) ?
    F9 P2F F12 . . 88.0(7) ?
    F10 P2F F12 . . 89.9(5) ?
    F11 P2F F7 . . 90.4(7) ?
    F11 P2F F8 . . 88.8(7) ?
    F11 P2F F9 . . 178.3(8) ?
    F11 P2F F10 . . 91.9(8) ?
    F11 P2F F12 . . 91.3(8) ?
    F1 P1F F2 . . 86.6(10) ?
    F1 P1F F3 . . 87.6(9) ?
    F1 P1F F4 . . 92.2(9) ?
    F1 P1F F6 . . 175.5(11) ?
    F2 P1F F3 . . 85.3(9) ?
    F2 P1F F4 . . 175.6(9) ?
    F2 P1F F6 . . 95.7(10) ?
    F4 P1F F3 . . 90.4(8) ?
    F5 P1F F1 . . 96.0(11) ?
    F5 P1F F2 . . 92.1(11) ?
    F5 P1F F3 . . 175.5(10) ?
    F5 P1F F4 . . 92.2(10) ?
    F5 P1F F6 . . 87.8(11) ?
    F6 P1F F3 . . 88.8(10) ?
    F6 P1F F4 . . 85.3(8) ?
loop_
    _geom_torsion_atom_site_label_1
    _geom_torsion_atom_site_label_2
    _geom_torsion_atom_site_label_3
    _geom_torsion_atom_site_label_4
    _geom_torsion_site_symmetry_1
    _geom_torsion_site_symmetry_2
    _geom_torsion_site_symmetry_3
    _geom_torsion_site_symmetry_4
    _geom_torsion
    _geom_torsion_publ_flag
    Ir2 O3 C6 O4 . . . . 162.9(8) ?
    Ir2 O3 C6 C7 . . . . -18.6(10) ?
    Ir2 N2 C7 C6 . . . . -17.1(9) ?
    Ir2 N2 C7 C8 . . . . -144.8(7) ?
    Ir2 N2 C10 C9 . . . . 157.3(6) ?
    P4 Ir2 P5 C51 . . . . -44.0(5) ?
    P4 Ir2 P5 C52 . . . . -163.2(5) ?
    P4 Ir2 P5 C53 . . . . 76.3(6) ?
    P4 Ir2 P6 C61 . . . . 44.0(8) ?
    P4 Ir2 P6 C62 . . . . 163.1(8) ?
    P4 Ir2 P6 C63 . . . . -71.0(5) ?
    P4 Ir2 O3 C6 . . . . 101.2(6) ?
    P4 Ir2 N2 C7 . . . . -79.0(5) ?
    P4 Ir2 N2 C10 . . . . 159.5(6) ?
    P5 Ir2 P4 C41 . . . . 86.2(6) ?
    P5 Ir2 P4 C42 . . . . -155.0(5) ?
    P5 Ir2 P4 C43 . . . . -39.0(6) ?
    P5 Ir2 P6 C61 . . . . 164.2(7) ?
    P5 Ir2 P6 C62 . . . . -76.8(8) ?
    P5 Ir2 P6 C63 . . . . 49.2(4) ?
    P5 Ir2 N2 C7 . . . . -175.7(5) ?
    P5 Ir2 N2 C10 . . . . 62.8(6) ?
    P6 Ir2 P4 C41 . . . . -153.9(6) ?
    P6 Ir2 P4 C42 . . . . -35.0(6) ?
    P6 Ir2 P4 C43 . . . . 80.9(6) ?
    P6 Ir2 P5 C51 . . . . 154.5(5) ?
    P6 Ir2 P5 C52 . . . . 35.3(5) ?
    P6 Ir2 P5 C53 . . . . -85.2(6) ?
    P6 Ir2 O3 C6 . . . . -97.9(6) ?
    P6 Ir2 N2 C7 . . . . 87.6(5) ?
    P6 Ir2 N2 C10 . . . . -33.9(6) ?
    O3 Ir2 P4 C41 . . . . -90.8(7) ?
    O3 Ir2 P4 C42 . . . . 28.0(6) ?
    O3 Ir2 P4 C43 . . . . 144.0(6) ?
    O3 Ir2 P6 C61 . . . . -19.4(7) ?
    O3 Ir2 P6 C62 . . . . 99.6(8) ?
    O3 Ir2 P6 C63 . . . . -134.5(5) ?
    O3 Ir2 N2 C7 . . . . 6.5(5) ?
    O3 Ir2 N2 C10 . . . . -115.0(6) ?
    O3 C6 C7 N2 . . . . 23.9(11) ?
    O3 C6 C7 C8 . . . . 147.2(10) ?
    O4 C6 C7 N2 . . . . -157.5(8) ?
    O4 C6 C7 C8 . . . . -34.2(14) ?
    N2 Ir2 P4 C41 . . . . -12.3(7) ?
    N2 Ir2 P4 C42 . . . . 106.6(6) ?
    N2 Ir2 P4 C43 . . . . -137.4(6) ?
    N2 Ir2 P5 C51 . . . . 50.8(6) ?
    N2 Ir2 P5 C52 . . . . -68.4(5) ?
    N2 Ir2 P5 C53 . . . . 171.1(6) ?
    N2 Ir2 P6 C61 . . . . -96.5(7) ?
    N2 Ir2 P6 C62 . . . . 22.5(8) ?
    N2 Ir2 P6 C63 . . . . 148.5(5) ?
    N2 Ir2 O3 C6 . . . . 6.6(6) ?
    N2 C7 C8 C9 . . . . -13.1(13) ?
    C6 C7 C8 C9 . . . . -139.9(10) ?
    C7 N2 C10 C9 . . . . 33.9(9) ?
    C7 C8 C9 C10 . . . . 33.7(13) ?
    C8 C9 C10 N2 . . . . -42.1(11) ?
    C10 N2 C7 C6 . . . . 114.7(8) ?
    C10 N2 C7 C8 . . . . -13.1(10) ?
    Ir1 O1 C1 O2 . . . . 169.2(8) ?
    Ir1 O1 C1 C2 . . . . -11.3(12) ?
    Ir1 N1 C2 C1 . . . . -11.9(9) ?
    Ir1 N1 C2 C3 . . . . -139.4(6) ?
    Ir1 N1 C5 C4 . . . . 153.9(6) ?
    P1 Ir1 P2 C21 . . . . 34.1(7) ?
    P1 Ir1 P2 C22 . . . . -88.9(7) ?
    P1 Ir1 P2 C23 . . . . 151.1(7) ?
    P1 Ir1 P3 C31 . . . . 95.9(10) ?
    P1 Ir1 P3 C32 . . . . -135.3(10) ?
    P1 Ir1 P3 C33 . . . . -18.5(8) ?
    P1 Ir1 O1 C1 . . . . -100.2(8) ?
    P1 Ir1 N1 C2 . . . . 84.8(5) ?
    P1 Ir1 N1 C5 . . . . -40.8(7) ?
    P2 Ir1 P1 C11 . . . . 42(2) ?
    P2 Ir1 P1 C12 . . . . 145.8(15) ?
    P2 Ir1 P1 C13 . . . . -102(3) ?
    P2 Ir1 P1 C11' . . . . -133(3) ?
    P2 Ir1 P1 C12' . . . . -22(2) ?
    P2 Ir1 P1 C13' . . . . 93(4) ?
    P2 Ir1 P3 C31 . . . . -30.6(10) ?
    P2 Ir1 P3 C32 . . . . 98.3(10) ?
    P2 Ir1 P3 C33 . . . . -144.9(7) ?
    P2 Ir1 N1 C2 . . . . -175.6(5) ?
    P2 Ir1 N1 C5 . . . . 58.8(7) ?
    P3 Ir1 P1 C11 . . . . -84(2) ?
    P3 Ir1 P1 C12 . . . . 19.5(15) ?
    P3 Ir1 P1 C13 . . . . 132(3) ?
    P3 Ir1 P1 C11' . . . . 101(3) ?
    P3 Ir1 P1 C12' . . . . -148(2) ?
    P3 Ir1 P1 C13' . . . . -34(4) ?
    P3 Ir1 P2 C21 . . . . -165.2(7) ?
    P3 Ir1 P2 C22 . . . . 71.7(7) ?
    P3 Ir1 P2 C23 . . . . -48.3(7) ?
    P3 Ir1 O1 C1 . . . . 99.7(7) ?
    P3 Ir1 N1 C2 . . . . -78.0(5) ?
    P3 Ir1 N1 C5 . . . . 156.3(6) ?
    O1 Ir1 P1 C11 . . . . -141(2) ?
    O1 Ir1 P1 C12 . . . . -36.8(15) ?
    O1 Ir1 P1 C13 . . . . 76(3) ?
    O1 Ir1 P1 C11' . . . . 45(3) ?
    O1 Ir1 P1 C12' . . . . 156(2) ?
    O1 Ir1 P1 C13' . . . . -90(4) ?
    O1 Ir1 P3 C31 . . . . 151.7(10) ?
    O1 Ir1 P3 C32 . . . . -79.5(10) ?
    O1 Ir1 P3 C33 . . . . 37.4(7) ?
    O1 Ir1 N1 C2 . . . . 5.4(5) ?
    O1 Ir1 N1 C5 . . . . -120.3(7) ?
    O1 C1 C2 N1 . . . . 16.0(13) ?
    O1 C1 C2 C3 . . . . 138.4(11) ?
    O2 C1 C2 N1 . . . . -164.5(9) ?
    O2 C1 C2 C3 . . . . -42.1(14) ?
    N1 Ir1 P1 C11 . . . . 142(2) ?
    N1 Ir1 P1 C12 . . . . -114.4(15) ?
    N1 Ir1 P1 C13 . . . . -2(3) ?
    N1 Ir1 P1 C11' . . . . -33(3) ?
    N1 Ir1 P1 C12' . . . . 78(2) ?
    N1 Ir1 P1 C13' . . . . -167(4) ?
    N1 Ir1 P2 C21 . . . . -68.6(7) ?
    N1 Ir1 P2 C22 . . . . 168.4(7) ?
    N1 Ir1 P2 C23 . . . . 48.4(7) ?
    N1 Ir1 P3 C31 . . . . -129.3(10) ?
    N1 Ir1 P3 C32 . . . . -0.5(10) ?
    N1 Ir1 P3 C33 . . . . 116.4(7) ?
    N1 Ir1 O1 C1 . . . . 3.0(7) ?
    N1 C2 C3 C4 . . . . -19.3(11) ?
    C1 C2 C3 C4 . . . . -145.3(9) ?
    C2 N1 C5 C4 . . . . 27.6(10) ?
    C2 C3 C4 C5 . . . . 35.5(12) ?
    C3 C4 C5 N1 . . . . -39.7(11) ?
    C5 N1 C2 C1 . . . . 122.5(8) ?
    C5 N1 C2 C3 . . . . -5.0(9) ?
loop_
    _geom_hbond_atom_site_label_D
    _geom_hbond_atom_site_label_H
    _geom_hbond_atom_site_label_A
    _geom_hbond_site_symmetry_A
    _geom_hbond_distance_DH
    _geom_hbond_distance_HA
    _geom_hbond_distance_DA
    _geom_hbond_angle_DHA
    N1 H1 O4 1_655 0.91 2.04 2.909(9) 159.7
_shelx_res_file
;
TITL pk2511
CELL 0.71073 10.824 20.021 11.826 90 91.15 90
ZERR 4 0.002 0.004 0.002 0 0.01 0
LATT -1
SYMM -X,0.5+Y,-Z
SFAC C H N O F P Ir
UNIT 56 144 4 8 24 16 4
EQIV $1 1+X,+Y,+Z
EADP C11 C11'
EADP C12 C12'
EADP C13 C13'
L.S. 20
PLAN  10
HTAB N1 O4_$1
MORE -1
BOND $H
fmap 2
acta 52
CONF
REM <HKL>/Users/jsmimac/Desktop/newprol/prol.hkl</HKL>
WGHT    0.044500    1.087700
EXTI    0.001046
FVAR       0.21208   0.62411
IR2   7   -0.087951   -0.490281   -0.055674    11.00000    0.03230    0.04134 =
         0.02985   -0.00124   -0.00191    0.00099
H     2    0.014029   -0.486496    0.020881    11.00000   -1.20000
P4    6   -0.043080   -0.382247   -0.116167    11.00000    0.05585    0.04943 =
         0.04870    0.00370   -0.00230   -0.01074
P5    6    0.025550   -0.543154   -0.185749    11.00000    0.03908    0.07005 =
         0.03825   -0.00371    0.00486    0.00854
P6    6   -0.098083   -0.582762    0.066415    11.00000    0.05214    0.05257 =
         0.04530    0.01208    0.00346    0.01229
O3    4   -0.204651   -0.444917    0.063260    11.00000    0.05102    0.04951 =
         0.03071   -0.00221   -0.00494    0.00949
O4    4   -0.398031   -0.433442    0.111831    11.00000    0.05852    0.09049 =
         0.03794   -0.00762    0.01139    0.01084
N2    3   -0.268408   -0.493860   -0.147370    11.00000    0.04053    0.03857 =
         0.02166    0.00571   -0.00010   -0.00214
AFIX  13
H2A   2   -0.259041   -0.471255   -0.213403    11.00000   -1.20000
AFIX   0
C6    1   -0.321913   -0.443877    0.043234    11.00000    0.04495    0.04092 =
         0.04272   -0.00165    0.00916    0.00663
C7    1   -0.362657   -0.455504   -0.079141    11.00000    0.03789    0.06179 =
         0.04402    0.00449   -0.00003    0.00965
AFIX  13
H7    2   -0.372117   -0.411472   -0.114463    11.00000   -1.20000
AFIX   0
C8    1   -0.484230   -0.491396   -0.094662    11.00000    0.04312    0.13261 =
         0.07195   -0.01903    0.01044   -0.01738
AFIX  23
H8A   2   -0.504931   -0.515604   -0.026563    11.00000   -1.20000
H8B   2   -0.550054   -0.459980   -0.112321    11.00000   -1.20000
AFIX   0
C9    1   -0.466062   -0.538595   -0.191011    11.00000    0.05558    0.07638 =
         0.06359    0.00008   -0.01324   -0.01784
AFIX  23
H9A   2   -0.481141   -0.516737   -0.263177    11.00000   -1.20000
H9B   2   -0.519837   -0.577162   -0.185432    11.00000   -1.20000
AFIX   0
C10   1   -0.331069   -0.558261   -0.176189    11.00000    0.05779    0.05067 =
         0.05607   -0.00726   -0.01747   -0.01063
AFIX  23
H10A  2   -0.320247   -0.590542   -0.115632    11.00000   -1.20000
H10B  2   -0.299276   -0.576989   -0.245433    11.00000   -1.20000
AFIX   0
C41   1   -0.135574   -0.345563   -0.227821    11.00000    0.12723    0.06964 =
         0.07639    0.03584   -0.03820   -0.01760
AFIX  33
H41A  2   -0.128594   -0.371910   -0.295215    11.00000   -1.50000
H41B  2   -0.107120   -0.301001   -0.242141    11.00000   -1.50000
H41C  2   -0.220397   -0.344188   -0.205727    11.00000   -1.50000
AFIX   0
C42   1   -0.060174   -0.324774    0.000249    11.00000    0.13471    0.04272 =
         0.06451   -0.00271   -0.00091   -0.02525
AFIX  33
H42A  2   -0.143325   -0.326800    0.026797    11.00000   -1.50000
H42B  2   -0.042543   -0.280220   -0.024725    11.00000   -1.50000
H42C  2   -0.003737   -0.336762    0.060536    11.00000   -1.50000
AFIX   0
C43   1    0.114123   -0.365497   -0.160809    11.00000    0.06479    0.07894 =
         0.14492    0.00422    0.02083   -0.02777
AFIX  33
H43A  2    0.170967   -0.374787   -0.099460    11.00000   -1.50000
H43B  2    0.121188   -0.319446   -0.182349    11.00000   -1.50000
H43C  2    0.133007   -0.393439   -0.224129    11.00000   -1.50000
AFIX   0
C51   1    0.010884   -0.511365   -0.327572    11.00000    0.06999    0.13165 =
         0.04034   -0.00322    0.00468    0.02133
AFIX  33
H51A  2   -0.073454   -0.515294   -0.353395    11.00000   -1.50000
H51B  2    0.063131   -0.536575   -0.376434    11.00000   -1.50000
H51C  2    0.035145   -0.465251   -0.328611    11.00000   -1.50000
AFIX   0
C52   1   -0.007794   -0.631656   -0.206251    11.00000    0.10791    0.06906 =
         0.06644   -0.01419    0.00900    0.02445
AFIX  33
H52A  2    0.005284   -0.655023   -0.136142    11.00000   -1.50000
H52B  2    0.045971   -0.649552   -0.262283    11.00000   -1.50000
H52C  2   -0.092190   -0.636986   -0.231121    11.00000   -1.50000
AFIX   0
C53   1    0.192235   -0.544518   -0.165131    11.00000    0.03583    0.12423 =
         0.08405    0.00506    0.00744    0.01734
AFIX  33
H53A  2    0.223114   -0.499572   -0.163391    11.00000   -1.50000
H53B  2    0.229104   -0.568407   -0.226225    11.00000   -1.50000
H53C  2    0.212604   -0.566294   -0.094877    11.00000   -1.50000
AFIX   0
C61   1   -0.146829   -0.555841    0.203354    11.00000    0.22003    0.12415 =
         0.04922    0.03864    0.05313    0.08656
AFIX  33
H61A  2   -0.089704   -0.523242    0.232887    11.00000   -1.50000
H61B  2   -0.149106   -0.593494    0.253530    11.00000   -1.50000
H61C  2   -0.227731   -0.536397    0.196839    11.00000   -1.50000
AFIX   0
C62   1   -0.197339   -0.655207    0.045560    11.00000    0.08403    0.09505 =
         0.15621    0.06388   -0.03015   -0.01965
AFIX  33
H62A  2   -0.282291   -0.641487    0.046649    11.00000   -1.50000
H62B  2   -0.181777   -0.686907    0.105063    11.00000   -1.50000
H62C  2   -0.180338   -0.675464   -0.026042    11.00000   -1.50000
AFIX   0
C63   1    0.050075   -0.620857    0.095296    11.00000    0.07885    0.06160 =
         0.05736    0.01402   -0.01443    0.01360
AFIX  33
H63A  2    0.084487   -0.636318    0.025835    11.00000   -1.50000
H63B  2    0.040004   -0.657937    0.145750    11.00000   -1.50000
H63C  2    0.104654   -0.588610    0.129688    11.00000   -1.50000
AFIX   0
IR1   7    0.426093   -0.385828    0.428302    11.00000    0.03547    0.05400 =
         0.03524   -0.00367    0.00001   -0.00449
HA    2    0.290903   -0.387046    0.496677    11.00000   -1.20000
P1    6    0.453279   -0.297978    0.557756    11.00000    0.04855    0.08033 =
         0.06406   -0.03022    0.00036    0.00151
P2    6    0.318966   -0.329285    0.295453    11.00000    0.04463    0.07743 =
         0.05319    0.00182   -0.00306    0.01420
P3    6    0.367193   -0.492216    0.368873    11.00000    0.07536    0.06397 =
         0.05739   -0.00419   -0.00381   -0.02671
O1    4    0.534972   -0.437586    0.551217    11.00000    0.04743    0.09001 =
         0.04016    0.01260    0.00296    0.00373
O2    4    0.723760   -0.464882    0.603585    11.00000    0.06074    0.09048 =
         0.05290    0.01405   -0.00754    0.01450
N1    3    0.606474   -0.386534    0.344649    11.00000    0.04753    0.05248 =
         0.02631   -0.00146    0.00221   -0.00560
AFIX  13
H1    2    0.594416   -0.409675    0.279123    11.00000   -1.20000
AFIX   0
C1    1    0.647910   -0.444475    0.531824    11.00000    0.07432    0.05984 =
         0.03624   -0.00227   -0.00809    0.01004
C2    1    0.696328   -0.428055    0.415780    11.00000    0.04141    0.05760 =
         0.04349   -0.00396   -0.00129   -0.00056
AFIX  13
H2    2    0.708225   -0.470461    0.376068    11.00000   -1.20000
AFIX   0
C3    1    0.821040   -0.390206    0.414754    11.00000    0.05427    0.11854 =
         0.04447   -0.00568   -0.00314    0.00189
AFIX  23
H3A   2    0.833650   -0.364646    0.483703    11.00000   -1.20000
H3B   2    0.889581   -0.420889    0.406246    11.00000   -1.20000
AFIX   0
C4    1    0.807667   -0.344320    0.312282    11.00000    0.05037    0.12104 =
         0.05802   -0.00443    0.00331   -0.02360
AFIX  23
H4A   2    0.860171   -0.305275    0.320304    11.00000   -1.20000
H4B   2    0.827871   -0.367570    0.243107    11.00000   -1.20000
AFIX   0
C5    1    0.671572   -0.325189    0.313246    11.00000    0.04979    0.07996 =
         0.05429    0.00582    0.01045   -0.00426
AFIX  23
H5A   2    0.657350   -0.290095    0.368017    11.00000   -1.20000
H5B   2    0.643968   -0.309787    0.239188    11.00000   -1.20000
AFIX   0
SAME 0.02 0.04 C11' > C13'
PART 1
C11   1    0.330855   -0.243039    0.585342    21.00000    0.18139    0.32599 =
         0.16650   -0.18287   -0.10548    0.20006
AFIX  33
H11A  2    0.254253   -0.267217    0.583127    21.00000   -1.50000
H11B  2    0.328426   -0.208439    0.529141    21.00000   -1.50000
H11C  2    0.343022   -0.223457    0.658823    21.00000   -1.50000
AFIX   0
C12   1    0.447958   -0.340644    0.703844    21.00000    0.36124    0.09355 =
         0.05185   -0.03675    0.01869   -0.04259
AFIX  33
H12A  2    0.382671   -0.373101    0.703700    21.00000   -1.50000
H12B  2    0.433119   -0.307661    0.760906    21.00000   -1.50000
H12C  2    0.525437   -0.362402    0.719624    21.00000   -1.50000
AFIX   0
C13   1    0.581607   -0.251970    0.578706    21.00000    0.13964    0.38335 =
         0.18452   -0.20917    0.12285   -0.19969
AFIX  33
H13A  2    0.652439   -0.277162    0.556143    21.00000   -1.50000
H13B  2    0.589933   -0.240660    0.657376    21.00000   -1.50000
H13C  2    0.575740   -0.211814    0.534563    21.00000   -1.50000
AFIX   0
PART 0
PART 2
C11'  1    0.594795   -0.281021    0.619571   -21.00000    0.18139    0.32599 =
         0.16650   -0.18287   -0.10548    0.20006
AFIX  33
H11D  2    0.651710   -0.267981    0.562394   -21.00000   -1.50000
H11E  2    0.625286   -0.320215    0.657659   -21.00000   -1.50000
H11F  2    0.586474   -0.245390    0.673205   -21.00000   -1.50000
AFIX   0
C12'  1    0.439128   -0.204454    0.497074   -21.00000    0.36124    0.09355 =
         0.05185   -0.03675    0.01869   -0.04259
AFIX  33
H12D  2    0.487451   -0.200429    0.430228   -21.00000   -1.50000
H12E  2    0.469010   -0.173452    0.553185   -21.00000   -1.50000
H12F  2    0.354165   -0.194815    0.478827   -21.00000   -1.50000
AFIX   0
C13'  1    0.348843   -0.296114    0.647917   -21.00000    0.13964    0.38335 =
         0.18452   -0.20917    0.12285   -0.19969
AFIX  33
H13D  2    0.271235   -0.307756    0.612467   -21.00000   -1.50000
H13E  2    0.343543   -0.251994    0.679236   -21.00000   -1.50000
H13F  2    0.367888   -0.327453    0.707183   -21.00000   -1.50000
AFIX   0
PART 0
C21   1    0.360894   -0.241476    0.279006    11.00000    0.14955    0.07414 =
         0.12147    0.02649    0.00283    0.01108
AFIX  33
H21A  2    0.347902   -0.218263    0.348796    11.00000   -1.50000
H21B  2    0.310490   -0.221795    0.220183    11.00000   -1.50000
H21C  2    0.446321   -0.238232    0.259399    11.00000   -1.50000
AFIX   0
C22   1    0.152794   -0.327307    0.307202    11.00000    0.04763    0.17425 =
         0.08513    0.00035   -0.00356    0.01956
AFIX  33
H22A  2    0.121166   -0.372103    0.305812    11.00000   -1.50000
H22B  2    0.117537   -0.302538    0.244988    11.00000   -1.50000
H22C  2    0.131407   -0.306230    0.377047    11.00000   -1.50000
AFIX   0
C23   1    0.339475   -0.360600    0.151385    11.00000    0.09090    0.17144 =
         0.05002   -0.01143   -0.00208    0.04042
AFIX  33
H23A  2    0.425277   -0.358324    0.132711    11.00000   -1.50000
H23B  2    0.291991   -0.333764    0.099155    11.00000   -1.50000
H23C  2    0.311897   -0.406111    0.146841    11.00000   -1.50000
AFIX   0
C31   1    0.219720   -0.502978    0.303285    11.00000    0.21048    0.12249 =
         0.24239    0.04744   -0.14122   -0.11172
AFIX  33
H31A  2    0.156771   -0.489586    0.354640    11.00000   -1.50000
H31B  2    0.208329   -0.549108    0.283531    11.00000   -1.50000
H31C  2    0.214246   -0.476066    0.236186    11.00000   -1.50000
AFIX   0
C32   1    0.464512   -0.542220    0.282007    11.00000    0.28120    0.10026 =
         0.15403   -0.06202    0.14586   -0.04658
AFIX  33
H32A  2    0.479320   -0.519177    0.212392    11.00000   -1.50000
H32B  2    0.424620   -0.584094    0.266053    11.00000   -1.50000
H32C  2    0.541735   -0.550181    0.321034    11.00000   -1.50000
AFIX   0
C33   1    0.352143   -0.544896    0.487615    11.00000    0.17511    0.08558 =
         0.08699   -0.00042    0.03093   -0.05231
AFIX  33
H33A  2    0.430220   -0.548109    0.527199    11.00000   -1.50000
H33B  2    0.326472   -0.588529    0.463030    11.00000   -1.50000
H33C  2    0.291558   -0.526683    0.537150    11.00000   -1.50000
AFIX   0
P2F   6    0.966811   -0.188178    0.552896    11.00000    0.08764    0.06305 =
         0.04209   -0.00132    0.00477   -0.00716
F7    5    0.858456   -0.188010    0.637736    11.00000    0.10929    0.19840 =
         0.06803    0.01686    0.02152   -0.02077
F8    5    1.061062   -0.199384    0.654520    11.00000    0.12731    0.12062 =
         0.07231   -0.01835   -0.01807    0.03906
F9    5    0.981575   -0.111845    0.567155    11.00000    0.14595    0.07169 =
         0.14007   -0.00109    0.00300   -0.00932
F10   5    0.870106   -0.175944    0.452855    11.00000    0.12215    0.19273 =
         0.06109    0.00424   -0.02266   -0.00382
F11   5    0.955839   -0.264473    0.540336    11.00000    0.33338    0.07946 =
         0.10075   -0.02156    0.01767   -0.04530
F12   5    1.075984   -0.185862    0.465324    11.00000    0.11755    0.21138 =
         0.07491    0.02567    0.03140    0.04655
P1F   6    0.591621   -0.206784   -0.032847    11.00000    0.07839    0.07191 =
         0.06778   -0.00788    0.00703    0.01014
F1    5    0.497136   -0.194373    0.053442    11.00000    0.17115    0.28363 =
         0.16698   -0.04096    0.09931    0.02615
F2    5    0.684757   -0.208654    0.064068    11.00000    0.25341    0.22266 =
         0.17373   -0.02405   -0.11511    0.04362
F3    5    0.615779   -0.130456   -0.033621    11.00000    0.29984    0.09007 =
         0.14432   -0.02026   -0.01173   -0.00412
F4    5    0.496325   -0.199030   -0.130461    11.00000    0.15027    0.21969 =
         0.17957   -0.06187   -0.08016    0.04229
F5    5    0.579329   -0.279684   -0.033183    11.00000    0.29731    0.07177 =
         0.32062   -0.00619    0.05548   -0.03479
F6    5    0.685535   -0.214337   -0.125450    11.00000    0.15212    0.34254 =
         0.14791   -0.06037    0.05121    0.02870
HKLF 4
REM  pk2511
REM R1 =  0.0315 for   5587 Fo > 4sig(Fo)  and  0.0370 for all   6055 data
REM    522 parameters refined using      4 restraints
END
WGHT      0.0444      1.0932
REM Highest difference peak  1.020,  deepest hole -0.933,  1-sigma level  0.112
Q1    1   0.5157 -0.3872  0.5076  11.00000  0.05    1.02
Q2    1  -0.1820 -0.4898 -0.1315  11.00000  0.05    0.97
Q3    1   0.3392 -0.3875  0.3549  11.00000  0.05    0.91
Q4    1   0.2754 -0.0997  0.4698  11.00000  0.05    0.68
Q5    1  -0.1993 -0.4927  0.0238  11.00000  0.05    0.54
Q6    1   0.7208 -0.2069  0.0557  11.00000  0.05    0.53
Q7    1  -0.1241 -0.5138 -0.0966  11.00000  0.05    0.52
Q8    1   1.0633 -0.1339  0.5217  11.00000  0.05    0.51
Q9    1  -0.1216 -0.4392  0.0144  11.00000  0.05    0.50
Q10   1  -0.0418 -0.5229 -0.0396  11.00000  0.05    0.50
REM The information below was added by Olex2.
REM
REM R1 = 0.0315 for 5587 Fo > 4sig(Fo) and 0.0370 for all 6375 data
REM n/a parameters refined using n/a restraints
REM Highest difference peak 1.02, deepest hole -0.93
REM Mean Shift 0, Max Shift 0.
REM +++ Tabular Listing of Refinement Information +++
REM R1_all = 0.0370
REM R1_gt = 0.0315
REM wR_ref = 0.0751
REM GOOF = 1.055
REM Shift_max = 0
REM Shift_mean = 0
REM Reflections_all = 6375
REM Reflections_gt = 5587
REM Parameters = n/a
REM Hole = -0.93
REM Peak = 1.02
REM Flack = 0.001(8)
;
