# Supplementary material for: Hydrido(prolinato-κ2 N,O)tris­(tri­methyl­phosphane-κP)iridium(III) hexa­fluorido­phosphate
Source: Acta Crystallogr Sect E Struct Rep Online. 2014 Jan 31;70(Pt 2):m73–4. doi: 10.1107/S1600536814001834 (PMC3998271; doi:10.1107/S1600536814001834)
Supplement: Supplementary file 2 [file e-70-00m73-Isup2.hkl]

# 
# h,k,l, Fc-squared, Fo-squared, sigma(Fo-squared) and status flag 
# 
data_I
_shelx_title ' pk2511' 
_shelx_refln_list_code          4 
_shelx_F_calc_maximum      360.55 
_exptl_crystal_F_000      1336.00 
_reflns_d_resolution_high  0.7697 
 
loop_ 
 _symmetry_equiv_pos_as_xyz 
 'x, y, z' 
 '-x, y+1/2, -z' 
 
_cell_length_a    10.8240 
_cell_length_b    20.0210 
_cell_length_c    11.8260 
_cell_angle_alpha  90.000 
_cell_angle_beta   91.150 
_cell_angle_gamma  90.000 
 
_shelx_F_squared_multiplier     1.000 
 
loop_ 
 _refln_index_h 
 _refln_index_k 
 _refln_index_l 
 _refln_F_squared_calc 
 _refln_F_squared_meas 
 _refln_F_squared_sigma 
 _refln_observed_status 
   1   0   0      593.00      844.06     16.93 o 
   2   0   0    71497.45    68761.43    184.50 o 
   3   0   0     3468.91     3487.88     62.46 o 
   4   0   0    16300.18    15421.28    142.83 o 
   5   0   0     1048.37     1088.97     34.26 o 
   6   0   0    19482.99    18748.51    200.19 o 
   7   0   0      193.18      193.22     32.24 o 
   8   0   0     9004.37     8693.05    155.26 o 
   9   0   0     2707.33     2520.38     74.10 o 
  10   0   0     1424.05     1530.51     72.07 o 
  11   0   0      764.53      687.37     65.38 o 
  12   0   0     3083.44     2894.38    103.02 o 
  13   0   0      126.93       95.38     68.70 o 
  14   0   0      251.04       96.05     78.49 o 
   1   1   0     7150.39     7309.58     50.69 o 
   2   1   0    54847.63    53781.70    147.69 o 
   3   1   0     1807.74     1737.13     35.41 o 
   4   1   0    38823.05    37529.99    223.16 o 
   5   1   0     1624.51     1704.64     41.84 o 
   6   1   0     4743.96     5355.74    102.06 o 
   7   1   0     3852.70     3739.82     80.84 o 
   8   1   0    12154.15    12172.63    203.23 o 
   9   1   0     2810.18     2665.77     80.56 o 
  10   1   0     9100.61     9295.96    191.73 o 
  11   1   0     1491.83     1554.29     80.96 o 
  12   1   0      242.40      347.97     63.15 o 
  13   1   0     1023.27     1037.20     85.84 o 
  14   1   0      571.51      614.82     82.72 o 
   0   2   0    44871.37    42333.91    122.92 o 
   1   2   0    52263.68    49110.84    150.47 o 
   2   2   0       82.24      118.51     12.23 o 
   3   2   0      438.97      467.08     20.02 o 
   4   2   0     7444.99     7794.08    107.27 o 
   5   2   0     8129.97     8561.32    126.64 o 
   6   2   0    16480.92    15440.02    188.45 o 
   7   2   0     9915.42     9746.12    166.99 o 
   8   2   0     7252.76     7297.11    143.78 o 
   9   2   0     1207.36     1488.65     60.28 o 
  10   2   0     1927.62     1850.19     76.75 o 
  11   2   0     3183.39     3217.95    105.70 o 
  12   2   0     1888.43     2050.21     93.42 o 
  13   2   0      584.11      529.89     75.83 o 
  14   2   0      453.05      362.21     82.05 o 
   1   3   0    27259.70    24240.16    119.10 o 
   2   3   0     6529.33     6917.34     77.93 o 
   3   3   0    41220.98    38777.63    206.48 o 
   4   3   0    11456.90    11584.94    130.83 o 
   5   3   0     6851.82     7182.04    119.84 o 
   6   3   0    13804.91    14454.27    183.04 o 
   7   3   0     3439.24     3587.89     76.14 o 
   8   3   0     3219.99     3434.79     83.47 o 
   9   3   0     9617.30     9892.93    178.20 o 
  10   3   0     2700.38     2574.44     85.44 o 
  11   3   0     2484.81     2649.77     94.56 o 
  12   3   0      523.06      431.16     70.49 o 
  13   3   0      544.88      439.38     79.16 o 
   0   4   0    12260.84    12792.21     93.75 o 
   1   4   0    11275.66    10698.57     90.36 o 
   2   4   0     1409.05     1395.70     30.06 o 
   3   4   0      724.59      795.28     26.03 o 
   4   4   0      641.85      607.43     26.69 o 
   5   4   0    23308.62    20681.02    197.62 o 
   6   4   0     3173.67     3200.86     70.80 o 
   7   4   0    18493.10    17788.03    224.42 o 
   8   4   0     2751.26     2962.57     76.11 o 
   9   4   0      462.57      497.87     49.59 o 
  10   4   0     1332.67     1328.28     68.28 o 
  11   4   0     4357.80     4449.02    126.43 o 
  12   4   0      192.91      234.35     63.59 o 
  13   4   0     1959.24     1878.46     99.87 o 
   1   5   0    15128.34    14122.31    112.83 o 
   2   5   0     7085.41     6909.51     88.80 o 
   3   5   0    31539.63    30358.58    196.60 o 
   4   5   0      379.95      397.62     24.24 o 
   5   5   0    14267.17    12833.58    162.81 o 
   6   5   0     2613.64     2553.98     61.43 o 
   7   5   0     5007.87     4834.94    103.14 o 
   8   5   0     1381.80     1513.69     57.61 o 
   9   5   0    12047.12    12131.67    199.97 o 
  10   5   0      376.78      451.38     54.70 o 
  11   5   0     2295.08     2292.09     89.88 o 
  12   5   0     1089.02     1125.52     78.50 o 
  13   5   0      262.97      399.33     73.82 o 
   0   6   0    38507.40    36734.18    195.56 o 
   1   6   0    31573.12    29554.37    176.40 o 
   2   6   0     7509.38     7400.13     98.38 o 
   3   6   0      613.43      583.63     26.02 o 
   4   6   0     1373.59     1428.02     40.72 o 
   5   6   0    21744.19    21115.66    210.98 o 
   6   6   0     1926.08     1942.55     55.63 o 
   7   6   0    14573.12    15558.53    215.74 o 
   8   6   0     1670.11     1764.76     64.07 o 
   9   6   0       20.58       50.25     46.24 o 
  10   6   0      900.97      958.71     62.94 o 
  11   6   0     3407.58     3510.02    111.04 o 
  12   6   0      574.32      611.72     71.82 o 
  13   6   0     2079.12     2246.20    102.54 o 
   1   7   0    11350.29    11561.25    122.63 o 
   2   7   0    22663.05    23508.90    182.14 o 
   3   7   0    15525.55    14408.78    151.91 o 
   4   7   0     7274.64     6450.86    115.61 o 
   5   7   0     6094.60     6409.89    127.98 o 
   6   7   0     1121.43     1227.61     47.38 o 
   7   7   0     2314.46     2315.34     67.42 o 
   8   7   0     2206.23     2117.71     67.64 o 
   9   7   0     4161.36     4665.58    107.97 o 
  10   7   0     2683.45     2971.05     97.68 o 
  11   7   0      696.17      638.65     70.94 o 
  12   7   0     1175.26     1426.22     83.18 o 
  13   7   0      435.19      289.73     78.27 o 
   0   8   0    15649.49    16502.20    154.55 o 
   1   8   0     7021.89     6964.54    105.64 o 
   2   8   0     9826.69    10378.86    131.28 o 
   3   8   0      452.14      457.22     29.13 o 
   4   8   0     6500.66     6154.45    120.44 o 
   5   8   0     9776.67     9611.78    159.43 o 
   6   8   0    19107.87    18920.44    233.87 o 
   7   8   0     4370.35     4128.27     96.64 o 
   8   8   0     1655.77     1691.74     64.96 o 
   9   8   0      259.85      300.17     48.25 o 
  10   8   0     1409.62     1478.86     72.29 o 
  11   8   0      902.52      935.12     73.83 o 
  12   8   0     2177.29     2193.80    100.99 o 
  13   8   0      494.52      468.95     82.49 o 
   1   9   0     1590.40     1621.40     43.84 o 
   2   9   0    40974.00    40005.81    265.49 o 
   3   9   0     1892.31     1926.56     52.52 o 
   4   9   0    29782.37    30027.11    258.06 o 
   5   9   0     1150.50     1188.26     48.05 o 
   6   9   0      369.31      350.22     41.80 o 
   7   9   0      652.16      716.29     46.03 o 
   8   9   0     5168.76     5214.48    115.36 o 
   9   9   0      364.53      416.91     52.03 o 
  10   9   0     4035.20     4018.64    110.62 o 
  11   9   0      763.98      857.70     73.61 o 
  12   9   0      157.84      210.33     69.81 o 
  13   9   0      915.25     1007.59     86.95 o 
   0  10   0    42714.22    41428.32    276.95 o 
   1  10   0      815.86      819.19     33.81 o 
   2  10   0    16665.28    15875.85    179.58 o 
   3  10   0     1645.57     1463.62     47.17 o 
   4  10   0     6498.42     6315.53    118.61 o 
   5  10   0      996.28      963.52     43.82 o 
   6  10   0    24430.42    23614.81    276.36 o 
   7  10   0       64.65       59.14     39.80 o 
   8  10   0     2150.26     2079.51     76.53 o 
   9  10   0      512.94      361.56     56.04 o 
  10  10   0      478.60      428.49     64.48 o 
  11  10   0      938.22      874.86     78.28 o 
  12  10   0     1996.42     2252.17     99.43 o 
   1  11   0      623.75      675.20     34.69 o 
   2  11   0    18735.29    18093.43    200.49 o 
   3  11   0     5303.67     4891.74    106.74 o 
   4  11   0    21213.43    19792.31    230.09 o 
   5  11   0     1656.09     1618.69     63.63 o 
   6  11   0     1227.79     1295.85     58.05 o 
   7  11   0     2534.98     2490.38     78.99 o 
   8  11   0     2322.61     2291.83     82.10 o 
   9  11   0     1946.85     2054.57     78.75 o 
  10  11   0     2399.42     2413.60     99.00 o 
  11  11   0      565.36      598.60     72.49 o 
  12  11   0      335.60      324.85     75.15 o 
   0  12   0    10659.27     9861.62    161.07 o 
   1  12   0    11331.48    11045.41    167.36 o 
   2  12   0     4325.26     4626.64     92.66 o 
   3  12   0       93.93       60.48     32.24 o 
   4  12   0     3725.52     3596.92     84.38 o 
   5  12   0    11121.98    10522.80    193.09 o 
   6  12   0     5439.26     5749.33    125.18 o 
   7  12   0     5064.00     4818.46    115.13 o 
   8  12   0     1813.52     1737.33     73.63 o 
   9  12   0      523.91      544.12     59.37 o 
  10  12   0      843.15      827.47     74.72 o 
  11  12   0     1535.88     1606.94     93.19 o 
  12  12   0      984.49      886.63     92.51 o 
   1  13   0     4599.31     4428.11     94.89 o 
   2  13   0     6185.39     5679.08    118.80 o 
   3  13   0    17051.90    16475.25    221.78 o 
   4  13   0     2416.55     2257.54     68.09 o 
   5  13   0     5530.24     5257.23    120.96 o 
   6  13   0     1240.48     1120.10     58.05 o 
   7  13   0     1301.80     1299.37     65.17 o 
   8  13   0      821.93      788.12     61.16 o 
   9  13   0     3584.20     3862.71    109.05 o 
  10  13   0      883.92      939.33     76.28 o 
  11  13   0      571.48      614.16     78.94 o 
  12  13   0      614.05      586.37     86.72 o 
   0  14   0     1301.02     1263.92     52.94 o 
   1  14   0    10423.32    10064.54    179.47 o 
   2  14   0      482.67      517.23     40.03 o 
   3  14   0      776.75      714.55     44.26 o 
   4  14   0      800.67      865.33     46.26 o 
   5  14   0     6562.74     6525.25    152.85 o 
   6  14   0      159.12      206.33     47.36 o 
   7  14   0     4992.11     4928.51    127.58 o 
   8  14   0      612.50      724.25     63.15 o 
   9  14   0       93.70       91.60     61.14 o 
  10  14   0      917.74      914.21     78.50 o 
  11  14   0     1414.37     1507.68     97.41 o 
   1  15   0     1730.31     1742.60     60.51 o 
   2  15   0     1204.35     1240.47     53.38 o 
   3  15   0     7003.31     6809.01    147.98 o 
   4  15   0     1914.41     1809.58     67.85 o 
   5  15   0     1769.89     1743.82     72.52 o 
   6  15   0     1976.27     2068.90     77.19 o 
   7  15   0     1564.54     1631.52     76.07 o 
   8  15   0      546.88      563.47     61.59 o 
   9  15   0     4223.05     4308.09    127.09 o 
  10  15   0       34.53       41.80     67.14 o 
  11  15   0      897.66      908.41     86.06 o 
   0  16   0     6792.85     6318.25    145.52 o 
   1  16   0     5640.00     5306.13    119.18 o 
   2  16   0     1205.01     1324.51     58.72 o 
   3  16   0      120.82       70.70     41.80 o 
   4  16   0      641.91      667.13     51.37 o 
   5  16   0     3677.43     3587.95    102.16 o 
   6  16   0     1318.87     1219.72     68.73 o 
   7  16   0     2542.13     2815.34     93.22 o 
   8  16   0      585.53      564.14     66.49 o 
   9  16   0       55.60       70.70     65.59 o 
  10  16   0      253.37      259.70     71.82 o 
  11  16   0      985.03     1046.30     90.29 o 
   1  17   0      537.89      497.44     50.48 o 
   2  17   0     3111.54     3116.16     92.14 o 
   3  17   0     2300.71     2268.28     78.76 o 
   4  17   0     2913.20     2856.34     88.12 o 
   5  17   0      817.76     1033.64     60.71 o 
   6  17   0      468.31      505.42     56.92 o 
   7  17   0      387.15      559.44     60.26 o 
   8  17   0     1102.36     1197.81     81.62 o 
   9  17   0     1168.58     1237.84     89.85 o 
  10  17   0      745.86      811.42     82.05 o 
   0  18   0    11081.79    11621.12    239.16 o 
   1  18   0     1144.58      986.16     62.50 o 
   2  18   0     1572.04     1533.03     69.18 o 
   3  18   0       23.99       60.03     44.69 o 
   4  18   0     1330.43     1338.50     68.73 o 
   5  18   0      760.69      784.77     60.93 o 
   6  18   0     2873.55     2734.78     98.12 o 
   7  18   0      354.25      376.44     64.93 o 
   8  18   0      825.02      789.88     77.61 o 
   9  18   0      163.14      157.64     69.59 o 
  10  18   0      329.18      412.68     79.60 o 
   1  19   0       73.98       43.80     50.91 o 
   2  19   0     5302.56     5536.53    130.04 o 
   3  19   0      400.91      294.84     55.59 o 
   4  19   0     3490.72     3452.58    105.04 o 
   5  19   0      127.79      117.62     55.58 o 
   6  19   0       34.65       32.24     55.81 o 
   7  19   0      267.88      239.91     64.92 o 
   8  19   0     1459.55     1477.91     92.30 o 
   9  19   0       73.95      231.00     69.37 o 
   0  20   0     8380.80     8709.45    204.14 o 
   1  20   0      195.59      202.11     55.59 o 
   2  20   0     1653.59     1797.70     82.08 o 
   3  20   0       15.49      -52.47     52.47 o 
   4  20   0      684.96      604.85     63.15 o 
   5  20   0      240.03      305.72     60.26 o 
   6  20   0     2085.48     2284.53     94.32 o 
   7  20   0      101.78      217.00     66.03 o 
   8  20   0      601.31      638.18     79.16 o 
   1  21   0      458.49      596.14     60.93 o 
   2  21   0     2324.84     2435.14     92.32 o 
   3  21   0      843.67      858.16     72.94 o 
   4  21   0     1673.51     1638.39     89.86 o 
   5  21   0       74.97       70.70     60.03 o 
   6  21   0      226.13      268.59     67.37 o 
   7  21   0      570.20      559.46     80.05 o 
   8  21   0      579.31      605.49     80.94 o 
   0  22   0     1305.77     1391.59     82.29 o 
   1  22   0     1520.60     1510.22     82.74 o 
   2  22   0      312.97      226.57     64.70 o 
   3  22   0       73.63      105.39     61.14 o 
   4  22   0      304.95      238.36     68.04 o 
   5  22   0     1095.52     1089.93     84.06 o 
   6  22   0      686.07      811.86     78.05 o 
   7  22   0      840.07      864.14     84.95 o 
   1  23   0      526.33      553.45     72.27 o 
   2  23   0      211.19      321.51     64.48 o 
   3  23   0     1598.16     1618.98     90.08 o 
   4  23   0      132.93       91.38     67.81 o 
   5  23   0      483.54      467.39     77.16 o 
   6  23   0      210.78      130.51     72.71 o 
   0  24   0      164.23      -67.81     67.81 o 
   1  24   0     1164.90     1408.64     83.84 o 
   2  24   0       16.29      -68.48     68.48 o 
   3  24   0       10.24      100.27     65.81 o 
   4  24   0      148.66      170.53     72.93 o 
   5  24   0      922.39     1088.09     87.62 o 
   1  25   0      247.54      167.87     72.04 o 
   2  25   0      236.38      213.67     74.26 o 
   3  25   0      858.35      850.36     86.73 o 
   0  26   0      509.74      523.43     82.72 o 
 -14   0   1      219.76      335.74     77.15 o 
 -13   0   1     1396.07     1410.49     87.41 o 
 -12   0   1      379.49      225.69     64.26 o 
 -11   0   1      313.45      472.49     59.59 o 
 -10   0   1     3913.29     3836.61    106.62 o 
  -9   0   1     2550.00     2721.84     82.11 o 
  -8   0   1      909.02      930.32     48.26 o 
  -7   0   1    27081.66    24874.61    251.58 o 
  -6   0   1     3875.37     4022.55     81.30 o 
  -5   0   1    13980.25    13766.60    156.87 o 
  -4   0   1       77.26      180.10     19.12 o 
  -3   0   1     8404.42     8450.99     94.77 o 
  -2   0   1     9981.66     9846.19     83.33 o 
  -1   0   1    96917.83   102093.45    224.93 o 
   1   0   1     8458.19     8682.81     65.61 o 
   2   0   1     3207.45     3728.95     54.47 o 
   3   0   1    11788.96    12192.78    113.25 o 
   4   0   1     3119.48     3175.78     57.26 o 
   5   0   1    35599.55    35058.94    245.84 o 
   6   0   1       61.48       73.37     25.12 o 
   7   0   1    18593.96    17455.88    215.08 o 
   8   0   1     2009.60     1814.66     64.52 o 
   9   0   1      249.63      201.67     46.47 o 
  10   0   1     2552.88     2467.09     82.77 o 
  11   0   1     6283.85     6379.29    148.78 o 
  12   0   1       93.40      122.51     59.59 o 
  13   0   1     1135.09     1056.80     86.95 o 
  14   0   1      508.76      446.27     80.94 o 
 -14   1   1      789.02      736.27     87.84 o 
 -13   1   1      202.55      169.87     72.04 o 
 -12   1   1     1398.53     1394.07     78.96 o 
 -11   1   1     4953.85     4997.96    135.59 o 
 -10   1   1     1103.90     1100.68     63.83 o 
  -9   1   1     7392.13     7226.67    160.02 o 
  -8   1   1     4967.06     5174.83    110.92 o 
  -7   1   1     1159.13     1077.93     48.94 o 
  -6   1   1      621.93      623.15     34.47 o 
  -5   1   1    32399.86    32100.40    233.64 o 
  -4   1   1     5827.40     5454.98     91.97 o 
  -3   1   1    72709.39    76333.28    239.63 o 
  -2   1   1    33997.04    35976.91    159.46 o 
  -1   1   1      965.40      751.80     20.27 o 
   0   1   1      309.99      293.44      8.86 o 
   1   1   1   100170.36   106049.34    240.07 o 
   2   1   1    21917.78    22792.07    127.89 o 
   3   1   1    68959.48    70920.81    269.41 o 
   4   1   1     7839.61     7915.89    106.85 o 
   5   1   1     2878.87     2813.26     64.14 o 
   6   1   1     1172.41     1154.32     42.27 o 
   7   1   1     9639.79     9359.89    164.29 o 
   8   1   1     2932.26     2991.10     78.57 o 
   9   1   1    11819.99    11926.43    220.07 o 
  10   1   1      631.11      566.16     58.93 o 
  11   1   1      481.09      508.54     63.15 o 
  12   1   1      734.24      745.61     70.94 o 
  13   1   1      763.18      777.63     79.83 o 
  14   1   1      252.61      235.68     79.38 o 
 -14   2   1      248.72      310.61     78.04 o 
 -13   2   1     1121.50     1168.66     84.06 o 
 -12   2   1     1240.49     1414.47     77.40 o 
 -11   2   1     1013.70     1151.99     66.50 o 
 -10   2   1      838.74      918.01     63.60 o 
  -9   2   1     3183.47     3327.32     90.36 o 
  -8   2   1     8935.83     8317.75    175.54 o 
  -7   2   1    15173.59    14075.90    195.08 o 
  -6   2   1    12071.04    11032.69    160.55 o 
  -5   2   1     5894.18     5515.23    106.40 o 
  -4   2   1     1323.67     1389.26     36.94 o 
  -3   2   1    12108.41    13263.45    119.07 o 
  -2   2   1     7462.24     8125.04     80.74 o 
  -1   2   1   129992.81   134078.97    291.33 o 
   0   2   1    51047.55    50967.99    113.96 o 
   1   2   1    75661.45    71860.24    207.68 o 
   2   2   1     9075.52     9384.49     86.72 o 
   3   2   1     2430.26     2457.44     50.13 o 
   4   2   1     7061.78     7325.68    104.77 o 
   5   2   1    25301.75    23946.57    204.47 o 
   6   2   1     9462.05     8553.87    141.81 o 
   7   2   1     9926.63     9918.32    166.09 o 
   8   2   1     1874.44     1660.38     67.19 o 
   9   2   1     1432.70     1635.34     64.28 o 
  10   2   1     4175.33     4394.95    117.98 o 
  11   2   1     3598.79     3508.52    115.06 o 
  12   2   1     1577.33     1363.88     84.07 o 
  13   2   1      856.02      857.93     79.39 o 
 -13   3   1     1004.13      954.25     85.17 o 
 -12   3   1     1298.40     1292.17     79.84 o 
 -11   3   1     1581.94     1606.59     81.19 o 
 -10   3   1     8290.88     8606.73    187.44 o 
  -9   3   1     3360.46     3435.88    101.49 o 
  -8   3   1     3431.68     3318.17     89.71 o 
  -7   3   1     7917.30     7652.70    155.69 o 
  -6   3   1     2106.23     2232.83     58.98 o 
  -5   3   1    14953.94    15348.96    168.55 o 
  -4   3   1    25717.76    24398.82    185.82 o 
  -3   3   1    12303.90    12522.52    119.69 o 
  -2   3   1     5746.44     6273.63     76.72 o 
  -1   3   1     6770.18     6883.67     70.90 o 
   0   3   1    31782.83    31805.95    112.64 o 
   1   3   1    13136.96    14370.77     98.64 o 
   2   3   1    14810.58    14717.75    113.32 o 
   3   3   1    11891.69    11326.32    113.80 o 
   4   3   1    24495.78    23465.28    183.85 o 
   5   3   1     3716.85     3876.34     79.98 o 
   6   3   1      345.61      356.01     32.47 o 
   7   3   1     6582.41     6215.08    122.38 o 
   8   3   1    17832.30    16711.86    237.85 o 
   9   3   1     3081.15     2881.84     89.69 o 
  10   3   1     3763.60     3772.94    108.62 o 
  11   3   1      568.59      475.42     63.60 o 
  12   3   1      632.35      645.53     71.60 o 
  13   3   1      676.02      701.12     78.50 o 
 -13   4   1      222.05      299.72     70.93 o 
 -12   4   1     3685.34     3679.46    114.83 o 
 -11   4   1     1335.58     1376.06     78.29 o 
 -10   4   1      249.33      166.32     56.92 o 
  -9   4   1     1400.62     1309.89     61.84 o 
  -8   4   1    12932.02    13027.17    211.07 o 
  -7   4   1     1185.24     1125.30     47.60 o 
  -6   4   1    20006.64    20746.80    217.62 o 
  -5   4   1     3406.38     3448.30     71.72 o 
  -4   4   1      947.01     1013.09     32.70 o 
  -3   4   1     6776.60     7087.38     95.65 o 
  -2   4   1    19859.15    20145.93    140.61 o 
  -1   4   1     3183.75     3368.99     57.34 o 
   0   4   1    37590.17    39057.56    728.19 o 
   1   4   1    13622.45    13710.16    105.63 o 
   2   4   1     6382.45     6143.93     80.96 o 
   3   4   1     3425.25     3316.80     61.30 o 
   4   4   1    11813.35    10864.36    130.79 o 
   5   4   1     1796.19     1792.78     48.74 o 
   6   4   1    20886.81    21185.55    222.40 o 
   7   4   1     5356.06     5301.61    116.75 o 
   8   4   1      409.87      564.80     46.92 o 
   9   4   1     1347.64     1416.86     64.06 o 
  10   4   1     7449.66     7668.74    183.60 o 
  11   4   1      113.63       21.79     58.25 o 
  12   4   1     3810.18     3651.09    123.07 o 
  13   4   1      378.11      224.57     75.60 o 
 -13   5   1      788.63      973.32     82.50 o 
 -12   5   1      972.86      977.60     81.62 o 
 -11   5   1      249.50      287.27     61.14 o 
 -10   5   1     8922.93     9375.83    198.39 o 
  -9   5   1      137.99      184.99     44.69 o 
  -8   5   1     4769.46     5259.33    117.81 o 
  -7   5   1     1751.00     1961.40     60.96 o 
  -6   5   1     8715.31     8679.66    152.66 o 
  -5   5   1     1024.53     1026.36     38.04 o 
  -4   5   1    22353.62    20798.45    183.35 o 
  -3   5   1     2399.06     2452.18     52.34 o 
  -2   5   1    20207.54    20700.61    151.89 o 
  -1   5   1     5733.65     6075.61     81.82 o 
   0   5   1     7207.94     7404.80    314.18 o 
   1   5   1      801.43      856.18     26.03 o 
   2   5   1    52505.79    47143.65    228.50 o 
   3   5   1     1679.09     1743.99     41.85 o 
   4   5   1     9724.42     8844.17    124.77 o 
   5   5   1     4465.19     4409.14     91.36 o 
   6   5   1     5972.89     5827.18    113.24 o 
   7   5   1        0.57       33.35     31.35 o 
   8   5   1    15378.88    15155.54    232.24 o 
   9   5   1      495.10      609.50     52.03 o 
  10   5   1     3583.16     3899.74    112.17 o 
  11   5   1     1700.84     1874.44     83.19 o 
  12   5   1      417.06      482.51     72.04 o 
  13   5   1      508.63      463.61     79.60 o 
 -13   6   1      415.95      360.43     78.27 o 
 -12   6   1     2434.33     2421.99    110.57 o 
 -11   6   1     1636.11     1727.37     83.63 o 
 -10   6   1      100.49       77.60     53.14 o 
  -9   6   1     1592.57     1683.88     70.51 o 
  -8   6   1     6576.22     6287.00    139.94 o 
  -7   6   1     2128.95     1950.53     62.75 o 
  -6   6   1    14458.51    13424.67    187.24 o 
  -5   6   1     4596.64     4942.48     96.26 o 
  -4   6   1      929.16     1075.08     36.26 o 
  -3   6   1     2238.09     2210.46     51.43 o 
  -2   6   1    31316.46    32519.40    203.53 o 
  -1   6   1     8296.39     8601.40    102.52 o 
   0   6   1    28547.80    29045.85    431.80 o 
   1   6   1     1196.76     1093.38     30.71 o 
   2   6   1     1089.69     1019.75     30.48 o 
   3   6   1     1800.61     1673.18     44.29 o 
   4   6   1    23306.77    22253.15    197.93 o 
   5   6   1     4571.97     4816.48     95.14 o 
   6   6   1    22649.96    21126.67    233.89 o 
   7   6   1      995.42      954.82     47.82 o 
   8   6   1     1124.88     1083.39     54.49 o 
   9   6   1      825.62      806.60     54.48 o 
  10   6   1     3873.30     4183.36    113.51 o 
  11   6   1      890.44      876.86     69.83 o 
  12   6   1     2740.51     3025.32    105.01 o 
  13   6   1      533.67      497.41     80.72 o 
 -13   7   1      566.83      645.73     80.72 o 
 -12   7   1      605.03      517.66     74.94 o 
 -11   7   1     1150.76     1170.70     78.28 o 
 -10   7   1     3831.30     3809.33    114.18 o 
  -9   7   1     2698.80     2609.88     86.78 o 
  -8   7   1     3705.69     3257.63     90.60 o 
  -7   7   1     2716.23     2788.37     77.67 o 
  -6   7   1     7041.73     6498.81    123.53 o 
  -5   7   1    12170.13    12101.12    170.81 o 
  -4   7   1    19690.15    18817.60    188.44 o 
  -3   7   1    15849.17    15826.63    160.00 o 
  -2   7   1     8357.39     8458.22    114.24 o 
  -1   7   1     3852.10     3825.73     68.00 o 
   0   7   1     1737.28     1801.25     45.97 o 
   1   7   1    29341.39    26430.41    184.52 o 
   2   7   1    26074.00    23348.43    182.48 o 
   3   7   1    11639.93    10345.31    132.74 o 
   4   7   1     7358.77     6618.37    120.07 o 
   5   7   1     1025.76     1028.76     42.49 o 
   6   7   1     3439.92     3448.97     79.71 o 
   7   7   1     4272.03     4244.29    102.43 o 
   8   7   1     6191.74     6030.29    129.66 o 
   9   7   1     3724.61     3692.90    101.50 o 
  10   7   1     2306.63     2362.47     87.88 o 
  11   7   1     1238.70     1125.14     76.28 o 
  12   7   1      343.43      371.55     69.82 o 
  13   7   1      804.81      929.96     85.17 o 
 -13   8   1     1261.18     1301.90     93.18 o 
 -12   8   1      773.48      836.79     78.72 o 
 -11   8   1     1486.51     1572.04     81.85 o 
 -10   8   1      391.86      317.74     57.59 o 
  -9   8   1     1647.80     1637.16     70.96 o 
  -8   8   1     1486.19     1551.95     66.29 o 
  -7   8   1    10146.14     9920.33    189.45 o 
  -6   8   1     6144.37     6749.42    129.04 o 
  -5   8   1     9331.72     9121.17    157.38 o 
  -4   8   1      264.13      253.71     28.24 o 
  -3   8   1     8810.11     8894.44    130.91 o 
  -2   8   1     5479.99     5493.01    101.71 o 
  -1   8   1    50636.55    49429.54    274.14 o 
   0   8   1    16929.02    15544.53    403.36 o 
   1   8   1    11544.55     9957.94    122.51 o 
   2   8   1     1905.05     1889.28     47.19 o 
   3   8   1     6532.42     6454.10    112.90 o 
   4   8   1    10012.29     9213.36    141.42 o 
   5   8   1    33557.43    31191.96    271.37 o 
   6   8   1     7428.26     7486.15    157.65 o 
   7   8   1     4816.33     5006.37    112.02 o 
   8   8   1      768.34      773.68     51.59 o 
   9   8   1      845.68      857.30     57.60 o 
  10   8   1      892.68      899.33     64.71 o 
  11   8   1     2593.49     2573.21    103.23 o 
  12   8   1     1014.94     1044.32     81.17 o 
  13   8   1      877.49      803.00     87.39 o 
 -13   9   1       73.89      193.21     75.37 o 
 -12   9   1      807.26      815.00     82.50 o 
 -11   9   1     1399.98     1549.76     85.63 o 
 -10   9   1      112.81      137.63     55.58 o 
  -9   9   1     3377.83     3314.91    101.93 o 
  -8   9   1     1028.75     1190.52     58.27 o 
  -7   9   1      101.77       86.71     38.69 o 
  -6   9   1     2686.64     2485.52     72.55 o 
  -5   9   1    26648.76    24388.49    250.20 o 
  -4   9   1     3826.49     3956.86     83.97 o 
  -3   9   1    26105.27    27002.62    230.87 o 
  -2   9   1     8006.86     8313.14    128.84 o 
  -1   9   1      768.27      790.73     33.81 o 
   0   9   1      164.59      169.99     20.12 o 
   1   9   1    17475.25    14857.66    160.10 o 
   2   9   1     1894.14     1899.98     47.40 o 
   3   9   1    28790.24    26945.43    230.03 o 
   4   9   1     1369.74     1380.42     48.05 o 
   5   9   1     1113.51      963.58     49.38 o 
   6   9   1      965.50      849.39     46.71 o 
   7   9   1     5971.90     5568.64    121.42 o 
   8   9   1      891.77      973.19     58.27 o 
   9   9   1     5034.45     5022.99    126.47 o 
  10   9   1      366.73      418.69     60.48 o 
  11   9   1      462.64      721.10     68.04 o 
  12   9   1     1181.29     1194.92     87.40 o 
  13   9   1      945.84      624.44     94.96 o 
 -12  10   1      915.63      988.70     84.50 o 
 -11  10   1      920.92      872.63     74.05 o 
 -10  10   1     1899.29     1978.64     90.76 o 
  -9  10   1      930.81     1059.02     66.72 o 
  -8  10   1     1028.06     1069.97     59.60 o 
  -7  10   1    10914.32    11514.31    212.43 o 
  -6  10   1      653.12      726.75     44.70 o 
  -5  10   1     8744.64     8806.52    171.34 o 
  -4  10   1     1040.06     1056.76     46.93 o 
  -3  10   1     3525.72     3580.29     80.39 o 
  -2  10   1      760.00      823.60     36.70 o 
  -1  10   1    30332.26    29986.26    243.21 o 
   0  10   1      397.31      324.09     43.25 o 
   1  10   1     9261.08     8346.94    129.80 o 
   2  10   1      547.35      519.50     31.58 o 
   3  10   1     4363.59     4142.86     84.88 o 
   4  10   1      936.12     1015.12     42.93 o 
   5  10   1    33024.70    31109.03    296.62 o 
   6  10   1     1997.70     1809.30     66.75 o 
   7  10   1     6942.49     7040.87    152.20 o 
   8  10   1      288.10      327.52     46.03 o 
   9  10   1      302.52      278.83     52.25 o 
  10  10   1      867.15      952.68     69.38 o 
  11  10   1     2653.10     2620.14    102.56 o 
  12  10   1       92.96      156.30     69.59 o 
 -12  11   1      638.94      693.11     79.16 o 
 -11  11   1     1401.63     1412.07     87.41 o 
 -10  11   1      859.60      852.16     69.61 o 
  -9  11   1     2790.43     2899.02     98.35 o 
  -8  11   1     1098.23     1007.27     61.61 o 
  -7  11   1      468.23      331.32     47.59 o 
  -6  11   1     1950.15     2086.44     70.30 o 
  -5  11   1    14848.45    15259.56    218.43 o 
  -4  11   1     5563.09     5164.85    114.54 o 
  -3  11   1    26592.67    25340.42    248.74 o 
  -2  11   1     5103.19     5599.18    107.64 o 
  -1  11   1     3622.15     3708.88     82.18 o 
   0  11   1      893.61      874.02     44.60 o 
   1  11   1    20707.28    17824.74    196.01 o 
   2  11   1     6143.90     6126.00    126.19 o 
   3  11   1    33459.45    29861.51    270.88 o 
   4  11   1     3464.86     3341.87     79.71 o 
   5  11   1     1335.93     1272.37     55.83 o 
   6  11   1     1667.25     1583.91     63.18 o 
   7  11   1     3782.58     3720.36    103.96 o 
   8  11   1     1897.55     1756.30     74.52 o 
   9  11   1     4478.38     4456.89    118.43 o 
  10  11   1      511.73      565.68     62.26 o 
  11  11   1      676.11      615.96     76.05 o 
  12  11   1      805.55      969.54     84.28 o 
 -12  12   1     1049.20      990.28     93.18 o 
 -11  12   1     1064.14     1047.45     83.40 o 
 -10  12   1      637.91      733.37     66.71 o 
  -9  12   1     1776.98     1648.94     80.52 o 
  -8  12   1     1968.61     2102.68     79.64 o 
  -7  12   1     4001.15     4064.18     99.95 o 
  -6  12   1     5851.51     5492.12    126.75 o 
  -5  12   1     4486.57     4547.32    108.67 o 
  -4  12   1       33.45      -35.35     35.35 o 
  -3  12   1     4668.78     4535.05     96.68 o 
  -2  12   1     7161.53     7679.63    150.09 o 
  -1  12   1    26046.31    24972.29    247.81 o 
   0  12   1     8287.48     7911.10    481.56 o 
   1  12   1    10789.79     9056.80    152.57 o 
   2  12   1     1265.29     1324.69     47.60 o 
   3  12   1      618.41      697.85     41.81 o 
   4  12   1     4744.96     4548.48    102.68 o 
   5  12   1     6806.88     6560.07    141.52 o 
   6  12   1     7297.61     6836.01    153.56 o 
   7  12   1     2468.33     2150.26     81.88 o 
   8  12   1      543.67      514.33     55.37 o 
   9  12   1      459.05      539.89     60.70 o 
  10  12   1     1227.16     1274.36     80.51 o 
  11  12   1     1210.79     1333.93     86.96 o 
  12  12   1     1010.16      922.00     87.84 o 
 -12  13   1      503.45      618.15     80.72 o 
 -11  13   1      644.62      927.71     77.38 o 
 -10  13   1     3526.26     3650.16    115.05 o 
  -9  13   1      568.02      763.82     65.38 o 
  -8  13   1     2559.02     2676.14     95.00 o 
  -7  13   1     2578.47     2449.10     89.00 o 
  -6  13   1     1912.56     1794.42     71.86 o 
  -5  13   1     1282.00     1323.67     56.72 o 
  -4  13   1    11693.50    11361.00    198.49 o 
  -3  13   1     1536.14     1476.47     56.95 o 
  -2  13   1     5443.49     5540.49    119.43 o 
  -1  13   1      920.39     1053.80     48.04 o 
   0  13   1     1327.47     1185.14     47.38 o 
   1  13   1     2012.13     1558.49     56.07 o 
   2  13   1    14675.44    13685.99    199.26 o 
   3  13   1     1798.45     1686.65     60.74 o 
   4  13   1     5829.53     5905.13    128.11 o 
   5  13   1     1096.57     1048.90     56.94 o 
   6  13   1     1907.41     1814.22     69.63 o 
   7  13   1     1024.93      935.41     61.60 o 
   8  13   1     5143.96     5021.34    130.48 o 
   9  13   1      511.66      579.25     62.71 o 
  10  13   1     1656.69     1678.41     86.97 o 
  11  13   1      404.04      356.21     73.38 o 
  12  13   1      306.81      501.83     79.38 o 
 -11  14   1      688.82      557.47     80.94 o 
 -10  14   1        5.90       -4.89     64.92 o 
  -9  14   1      619.37      630.19     66.49 o 
  -8  14   1     3753.45     3800.24    115.95 o 
  -7  14   1       14.96       39.80     48.69 o 
  -6  14   1     8446.61     8029.35    173.43 o 
  -5  14   1     1061.61     1089.13     56.94 o 
  -4  14   1      295.45      296.40     42.25 o 
  -3  14   1      468.79      467.42     42.03 o 
  -2  14   1     8691.36     8918.18    174.21 o 
  -1  14   1       79.82       71.15     33.80 o 
   0  14   1    16650.28    15596.35   1244.33 o 
   1  14   1     1266.71     1310.16     51.83 o 
   2  14   1      884.69      835.79     45.59 o 
   3  14   1      588.88      550.83     42.25 o 
   4  14   1     7106.55     6601.80    145.32 o 
   5  14   1        7.01       73.59     39.13 o 
   6  14   1     8911.97     8873.64    181.48 o 
   7  14   1      838.73      920.67     59.38 o 
   8  14   1      321.17      259.93     56.70 o 
   9  14   1      518.29      422.93     66.04 o 
  10  14   1     1665.94     1685.07     90.30 o 
  11  14   1      147.17      186.76     72.04 o 
 -11  15   1       43.71      104.27     70.26 o 
 -10  15   1     2893.17     2913.25    117.47 o 
  -9  15   1      599.08      651.53     68.04 o 
  -8  15   1      812.20      778.10     66.94 o 
  -7  15   1     1083.74     1207.85     68.50 o 
  -6  15   1     1446.99     1457.11     69.62 o 
  -5  15   1     1089.48     1080.45     59.83 o 
  -4  15   1     8151.14     7689.20    159.84 o 
  -3  15   1      782.78      803.05     52.04 o 
  -2  15   1     3258.42     3429.39     92.82 o 
  -1  15   1      303.42      344.65     41.36 o 
   0  15   1     2571.62     2408.27     51.74 o 
   1  15   1      422.36      358.01     39.14 o 
   2  15   1     7481.88     7262.66    143.78 o 
   3  15   1      365.18      356.44     42.03 o 
   4  15   1     2984.39     2758.49     85.01 o 
   5  15   1      489.15      447.17     48.70 o 
   6  15   1      751.99      801.90     59.15 o 
   7  15   1      333.69      353.32     54.48 o 
   8  15   1     3850.05     3887.02    122.63 o 
   9  15   1      194.88      158.31     65.59 o 
  10  15   1     1053.36     1162.20     85.40 o 
  11  15   1      228.22      145.19     76.71 o 
 -11  16   1      313.58      289.94     78.71 o 
 -10  16   1      110.23       25.79     71.81 o 
  -9  16   1      202.11      166.53     66.26 o 
  -8  16   1     2260.53     2197.03     97.44 o 
  -7  16   1     1254.63     1153.40     67.61 o 
  -6  16   1     2999.37     2848.29     96.13 o 
  -5  16   1     1419.56     1349.68     67.84 o 
  -4  16   1       33.27       41.35     42.02 o 
  -3  16   1      788.00      773.02     54.71 o 
  -2  16   1     4179.60     4351.97    105.98 o 
  -1  16   1     3846.36     3753.40    102.41 o 
   0  16   1     4277.04     4113.68    227.78 o 
   1  16   1     1107.31     1011.76     51.60 o 
   2  16   1      240.92      185.44     41.36 o 
   3  16   1      763.51      611.11     51.15 o 
   4  16   1     2524.69     2541.69     82.10 o 
   5  16   1     2843.31     2604.16     89.68 o 
   6  16   1     3551.84     3696.68    106.61 o 
   7  16   1     1033.42      982.98     67.16 o 
   8  16   1       19.34       22.90     59.36 o 
   9  16   1      343.45      458.71     70.04 o 
  10  16   1     1209.29     1427.10     88.51 o 
  11  16   1      453.17      497.40     80.94 o 
 -10  17   1     1020.22     1107.02     89.62 o 
  -9  17   1     1187.80     1191.37     83.40 o 
  -8  17   1      436.39      475.84     64.71 o 
  -7  17   1      494.67      514.09     59.59 o 
  -6  17   1      261.38      235.24     55.59 o 
  -5  17   1     2594.98     2595.65     86.77 o 
  -4  17   1     1838.84     1873.28     74.30 o 
  -3  17   1     3885.84     3955.13    102.84 o 
  -2  17   1      875.82      969.41     59.60 o 
  -1  17   1       17.47       13.78     44.91 o 
   0  17   1     1091.90     1131.94     63.05 o 
   1  17   1     6054.39     5846.45    130.32 o 
   2  17   1     3239.95     3151.66     91.92 o 
   3  17   1     3940.60     3716.12     97.72 o 
   4  17   1     1164.27     1096.25     60.72 o 
   5  17   1      312.03      255.04     51.36 o 
   6  17   1      374.11      331.75     57.81 o 
   7  17   1     1525.31     1436.17     77.40 o 
   8  17   1     1963.39     2013.09     95.20 o 
   9  17   1     1292.47     1360.64     86.96 o 
  10  17   1      549.11      605.70     79.83 o 
 -10  18   1      145.51      136.52     72.70 o 
  -9  18   1      414.14      404.46     76.93 o 
  -8  18   1      211.92      133.63     66.26 o 
  -7  18   1     2044.59     2019.16     93.43 o 
  -6  18   1      939.06      898.22     68.72 o 
  -5  18   1     1090.53     1117.33     70.72 o 
  -4  18   1      158.06      189.88     49.58 o 
  -3  18   1     1180.66     1227.69     65.17 o 
  -2  18   1      815.22      884.65     59.82 o 
  -1  18   1     8446.41     8792.11    186.35 o 
   0  18   1     1473.24     1391.90     49.62 o 
   1  18   1     2746.12     2671.77     87.00 o 
   2  18   1      285.45      194.56     48.03 o 
   3  18   1     1092.55      987.02     63.38 o 
   4  18   1      373.55      357.99     50.92 o 
   5  18   1     3753.47     3799.14    114.17 o 
   6  18   1      902.07      827.94     68.49 o 
   7  18   1      949.92     1060.33     73.61 o 
   8  18   1      155.31      178.98     66.26 o 
   9  18   1      227.35      176.09     73.15 o 
  10  18   1      313.00      402.67     77.60 o 
  -9  19   1      880.25      855.70     86.95 o 
  -8  19   1      361.54      372.88     69.60 o 
  -7  19   1       27.77       71.59     59.36 o 
  -6  19   1      123.41      127.84     60.03 o 
  -5  19   1     2345.43     2270.98     92.55 o 
  -4  19   1       76.25       14.45     53.36 o 
  -3  19   1     4687.10     4717.23    133.35 o 
  -2  19   1      154.49      131.18     52.03 o 
  -1  19   1       20.49      125.62     51.80 o 
   0  19   1       16.44        8.76     35.36 o 
   1  19   1     6382.54     5867.80    148.57 o 
   2  19   1      585.47      607.29     55.15 o 
   3  19   1     4705.01     4600.81    127.12 o 
   4  19   1      379.88      376.00     55.14 o 
   5  19   1      244.51      288.38     57.14 o 
   6  19   1      165.30      198.10     56.92 o 
   7  19   1     1405.28     1438.32     86.74 o 
   8  19   1       69.06      142.74     66.48 o 
   9  19   1     1617.14     1617.84    102.53 o 
  -8  20   1       95.00       96.05     67.15 o 
  -7  20   1     1505.05     1418.99     92.08 o 
  -6  20   1      383.89      389.34     66.26 o 
  -5  20   1     1105.15     1081.50     74.28 o 
  -4  20   1       79.88      130.29     53.80 o 
  -3  20   1      591.57      688.00     63.60 o 
  -2  20   1        8.53       97.60     53.14 o 
  -1  20   1     6028.06     6077.65    163.69 o 
   0  20   1      266.65      280.75     40.47 o 
   1  20   1     2534.85     2563.29     87.44 o 
   2  20   1       38.18        4.67     49.80 o 
   3  20   1      551.32      581.70     61.37 o 
   4  20   1      198.79      274.15     56.03 o 
   5  20   1     3223.16     3170.86    115.49 o 
   6  20   1       91.54      159.19     60.03 o 
   7  20   1     1182.43     1190.03     86.07 o 
   8  20   1      134.02       68.48     71.81 o 
  -8  21   1      385.05      341.31     76.93 o 
  -7  21   1      196.80      292.38     70.70 o 
  -6  21   1      153.49      159.42     65.37 o 
  -5  21   1     1171.94     1385.97     79.84 o 
  -4  21   1      621.56      578.37     68.27 o 
  -3  21   1     2297.91     2425.53     95.44 o 
  -2  21   1      365.57      421.80     61.37 o 
  -1  21   1      170.62      339.51     60.25 o 
   0  21   1      296.05      364.70     42.59 o 
   1  21   1     2161.79     2184.78     86.31 o 
   2  21   1     1030.29      923.15     69.61 o 
   3  21   1     2249.04     2051.10     92.32 o 
   4  21   1      407.55      388.90     62.93 o 
   5  21   1      172.75      376.87     62.26 o 
   6  21   1      276.99      215.67     68.04 o 
   7  21   1      572.81      667.08     76.94 o 
   8  21   1      644.16      712.23     85.39 o 
  -7  22   1      431.14      334.42     78.94 o 
  -6  22   1     1092.45     1190.00     87.62 o 
  -5  22   1      444.83      361.10     71.60 o 
  -4  22   1      103.57      -60.25     65.14 o 
  -3  22   1      311.35      434.24     65.15 o 
  -2  22   1      795.16      812.12     77.16 o 
  -1  22   1     1174.84     1275.23     80.29 o 
   0  22   1     2054.29     2171.47     67.03 o 
   1  22   1      720.63      657.55     69.82 o 
   2  22   1       86.04      163.86     58.47 o 
   3  22   1       71.59      -61.36     61.36 o 
   4  22   1      609.96      504.99     73.82 o 
   5  22   1      603.93      759.81     72.93 o 
   6  22   1      983.78     1059.87     84.73 o 
   7  22   1      315.12      199.44     76.26 o 
  -6  23   1      141.72      266.80     74.93 o 
  -5  23   1      214.44      294.16     72.26 o 
  -4  23   1     1413.45     1451.42     87.18 o 
  -3  23   1      125.23      237.90     65.14 o 
  -2  23   1      833.48      862.37     78.05 o 
  -1  23   1       78.44        1.11     63.59 o 
   0  23   1      196.40      252.30     62.37 o 
   1  23   1       85.29       39.80     62.25 o 
   2  23   1     1793.53     1850.17     90.75 o 
   3  23   1       61.30       17.12     63.59 o 
   4  23   1      826.16      894.61     78.28 o 
   5  23   1      111.08      142.07     67.37 o 
   6  23   1      272.40      197.00     77.82 o 
  -5  24   1      232.66      126.96     78.04 o 
  -4  24   1       21.11       -4.45     69.14 o 
  -3  24   1       41.35       29.57     67.81 o 
  -2  24   1      663.55      613.28     77.83 o 
  -1  24   1      103.89       42.24     67.81 o 
   0  24   1     1676.70     1544.73     66.84 o 
   1  24   1       17.79       78.04     63.59 o 
   2  24   1      145.02      137.40     68.92 o 
   3  24   1       78.53       93.82     66.70 o 
   4  24   1      747.39      697.79     82.50 o 
   5  24   1       49.78      147.18     70.26 o 
  -3  25   1      318.08      243.69     78.71 o 
  -2  25   1      331.67      247.47     78.04 o 
  -1  25   1       96.41      174.76     72.26 o 
   0  25   1       87.29      100.15     62.03 o 
   1  25   1      191.61      210.56     72.71 o 
   2  25   1      800.29      832.11     79.83 o 
   3  25   1      150.47      190.54     72.70 o 
 -13   0   2      213.49      190.99     71.59 o 
 -12   0   2      602.88      518.11     71.16 o 
 -11   0   2     2177.39     2278.25     89.88 o 
 -10   0   2     1740.49     1898.80     78.52 o 
  -9   0   2      969.97      930.75     55.16 o 
  -8   0   2    16459.12    15465.76    227.23 o 
  -7   0   2      344.62      364.01     34.69 o 
  -6   0   2    22429.38    22055.76    223.31 o 
  -5   0   2     1643.21     1977.18     49.18 o 
  -4   0   2     6383.02     7768.13    111.41 o 
  -3   0   2     1516.38     1576.07     36.95 o 
  -2   0   2    72269.91    80704.77    272.58 o 
  -1   0   2     1687.53     2094.34     40.56 o 
   0   0   2    89416.41    85284.23    640.37 o 
   1   0   2       89.54      106.95     14.68 o 
   2   0   2     3035.19     3356.25     55.09 o 
   3   0   2       53.78       60.70     16.68 o 
   4   0   2    55249.95    54541.73    285.45 o 
   5   0   2      437.91      445.43     27.58 o 
   6   0   2    25943.04    26511.04    243.89 o 
   7   0   2       72.62      100.27     30.68 o 
   8   0   2      170.13      121.40     42.02 o 
   9   0   2      756.35      816.82     51.82 o 
  10   0   2     9135.00     8702.42    187.93 o 
  11   0   2      250.73      330.85     55.81 o 
  12   0   2     2913.71     2735.81    108.80 o 
  13   0   2      383.23      470.27     72.71 o 
 -13   1   2     1587.03     1694.14     95.42 o 
 -12   1   2     2238.48     2267.07     95.21 o 
 -11   1   2      707.67      679.13     66.49 o 
 -10   1   2     4293.74     4250.84    109.97 o 
  -9   1   2     1583.08     1731.96     64.29 o 
  -8   1   2     2250.19     2194.85     68.53 o 
  -7   1   2     1332.37     1211.02     46.49 o 
  -6   1   2    13859.27    13837.06    180.13 o 
  -5   1   2     2678.44     2753.13     65.68 o 
  -4   1   2    54251.55    56236.83    285.80 o 
  -3   1   2     1235.84     1530.51     34.72 o 
  -2   1   2     3998.37     3862.85     65.42 o 
  -1   1   2    11431.69    12412.58    100.89 o 
   0   1   2    75110.55    63872.69    176.20 o 
   1   1   2     7466.74     8738.84     90.03 o 
   2   1   2    58531.45    59637.59    241.69 o 
   3   1   2     4089.62     3941.22     65.13 o 
   4   1   2     6877.90     7131.65    108.09 o 
   5   1   2      610.08      721.25     33.81 o 
   6   1   2     5367.77     5394.15    107.21 o 
   7   1   2     2114.85     2099.70     60.30 o 
   8   1   2    15699.57    15298.58    229.62 o 
   9   1   2      805.32      953.16     52.04 o 
  10   1   2      944.68     1057.03     60.94 o 
  11   1   2      999.05     1133.53     66.94 o 
  12   1   2     1277.77     1254.57     80.73 o 
  13   1   2      436.72      450.49     74.04 o 
 -13   2   2     1014.12      949.58     83.62 o 
 -12   2   2     1016.85     1093.48     77.39 o 
 -11   2   2     1946.39     2025.18     83.20 o 
 -10   2   2     2390.87     2438.03     84.32 o 
  -9   2   2     3709.95     3760.80     95.27 o 
  -8   2   2     8146.76     7818.41    150.96 o 
  -7   2   2    11510.44    11486.64    186.06 o 
  -6   2   2     5856.15     6108.51    111.47 o 
  -5   2   2     6239.16     6621.76    116.45 o 
  -4   2   2    13693.77    14371.54    149.59 o 
  -3   2   2     9286.61    10699.87    116.01 o 
  -2   2   2    44812.89    47952.75    216.00 o 
  -1   2   2    10995.98    11259.61    100.72 o 
   0   2   2     2197.05     1972.80     28.62 o 
   1   2   2     8344.80     9353.72     94.32 o 
   2   2   2    18886.85    19778.81    141.49 o 
   3   2   2     4049.38     4549.11     81.18 o 
   4   2   2    32393.47    32470.73    222.31 o 
   5   2   2    18659.67    18671.24    189.95 o 
   6   2   2    12025.78    11482.56    167.44 o 
   7   2   2     1382.95     1594.10     52.28 o 
   8   2   2      438.66      485.20     43.36 o 
   9   2   2     3006.30     2741.99     84.79 o 
  10   2   2     4630.33     4699.15    124.68 o 
  11   2   2     2580.32     2567.28     92.78 o 
  12   2   2     1432.19     1549.76     85.85 o 
  13   2   2      530.00      654.84     74.27 o 
 -13   3   2      349.53      318.40     74.04 o 
 -12   3   2     1357.37     1250.15     85.63 o 
 -11   3   2     3759.41     3882.76    111.06 o 
 -10   3   2     2008.00     1908.50     75.86 o 
  -9   3   2     2254.54     2298.79     75.65 o 
  -8   3   2     2788.58     2793.91     75.44 o 
  -7   3   2     2850.05     2859.74     70.78 o 
  -6   3   2     6615.01     6078.44    111.72 o 
  -5   3   2    29331.70    28276.18    232.05 o 
  -4   3   2    15150.10    15301.59    157.09 o 
  -3   3   2    27098.38    26387.60    183.94 o 
  -2   3   2     1705.00     1840.65     40.08 o 
  -1   3   2     4150.06     4417.57     71.24 o 
   0   3   2    18744.16    18088.95    376.19 o 
   1   3   2    17418.61    18778.50    136.57 o 
   2   3   2    17116.81    18358.67    141.54 o 
   3   3   2    27205.67    25700.33    183.45 o 
   4   3   2      464.31      419.66     26.24 o 
   5   3   2     1012.50      980.99     37.15 o 
   6   3   2     7671.18     6855.93    120.25 o 
   7   3   2    17448.34    16641.99    222.96 o 
   8   3   2     7879.60     7719.85    152.05 o 
   9   3   2     4102.67     4080.89    100.63 o 
  10   3   2     1559.24     1555.02     74.29 o 
  11   3   2     1141.99     1036.60     74.28 o 
  12   3   2      839.28      789.44     77.16 o 
  13   3   2     1580.74     1489.73     95.19 o 
 -13   4   2     2051.38     1886.95    107.66 o 
 -12   4   2     1288.46     1307.28     84.74 o 
 -11   4   2       49.93      167.19     56.69 o 
 -10   4   2     2051.58     2125.42     77.19 o 
  -9   4   2     6809.38     6503.03    141.93 o 
  -8   4   2      797.98      719.22     48.04 o 
  -7   4   2    17234.61    16515.21    220.70 o 
  -6   4   2     7427.49     7478.35    142.54 o 
  -5   4   2     1308.46     1305.72     45.16 o 
  -4   4   2     7906.89     7609.19    118.83 o 
  -3   4   2    19552.90    20911.31    169.70 o 
  -2   4   2     7323.04     7653.84     97.30 o 
  -1   4   2    26388.82    29185.26    178.67 o 
   0   4   2    43058.50    41852.93    351.34 o 
   1   4   2     3775.70     3589.46     69.62 o 
   2   4   2     5180.27     5094.98     81.72 o 
   3   4   2    17221.15    17143.10    155.91 o 
   4   4   2     7088.51     6806.34    112.07 o 
   5   4   2    36208.70    35558.74    266.64 o 
   6   4   2     4220.63     3960.35     79.74 o 
   7   4   2     1306.70     1242.12     51.16 o 
   8   4   2     1651.60     1679.11     62.96 o 
   9   4   2     6173.34     6252.36    139.01 o 
  10   4   2      616.95      590.39     56.70 o 
  11   4   2     5196.27     5370.36    145.16 o 
  12   4   2      292.67      310.84     69.15 o 
  13   4   2      511.81      601.03     81.83 o 
 -13   5   2      474.64      476.51     79.60 o 
 -12   5   2      127.55      144.07     64.92 o 
 -11   5   2     5833.84     6302.05    151.64 o 
 -10   5   2      779.37      739.86     61.15 o 
  -9   5   2     3933.76     3689.91    101.73 o 
  -8   5   2     6187.17     5700.49    125.44 o 
  -7   5   2     4421.11     4264.40     92.20 o 
  -6   5   2      674.48      533.75     36.03 o 
  -5   5   2    31260.98    29333.69    247.61 o 
  -4   5   2     3746.14     3605.79     70.18 o 
  -3   5   2    16000.59    17555.92    163.54 o 
  -2   5   2     4975.51     4916.56     85.03 o 
  -1   5   2     5044.23     5729.26     89.09 o 
   0   5   2    10692.71    11759.32    220.15 o 
   1   5   2    61544.02    59612.70    271.38 o 
   2   5   2     1755.40     1774.08     42.30 o 
   3   5   2    21127.88    20979.17    178.26 o 
   4   5   2     2775.56     2717.52     63.68 o 
   5   5   2     5604.23     5856.71    105.45 o 
   6   5   2      234.52      248.37     32.02 o 
   7   5   2    23070.71    22417.79    258.59 o 
   8   5   2      136.65      217.23     39.58 o 
   9   5   2     6936.36     6547.36    144.16 o 
  10   5   2      701.75      613.09     61.15 o 
  11   5   2      170.54       93.38     59.81 o 
  12   5   2      632.75      741.14     73.38 o 
  13   5   2     1940.11     1937.61    102.32 o 
 -13   6   2     1349.67     1525.67     89.41 o 
 -12   6   2     1218.31     1229.86     87.18 o 
 -11   6   2      352.62      200.56     64.48 o 
 -10   6   2     1419.79     1396.13     70.28 o 
  -9   6   2     4103.59     3911.09    102.85 o 
  -8   6   2     1738.45     1759.00     63.18 o 
  -7   6   2    14200.99    14278.97    212.78 o 
  -6   6   2     6118.59     6238.91    120.14 o 
  -5   6   2       27.56       61.81     27.79 o 
  -4   6   2     2355.39     2302.90     57.88 o 
  -3   6   2    18974.06    19893.22    181.25 o 
  -2   6   2     9496.99     9862.36    121.73 o 
  -1   6   2    33032.37    35730.65    224.12 o 
   0   6   2     1661.57     1705.34     51.65 o 
   1   6   2     5463.88     5443.78     90.86 o 
   2   6   2      285.74      239.72     21.57 o 
   3   6   2    24109.09    24369.01    198.92 o 
   4   6   2     4538.89     4162.42     86.47 o 
   5   6   2    28061.29    27359.86    249.77 o 
   6   6   2     4425.35     4186.35     84.19 o 
   7   6   2     2188.95     2475.43     69.87 o 
   8   6   2     2098.75     2163.91     66.97 o 
   9   6   2     3134.41     3059.99     97.70 o 
  10   6   2     1386.69     1239.09     70.28 o 
  11   6   2     4694.36     4523.15    132.01 o 
  12   6   2     1043.58     1069.02     81.84 o 
  13   6   2      436.04      550.10     81.38 o 
 -13   7   2      544.78      618.38     80.72 o 
 -12   7   2      612.42      656.42     74.71 o 
 -11   7   2     2359.18     2565.28     96.33 o 
 -10   7   2     2511.44     2675.64     91.89 o 
  -9   7   2     2820.50     2994.02     91.23 o 
  -8   7   2     2417.18     2536.37     78.32 o 
  -7   7   2     1889.98     1813.02     62.52 o 
  -6   7   2     9738.21     9951.47    172.76 o 
  -5   7   2    14246.18    14723.02    190.64 o 
  -4   7   2    14292.70    14986.47    175.11 o 
  -3   7   2    10873.24    10714.95    141.60 o 
  -2   7   2     1762.96     1682.66     43.40 o 
  -1   7   2      571.50      487.09     26.02 o 
   0   7   2    35104.61    36081.84    835.50 o 
   1   7   2    22442.43    22742.62    185.70 o 
   2   7   2    21233.48    21041.50    182.44 o 
   3   7   2    12555.05    11624.63    146.42 o 
   4   7   2      614.34      640.95     32.47 o 
   5   7   2     2587.08     2245.45     61.21 o 
   6   7   2     7874.37     8013.47    137.83 o 
   7   7   2     9697.45     8887.12    157.52 o 
   8   7   2     4324.89     4151.48    106.20 o 
   9   7   2     3391.07     3566.95    103.49 o 
  10   7   2      907.01      927.57     70.27 o 
  11   7   2      405.59      471.61     66.48 o 
  12   7   2      756.48      657.77     76.50 o 
  13   7   2     1291.73     1338.16     92.74 o 
 -13   8   2      461.09      507.41     78.49 o 
 -12   8   2     1168.44     1261.86     85.62 o 
 -11   8   2     1094.64     1154.44     74.72 o 
 -10   8   2      989.88     1063.47     68.94 o 
  -9   8   2     1855.29     1885.29     72.52 o 
  -8   8   2     5792.03     5407.42    118.28 o 
  -7   8   2     3241.58     3050.97     82.80 o 
  -6   8   2     2728.13     2731.99     74.78 o 
  -5   8   2      562.41      619.78     39.58 o 
  -4   8   2     4843.37     5078.77    100.95 o 
  -3   8   2     4861.77     4973.02     94.28 o 
  -2   8   2    35302.98    37999.67    258.28 o 
  -1   8   2    10063.91    10493.38    140.69 o 
   0   8   2     7423.31     7810.09    135.79 o 
   1   8   2     3783.38     3935.28     77.77 o 
   2   8   2     7413.32     7040.57    118.55 o 
   3   8   2     1859.23     1718.05     49.18 o 
   4   8   2    24776.10    23106.18    227.16 o 
   5   8   2     5290.41     4915.65     95.82 o 
   6   8   2     9769.59     9045.42    171.84 o 
   7   8   2      566.77      508.35     45.14 o 
   8   8   2      413.85      478.96     48.03 o 
   9   8   2      948.33      865.11     60.27 o 
  10   8   2     3919.49     4102.88    122.64 o 
  11   8   2     1297.12     1380.47     82.29 o 
  12   8   2     1737.69     1659.51     94.09 o 
  13   8   2      632.27      775.38     85.83 o 
 -13   9   2      564.45      615.04     84.05 o 
 -12   9   2      930.38     1075.65     78.28 o 
 -11   9   2      137.76      190.32     60.25 o 
 -10   9   2     3815.27     3860.12    112.84 o 
  -9   9   2      600.87      579.27     57.15 o 
  -8   9   2     1481.31     1524.12     65.17 o 
  -7   9   2     2112.20     1899.41     67.64 o 
  -6   9   2    10815.42    10312.69    191.08 o 
  -5   9   2     1547.94     1533.94     53.39 o 
  -4   9   2    22171.31    22011.94    229.92 o 
  -3   9   2     2545.21     2455.56     62.33 o 
  -2   9   2     3030.57     2753.47     69.92 o 
  -1   9   2       63.84      137.40     24.68 o 
   0   9   2    28820.29    28555.80    323.80 o 
   1   9   2     2772.19     2711.87     59.23 o 
   2   9   2    43583.01    40470.87    280.29 o 
   3   9   2     1950.20     1849.97     51.85 o 
   4   9   2     1565.57     1491.09     48.95 o 
   5   9   2       81.48      137.40     32.02 o 
   6   9   2    11568.18    10942.05    195.60 o 
   7   9   2     1784.56     1815.09     61.40 o 
   8   9   2    11250.62    10934.23    221.11 o 
   9   9   2      229.47      192.55     51.36 o 
  10   9   2     1688.48     1681.14     78.52 o 
  11   9   2      659.84      724.03     71.82 o 
  12   9   2      826.65      775.20     83.61 o 
  13   9   2       93.05      104.94     76.26 o 
 -12  10   2      515.45      494.08     77.38 o 
 -11  10   2     1469.92     1578.46     84.52 o 
 -10  10   2      387.28      318.63     61.15 o 
  -9  10   2      883.66      766.34     63.60 o 
  -8  10   2     6388.95     6359.12    146.36 o 
  -7  10   2       16.49       26.24     38.91 o 
  -6  10   2     4723.27     5044.99    114.03 o 
  -5  10   2      996.19     1113.42     48.49 o 
  -4  10   2     2324.02     2167.62     64.54 o 
  -3  10   2      447.31      449.20     33.36 o 
  -2  10   2    38164.16    36530.04    283.45 o 
  -1  10   2     2532.42     2788.67     67.67 o 
   0  10   2    31222.20    31189.91    359.88 o 
   1  10   2      865.72      887.48     39.15 o 
   2  10   2      192.76      152.53     27.13 o 
   3  10   2      640.88      666.74     35.14 o 
   4  10   2    18107.30    15995.15    207.21 o 
   5  10   2     1730.21     1573.15     56.51 o 
   6  10   2     9589.25     9235.76    185.61 o 
   7  10   2      221.39      314.84     42.25 o 
   8  10   2       14.38       30.68     45.80 o 
   9  10   2      898.30      778.35     62.94 o 
  10  10   2     4010.56     3918.32    127.98 o 
  11  10   2       46.47      130.29     61.14 o 
  12  10   2     1771.16     2028.06     98.53 o 
 -12  11   2      841.23      929.52     88.50 o 
 -11  11   2      591.02      598.16     73.38 o 
 -10  11   2     2459.46     2628.75    101.23 o 
  -9  11   2     1393.14     1324.49     71.62 o 
  -8  11   2      770.37      798.35     58.49 o 
  -7  11   2     1762.84     1763.63     69.85 o 
  -6  11   2     8196.53     8494.53    160.75 o 
  -5  11   2     2818.91     2847.69     78.12 o 
  -4  11   2    15814.19    15434.03    212.99 o 
  -3  11   2     2071.56     2170.96     58.52 o 
  -2  11   2     3564.54     3623.98     86.62 o 
  -1  11   2     1286.63     1232.00     48.50 o 
   0  11   2    16692.22    16802.07    150.19 o 
   1  11   2     5074.73     5110.89    105.19 o 
   2  11   2    25256.21    23101.22    235.39 o 
   3  11   2     4256.48     4083.99     90.87 o 
   4  11   2      886.37      855.38     42.70 o 
   5  11   2      816.45      788.84     46.26 o 
   6  11   2     3968.51     3723.10     97.07 o 
   7  11   2     3899.71     3673.24     96.83 o 
   8  11   2     5592.36     5566.18    125.38 o 
   9  11   2     1391.69     1257.99     71.40 o 
  10  11   2      888.44      950.90     74.05 o 
  11  11   2      283.12      233.91     67.82 o 
  12  11   2      691.17      681.11     84.28 o 
 -12  12   2      512.91      431.37     82.94 o 
 -11  12   2      995.01     1038.09     83.84 o 
 -10  12   2     1051.97     1162.66     76.28 o 
  -9  12   2     1487.92     1402.36     76.07 o 
  -8  12   2     2724.08     2755.52     88.34 o 
  -7  12   2     3946.90     3891.77    101.73 o 
  -6  12   2     3686.88     3503.32     92.38 o 
  -5  12   2      865.20      835.55     50.48 o 
  -4  12   2     1218.58     1285.44     53.16 o 
  -3  12   2      916.38      997.07     46.48 o 
  -2  12   2     9740.33    10094.67    173.68 o 
  -1  12   2    18557.13    18361.68    229.93 o 
   0  12   2     2265.65     2200.28     45.66 o 
   1  12   2     6822.97     6392.66    119.30 o 
   2  12   2     1220.29     1058.38     45.16 o 
   3  12   2     4070.44     4115.77     85.51 o 
   4  12   2     8089.82     7602.74    139.16 o 
   5  12   2     9582.29     9125.39    186.27 o 
   6  12   2     5822.81     5523.95    127.86 o 
   7  12   2      760.50      616.89     54.71 o 
   8  12   2      206.24      261.92     50.25 o 
   9  12   2     1272.48     1392.49     73.84 o 
  10  12   2     1352.60     1333.11     83.40 o 
  11  12   2     1520.74     1467.26     93.19 o 
  12  12   2      735.27      855.23     85.83 o 
 -12  13   2      236.42      197.22     80.27 o 
 -11  13   2     1920.32     1923.82     96.54 o 
 -10  13   2      639.83      521.23     71.82 o 
  -9  13   2     2119.39     2007.22     89.87 o 
  -8  13   2     1305.56     1184.79     67.61 o 
  -7  13   2      782.60      849.28     55.60 o 
  -6  13   2     1121.04      980.60     58.94 o 
  -5  13   2    12834.80    14558.06    236.92 o 
  -4  13   2     3402.78     3428.29     91.93 o 
  -3  13   2     9485.48    10096.59    185.86 o 
  -2  13   2     3203.49     3420.61     85.04 o 
  -1  13   2      437.49      470.53     42.25 o 
   0  13   2     6238.66     6575.76     95.29 o 
   1  13   2     7659.62     7236.54    131.35 o 
   2  13   2     6656.94     6327.03    126.83 o 
   3  13   2     8139.64     7136.75    139.16 o 
   4  13   2      574.07      530.14     41.58 o 
   5  13   2      545.21      561.04     46.92 o 
   6  13   2      476.67      459.18     48.25 o 
   7  13   2     5519.64     5371.02    127.61 o 
   8  13   2      948.78      930.70     64.49 o 
   9  13   2     2270.68     2226.65     96.99 o 
  10  13   2      305.07      360.87     65.81 o 
  11  13   2      297.26      388.22     78.04 o 
  12  13   2      258.37      435.79     79.82 o 
 -11  14   2       31.77      153.19     70.92 o 
 -10  14   2      922.44      995.82     80.50 o 
  -9  14   2     3294.18     3206.76    109.26 o 
  -8  14   2       87.76       84.49     54.47 o 
  -7  14   2     6099.94     6288.86    136.98 o 
  -6  14   2     2399.46     2384.47     84.55 o 
  -5  14   2      131.62      162.75     44.25 o 
  -4  14   2      996.36     1166.07     57.16 o 
  -3  14   2     6398.81     6733.69    143.51 o 
  -2  14   2      678.79      622.01     45.81 o 
  -1  14   2    12575.02    13268.00    217.35 o 
   0  14   2      285.99      331.20     30.68 o 
   1  14   2      562.24      569.29     42.47 o 
   2  14   2       45.35       96.72     33.79 o 
   3  14   2     4035.59     3743.62     93.07 o 
   4  14   2      100.24       44.91     37.58 o 
   5  14   2     9472.65     8707.00    173.73 o 
   6  14   2      414.98      378.01     51.59 o 
   7  14   2      774.37      785.22     62.04 o 
   8  14   2      666.48      587.28     62.71 o 
   9  14   2     1862.06     1840.67     90.75 o 
  10  14   2      136.09      216.11     66.70 o 
  11  14   2     1889.00     1996.97    101.43 o 
 -11  15   2     1678.99     1763.10     99.64 o 
 -10  15   2      597.50      566.36     77.38 o 
  -9  15   2     1498.45     1610.06     83.41 o 
  -8  15   2     1212.96     1166.06     74.50 o 
  -7  15   2      468.00      426.26     58.26 o 
  -6  15   2      459.07      519.21     54.26 o 
  -5  15   2     8138.52     7881.94    172.30 o 
  -4  15   2      573.48      610.85     51.59 o 
  -3  15   2     3797.31     3940.52    100.84 o 
  -2  15   2      720.56      805.70     48.70 o 
  -1  15   2     2990.71     3106.80     86.80 o 
   0  15   2      290.41      311.66     29.66 o 
   1  15   2    10190.93    10041.43    192.79 o 
   2  15   2      585.71      593.52     44.70 o 
   3  15   2     5070.78     4540.17    119.15 o 
   4  15   2      246.82      302.62     40.91 o 
   5  15   2      556.57      555.48     53.81 o 
   6  15   2      670.50      611.31     57.82 o 
   7  15   2     5662.62     6012.23    141.40 o 
   8  15   2      340.69      302.17     59.15 o 
   9  15   2     1697.55     1821.45     93.20 o 
  10  15   2      380.32      349.09     73.38 o 
  11  15   2      147.83      173.20     75.15 o 
 -10  16   2      227.20      287.49     71.59 o 
  -9  16   2     1454.59     1338.02     88.96 o 
  -8  16   2     1267.75     1287.94     81.18 o 
  -7  16   2     2730.39     2695.54     95.23 o 
  -6  16   2     2035.89     1987.23     85.87 o 
  -5  16   2      328.96      246.14     55.37 o 
  -4  16   2     1322.24     1267.36     67.39 o 
  -3  16   2     2728.05     2516.98     86.12 o 
  -2  16   2     4084.11     3996.43    111.54 o 
  -1  16   2     6687.74     6945.36    160.21 o 
   0  16   2     2045.80     1984.08     49.66 o 
   1  16   2      357.48      270.39     44.69 o 
   2  16   2      417.47      397.14     45.58 o 
   3  16   2     2505.79     2365.49     79.66 o 
   4  16   2     2710.53     2635.49     83.89 o 
   5  16   2     6516.01     5899.84    146.35 o 
   6  16   2      929.10      978.51     63.38 o 
   7  16   2      247.35      201.44     58.03 o 
   8  16   2      482.74      393.57     67.82 o 
   9  16   2     1342.54     1349.99     88.74 o 
  10  16   2      550.97      550.78     77.16 o 
 -10  17   2      738.09      718.69     82.72 o 
  -9  17   2      382.31      351.98     70.26 o 
  -8  17   2      288.41      340.86     63.59 o 
  -7  17   2      370.43      385.11     59.59 o 
  -6  17   2     1773.11     1499.24     80.75 o 
  -5  17   2     2661.95     2785.03     94.79 o 
  -4  17   2     3543.49     3345.15    104.61 o 
  -3  17   2     1539.70     1491.65     68.95 o 
  -2  17   2      692.52      686.04     56.71 o 
  -1  17   2      766.62      851.06     58.04 o 
   0  17   2     5785.57     5772.25    309.05 o 
   1  17   2     3581.09     3299.80     93.04 o 
   2  17   2     4796.40     4689.32    115.34 o 
   3  17   2     2177.79     1862.81     73.42 o 
   4  17   2      131.48      110.95     47.36 o 
   5  17   2      132.81       75.15     50.25 o 
   6  17   2     1431.60     1255.77     71.84 o 
   7  17   2     1725.62     1740.53     87.19 o 
   8  17   2     1542.44     1546.91     87.85 o 
   9  17   2      513.63      466.28     75.16 o 
  10  17   2      184.02      121.62     76.71 o 
 -10  18   2      169.05      147.19     74.71 o 
  -9  18   2      268.18      438.68     71.59 o 
  -8  18   2     1470.41     1360.93     88.96 o 
  -7  18   2      435.38      353.99     64.93 o 
  -6  18   2     1869.07     1736.37     84.75 o 
  -5  18   2       82.61       35.35     53.58 o 
  -4  18   2      925.94      961.61     63.60 o 
  -3  18   2      345.57      359.77     56.03 o 
  -2  18   2     6814.71     6912.78    160.85 o 
  -1  18   2      879.78      799.05     66.94 o 
   0  18   2     2796.40     2889.63    129.06 o 
   1  18   2      186.70      158.31     47.14 o 
   2  18   2     1098.51     1020.16     63.61 o 
   3  18   2      332.09      288.39     50.70 o 
   4  18   2     6150.11     5939.06    139.20 o 
   5  18   2     1087.98      979.21     65.83 o 
   6  18   2     1950.83     1791.35     87.20 o 
   7  18   2      144.26      181.87     60.92 o 
   8  18   2       95.44      131.40     63.37 o 
   9  18   2      260.23      352.41     72.48 o 
  -9  19   2      258.09      222.34     74.26 o 
  -8  19   2       47.67       18.68     64.70 o 
  -7  19   2       89.90      112.50     60.92 o 
  -6  19   2     1422.94     1338.03     78.96 o 
  -5  19   2       37.96       39.35     54.47 o 
  -4  19   2     3675.11     3627.20    118.40 o 
  -3  19   2      158.61       29.79     55.36 o 
  -2  19   2      154.71      130.29     55.36 o 
  -1  19   2       89.07       80.49     52.25 o 
   0  19   2     5424.33     5829.52    206.09 o 
   1  19   2      290.86      262.59     50.25 o 
   2  19   2     6399.81     6008.36    153.02 o 
   3  19   2      402.02      540.32     56.03 o 
   4  19   2      755.93      723.17     64.49 o 
   5  19   2       57.81       30.90     54.03 o 
   6  19   2     1445.34     1311.79     80.51 o 
   7  19   2       26.32      -57.14     62.03 o 
   8  19   2     2328.87     2233.44    106.33 o 
   9  19   2       19.92       32.90     70.70 o 
  -8  20   2     1040.22     1082.34     87.17 o 
  -7  20   2      430.11      487.84     69.37 o 
  -6  20   2     1025.59     1091.70     80.73 o 
  -5  20   2      321.94      385.11     62.70 o 
  -4  20   2      259.09      133.63     62.70 o 
  -3  20   2      214.13      285.27     58.03 o 
  -2  20   2     4164.89     4450.59    126.87 o 
  -1  20   2      188.99      251.91     58.03 o 
   0  20   2     2327.91     2341.47     64.68 o 
   1  20   2      180.76      311.50     52.69 o 
   2  20   2      338.00      386.89     55.14 o 
   3  20   2      163.59      132.96     56.03 o 
   4  20   2     2944.87     2792.42    101.24 o 
   5  20   2      402.02      424.92     63.82 o 
   6  20   2     1425.29     1511.49     86.96 o 
   7  20   2       31.20      -30.24     66.03 o 
   8  20   2       13.77      217.44     68.92 o 
  -8  21   2      224.62      164.09     77.82 o 
  -7  21   2      159.38      102.72     69.15 o 
  -6  21   2      657.06      489.43     77.38 o 
  -5  21   2      401.63      256.82     70.26 o 
  -4  21   2     1678.68     1680.87     85.19 o 
  -3  21   2      572.28      628.84     69.60 o 
  -2  21   2      190.22      180.54     62.03 o 
  -1  21   2      106.82      162.97     57.81 o 
   0  21   2     1187.66     1244.99     58.71 o 
   1  21   2     1147.91     1132.90     73.84 o 
   2  21   2     2172.29     1974.76     87.20 o 
   3  21   2      692.44      776.07     66.04 o 
   4  21   2      415.77      380.67     64.26 o 
   5  21   2       57.60       31.35     60.47 o 
   6  21   2      457.76      366.00     73.60 o 
   7  21   2      726.97      682.67     81.16 o 
   8  21   2      828.43      969.32     88.73 o 
  -7  22   2      918.19     1082.53     91.62 o 
  -6  22   2      423.27      534.98     72.93 o 
  -5  22   2      218.78      148.75     71.59 o 
  -4  22   2      362.26      479.61     67.15 o 
  -3  22   2      403.09      364.44     69.15 o 
  -2  22   2      884.17      768.55     78.28 o 
  -1  22   2     1234.85     1474.52     82.29 o 
   0  22   2      817.37      861.59     52.74 o 
   1  22   2      242.16      295.27     59.59 o 
   2  22   2       76.99      158.97     56.25 o 
   3  22   2      466.39      474.06     69.15 o 
   4  22   2      711.64      575.94     74.27 o 
   5  22   2     1577.00     1534.66     91.19 o 
   6  22   2      398.55      365.99     77.16 o 
   7  22   2      103.38      157.64     73.59 o 
  -6  23   2       75.26       35.80     73.81 o 
  -5  23   2     1225.30     1364.61     91.40 o 
  -4  23   2      229.80      129.40     70.70 o 
  -3  23   2     1179.62     1021.90     87.62 o 
  -2  23   2      246.44      357.53     67.37 o 
  -1  23   2       16.14      -31.35     66.48 o 
   0  23   2       44.28       81.39     48.13 o 
   1  23   2     1496.72     1500.62     84.74 o 
   2  23   2      172.05      143.85     62.92 o 
   3  23   2      980.74     1025.41     82.28 o 
   4  23   2        7.97       -5.34     66.25 o 
   5  23   2      105.84       85.15     67.37 o 
   6  23   2       67.18      -16.23     72.48 o 
  -5  24   2       33.81       63.36     72.26 o 
  -4  24   2      102.47      -67.59     71.81 o 
  -3  24   2      618.24      651.52     83.39 o 
  -2  24   2       49.09       52.03     70.03 o 
  -1  24   2     1424.24     1500.35     95.41 o 
   0  24   2      106.48      135.30     48.31 o 
   1  24   2      276.16      220.79     71.15 o 
   2  24   2        4.84       -2.00     65.37 o 
   3  24   2      497.29      488.96     74.04 o 
   4  24   2       48.23       56.92     72.26 o 
   5  24   2     1024.63     1009.84     86.73 o 
  -3  25   2      459.29      540.99     81.16 o 
  -2  25   2       35.22       16.90     74.48 o 
  -1  25   2       28.61        3.78     74.93 o 
   0  25   2      151.71      248.34     51.40 o 
   1  25   2     1122.04     1089.26     88.96 o 
   2  25   2      167.97      207.66     72.70 o 
   3  25   2      576.18      618.38     84.72 o 
 -13   0   3     1023.03     1173.52     85.40 o 
 -12   0   3     2998.81     2887.16    105.24 o 
 -11   0   3      585.86      593.49     62.93 o 
 -10   0   3     2209.08     2004.27     78.98 o 
  -9   0   3     5264.92     5030.69    116.03 o 
  -8   0   3       79.03      104.72     37.57 o 
  -7   0   3     9512.19     9712.08    176.97 o 
  -6   0   3      881.47      858.31     41.81 o 
  -5   0   3     6593.78     6576.04    109.76 o 
  -4   0   3     5219.98     5347.99    102.37 o 
  -3   0   3    61809.20    62490.90    298.31 o 
  -2   0   3     3880.16     3781.87     65.14 o 
  -1   0   3    14892.16    15803.35    142.57 o 
   0   0   3     1218.43     1145.55     23.47 o 
   1   0   3     4448.54     4815.78     86.41 o 
   2   0   3      612.91      575.69     25.14 o 
   3   0   3    65399.85    69063.77    324.55 o 
   4   0   3     9285.41     9202.79    132.34 o 
   5   0   3    33223.10    34310.26    266.95 o 
   6   0   3     1907.14     1742.08     50.96 o 
   7   0   3        7.33       61.81     34.68 o 
   8   0   3       88.88       67.37     36.02 o 
   9   0   3     5349.42     4667.95    115.14 o 
  10   0   3      421.09      313.30     52.25 o 
  11   0   3     4209.03     4033.21    126.20 o 
  12   0   3      266.81      204.33     67.37 o 
  13   0   3       89.33      -42.69     76.26 o 
 -13   1   3      894.69      948.89     82.95 o 
 -12   1   3      454.01      431.37     70.04 o 
 -11   1   3     2906.32     2878.56     98.57 o 
 -10   1   3      457.84      411.81     53.81 o 
  -9   1   3      958.83     1036.82     57.38 o 
  -8   1   3     2485.49     2326.72     72.32 o 
  -7   1   3     7056.16     7070.10    133.10 o 
  -6   1   3     4337.98     4522.24     89.77 o 
  -5   1   3    37962.09    38965.92    279.41 o 
  -4   1   3     7620.45     7328.52    117.03 o 
  -3   1   3     8377.16     8470.47    113.84 o 
  -2   1   3     9492.86     9794.96    113.85 o 
  -1   1   3    15200.51    16003.60    143.25 o 
   0   1   3     2705.39     2695.32     38.15 o 
   1   1   3    42719.59    45586.46    244.23 o 
   2   1   3     6030.09     6266.33     96.97 o 
   3   1   3    12436.89    12640.18    140.60 o 
   4   1   3      822.80      744.72     32.48 o 
   5   1   3    13386.37    14016.59    175.03 o 
   6   1   3     1557.46     1695.76     53.17 o 
   7   1   3    21375.94    20138.85    245.69 o 
   8   1   3      456.61      548.58     42.47 o 
   9   1   3     3753.99     3570.64     98.39 o 
  10   1   3      330.21      291.28     52.25 o 
  11   1   3     1870.42     1916.34     85.42 o 
  12   1   3      864.91      915.98     74.05 o 
  13   1   3     2667.38     2693.46    115.69 o 
 -13   2   3      879.12      837.25     81.83 o 
 -12   2   3     1659.95     1654.83     91.19 o 
 -11   2   3     1481.45     1602.53     77.18 o 
 -10   2   3     2131.24     2082.75     82.31 o 
  -9   2   3     3506.49     3562.82     95.71 o 
  -8   2   3     4619.36     4682.06    112.68 o 
  -7   2   3     7734.78     7729.46    158.11 o 
  -6   2   3     5262.11     5289.69    109.86 o 
  -5   2   3     4616.38     4447.61     93.82 o 
  -4   2   3     6337.41     6442.32    111.58 o 
  -3   2   3    35739.15    40016.07    241.43 o 
  -2   2   3    18507.55    21151.05    166.31 o 
  -1   2   3    31707.03    34977.14    211.39 o 
   0   2   3     1055.76     1055.00     22.26 o 
   1   2   3       60.11       80.93     18.68 o 
   2   2   3     2823.40     2753.31     59.50 o 
   3   2   3    22229.49    25130.48    195.65 o 
   4   2   3    17937.46    18200.33    179.70 o 
   5   2   3    15556.24    15310.56    183.04 o 
   6   2   3     4962.03     4614.83     93.80 o 
   7   2   3      228.00      297.95     37.58 o 
   8   2   3     3903.31     3228.15     93.73 o 
   9   2   3     4417.94     4339.70    110.65 o 
  10   2   3     3358.58     3566.54     97.48 o 
  11   2   3     3124.46     3183.33    107.03 o 
  12   2   3      739.38      683.35     74.72 o 
  13   2   3      153.46      162.08     72.93 o 
 -13   3   3      832.35      795.65     82.95 o 
 -12   3   3     2291.05     2318.02    101.66 o 
 -11   3   3     2045.45     2030.11     85.20 o 
 -10   3   3     1949.20     1884.20     77.41 o 
  -9   3   3     2290.27     2313.02     75.42 o 
  -8   3   3     3622.70     3345.16     95.05 o 
  -7   3   3     5548.19     5681.11    124.33 o 
  -6   3   3    17801.26    17547.53    211.27 o 
  -5   3   3     8468.97     9252.81    145.12 o 
  -4   3   3    13455.63    14836.85    162.65 o 
  -3   3   3     3536.90     3662.58     65.07 o 
  -2   3   3      635.51      710.02     26.47 o 
  -1   3   3    22584.33    22681.27    176.55 o 
   0   3   3    46466.09    44369.45    372.53 o 
   1   3   3    38805.17    41867.75    242.92 o 
   2   3   3    31176.79    34819.61    221.62 o 
   3   3   3     1342.26     1354.51     39.61 o 
   4   3   3      622.14      636.98     32.03 o 
   5   3   3     9349.38     9487.78    149.64 o 
   6   3   3    18561.83    17640.56    213.56 o 
   7   3   3     8681.23     8273.51    168.64 o 
   8   3   3     4521.32     4546.59    114.23 o 
   9   3   3     1738.95     1528.02     71.85 o 
  10   3   3      570.85      452.96     58.48 o 
  11   3   3      968.46     1085.70     68.94 o 
  12   3   3     2210.51     2064.59     95.65 o 
  13   3   3      601.18      580.81     77.60 o 
 -13   4   3      918.67      911.75     84.50 o 
 -12   4   3      266.05      339.52     68.04 o 
 -11   4   3     2101.96     2069.50     87.43 o 
 -10   4   3     3879.10     3715.29    110.62 o 
  -9   4   3      318.98      339.75     49.81 o 
  -8   4   3    10333.49     9983.64    200.36 o 
  -7   4   3     4223.36     4245.08    102.88 o 
  -6   4   3     4584.47     4553.73     97.35 o 
  -5   4   3     8303.84     8056.60    140.40 o 
  -4   4   3    12142.68    13042.87    158.24 o 
  -3   4   3     6919.78     7182.71    112.77 o 
  -2   4   3    55722.19    58320.62    292.79 o 
  -1   4   3     9549.92    10001.04    125.45 o 
   0   4   3     9134.41     8961.64     89.41 o 
   1   4   3      610.58      631.28     26.91 o 
   2   4   3    15317.15    16921.14    160.69 o 
   3   4   3     9894.75     9648.27    130.86 o 
   4   4   3    40883.80    41543.20    279.01 o 
   5   4   3     2899.18     3068.15     70.58 o 
   6   4   3     3671.67     4022.36     92.41 o 
   7   4   3     1225.79     1223.82     51.16 o 
   8   4   3     5813.82     5166.01    122.30 o 
   9   4   3      516.65      611.51     50.92 o 
  10   4   3     8041.13     7162.58    165.57 o 
  11   4   3      782.80      983.79     68.71 o 
  12   4   3      809.06      782.32     76.50 o 
  13   4   3      669.80      791.84     83.39 o 
 -13   5   3      234.68      257.47     72.48 o 
 -12   5   3     3172.88     3055.01    108.36 o 
 -11   5   3     1032.54     1112.62     71.61 o 
 -10   5   3     2972.16     2856.03     98.80 o 
  -9   5   3     4183.13     4313.22    113.98 o 
  -8   5   3      758.19      833.28     54.04 o 
  -7   5   3      734.95      948.50     51.15 o 
  -6   5   3    20837.46    20603.34    236.35 o 
  -5   5   3     6232.39     6280.31    112.60 o 
  -4   5   3    21043.90    20292.08    200.73 o 
  -3   5   3     5808.02     5893.63    109.10 o 
  -2   5   3     1649.85     1655.29     42.96 o 
  -1   5   3     1466.27     1529.48     42.07 o 
   0   5   3    74891.50    72886.48   2021.60 o 
   1   5   3     2579.55     2625.03     57.69 o 
   2   5   3    39946.77    40045.61    252.77 o 
   3   5   3     1523.06     1749.97     46.06 o 
   4   5   3      828.31      843.22     38.26 o 
   5   5   3      589.16      592.67     35.80 o 
   6   5   3    25568.33    24914.38    260.82 o 
   7   5   3      648.34      599.99     43.59 o 
   8   5   3    10973.10    10669.26    209.31 o 
   9   5   3     1285.46     1317.82     67.39 o 
  10   5   3      135.78      217.45     55.14 o 
  11   5   3     1127.33     1143.78     75.61 o 
  12   5   3     2848.45     2652.94    107.24 o 
  13   5   3       59.47      104.27     73.37 o 
 -13   6   3      906.84     1108.33     82.72 o 
 -12   6   3      447.63      522.31     73.60 o 
 -11   6   3     1206.75     1052.40     74.28 o 
 -10   6   3     4851.00     4878.15    132.47 o 
  -9   6   3     1629.62     1658.29     69.85 o 
  -8   6   3    11990.62    11824.31    220.54 o 
  -7   6   3     6616.39     6007.34    133.94 o 
  -6   6   3       34.56      141.40     33.79 o 
  -5   6   3     6925.73     6858.76    136.71 o 
  -4   6   3    14581.78    14717.04    177.82 o 
  -3   6   3     7519.63     8084.92    127.04 o 
  -2   6   3    26185.42    27854.88    218.68 o 
  -1   6   3     6523.89     7218.31    118.12 o 
   0   6   3    21352.51    21574.26    344.95 o 
   1   6   3     2838.57     2722.18     62.59 o 
   2   6   3    13418.54    13783.32    157.35 o 
   3   6   3     9101.37     8984.45    135.41 o 
   4   6   3    35931.81    36255.66    273.55 o 
   5   6   3     3143.46     3254.32     82.60 o 
   6   6   3     1035.13     1054.95     47.82 o 
   7   6   3     1093.62     1113.42     50.49 o 
   8   6   3     3457.82     3553.53     93.93 o 
   9   6   3     2136.84     2036.52     74.08 o 
  10   6   3     7966.46     8159.01    174.92 o 
  11   6   3      446.38      456.05     63.82 o 
  12   6   3      625.39      539.23     77.38 o 
  13   6   3      548.75      687.98     79.83 o 
 -13   7   3      299.65      153.42     78.71 o 
 -12   7   3     1424.56     1521.05     87.85 o 
 -11   7   3     1389.18     1401.85     76.95 o 
 -10   7   3     2829.74     2969.11    100.13 o 
  -9   7   3     2491.46     2463.70     83.88 o 
  -8   7   3     1131.26     1016.64     59.83 o 
  -7   7   3     4605.43     4347.87    110.01 o 
  -6   7   3     6025.41     5920.29    126.13 o 
  -5   7   3     9850.18     9942.97    165.44 o 
  -4   7   3     6651.11     7031.60    133.60 o 
  -3   7   3     2402.24     2225.66     54.54 o 
  -2   7   3     1759.01     1990.74     50.96 o 
  -1   7   3    18467.27    18765.88    191.54 o 
   0   7   3    18772.54    17951.49    142.17 o 
   1   7   3    27193.46    28487.48    232.28 o 
   2   7   3    14427.04    13686.92    162.50 o 
   3   7   3     2471.69     2241.74     60.11 o 
   4   7   3      428.19      455.65     32.02 o 
   5   7   3     8383.97     8169.65    155.29 o 
   6   7   3    10294.64     9748.78    177.90 o 
   7   7   3     8714.14     8363.55    154.55 o 
   8   7   3     7342.20     6923.46    158.23 o 
   9   7   3     1508.71     1343.92     71.84 o 
  10   7   3      966.53     1027.44     72.28 o 
  11   7   3      495.58      459.84     68.49 o 
  12   7   3     1310.75     1359.76     86.07 o 
  13   7   3      981.13     1121.69     89.62 o 
 -13   8   3      582.92      559.46     82.27 o 
 -12   8   3      623.42      613.06     73.38 o 
 -11   8   3      201.71      307.94     61.14 o 
 -10   8   3     1632.21     1600.38     76.74 o 
  -9   8   3     5508.83     5129.90    128.05 o 
  -8   8   3     2919.39     2869.16     86.34 o 
  -7   8   3     4868.28     4989.45    117.36 o 
  -6   8   3     2265.62     2192.04     67.20 o 
  -5   8   3     3906.39     3751.41     84.84 o 
  -4   8   3     2237.03     2390.24     60.53 o 
  -3   8   3    27210.46    26910.08    241.74 o 
  -2   8   3     6336.12     6637.18    127.60 o 
  -1   8   3    18791.03    18457.78    202.18 o 
   0   8   3     9580.86     8706.46    272.93 o 
   1   8   3     6934.30     7368.19    133.24 o 
   2   8   3     1589.06     1448.36     46.06 o 
   3   8   3    26089.43    25678.33    237.98 o 
   4   8   3     3980.80     3764.29     86.42 o 
   5   8   3     9651.31     9326.64    167.85 o 
   6   8   3     1208.99     1122.83     51.38 o 
   7   8   3      197.37      122.73     41.80 o 
   8   8   3     1217.90     1201.04     60.27 o 
   9   8   3     6388.37     6538.45    154.36 o 
  10   8   3     2141.50     2172.99     87.87 o 
  11   8   3     3058.57     3302.63    108.14 o 
  12   8   3      384.76      368.88     72.93 o 
  13   8   3       83.66       10.45     76.71 o 
 -12   9   3       20.52      -28.01     68.03 o 
 -11   9   3     2317.59     2497.35    100.55 o 
 -10   9   3     1370.83     1215.71     75.40 o 
  -9   9   3      300.31      200.56     56.48 o 
  -8   9   3     3015.79     3082.15     95.47 o 
  -7   9   3     4716.63     4819.94    118.24 o 
  -6   9   3     1629.22     1659.56     62.29 o 
  -5   9   3    12844.20    12926.03    200.89 o 
  -4   9   3      890.35      888.32     43.37 o 
  -3   9   3     2937.94     3261.34     74.80 o 
  -2   9   3     1859.05     1825.89     52.74 o 
  -1   9   3    20573.88    21530.98    225.34 o 
   0   9   3      725.17      708.32     30.80 o 
   1   9   3    35273.72    34518.96    278.13 o 
   2   9   3      529.64      502.15     33.80 o 
   3   9   3     5375.12     5428.19    107.65 o 
   4   9   3      265.52      250.82     32.91 o 
   5   9   3     8202.86     8235.64    166.61 o 
   6   9   3     1613.40     1487.36     58.95 o 
   7   9   3    14218.44    13388.21    232.54 o 
   8   9   3      358.61      391.34     50.70 o 
   9   9   3     2954.52     2916.55     98.13 o 
  10   9   3      460.15      558.34     62.26 o 
  11   9   3      579.53      698.22     72.49 o 
  12   9   3       96.86      166.75     69.37 o 
 -12  10   3      662.08      693.78     80.50 o 
 -11  10   3       56.39       84.71     62.92 o 
 -10  10   3     1039.14     1041.24     73.39 o 
  -9  10   3     4917.74     4855.98    134.25 o 
  -8  10   3      214.33      162.53     50.47 o 
  -7  10   3     4180.01     3709.27    106.64 o 
  -6  10   3     1129.18     1207.28     55.38 o 
  -5  10   3     1986.29     2104.60     68.08 o 
  -4  10   3     1317.29     1460.38     52.28 o 
  -3  10   3    20275.86    21275.20    237.74 o 
  -2  10   3     1834.62     1967.05     56.74 o 
  -1  10   3    21213.83    21937.74    240.28 o 
   0  10   3     3037.84     2851.20     51.40 o 
   1  10   3     2587.91     2430.82     61.66 o 
   2  10   3     1081.00     1142.01     44.27 o 
   3  10   3    20221.39    19714.14    226.51 o 
   4  10   3     2942.31     3245.86     79.69 o 
   5  10   3     9266.75     8824.33    178.03 o 
   6  10   3      182.17      158.75     40.02 o 
   7  10   3      124.97      128.73     44.25 o 
   8  10   3      536.62      564.59     54.03 o 
   9  10   3     5047.65     5135.31    138.71 o 
  10  10   3      113.91       90.94     57.36 o 
  11  10   3     3094.59     3232.05    115.03 o 
  12  10   3      114.68       98.72     73.82 o 
 -12  11   3      533.31      518.54     82.27 o 
 -11  11   3     1222.57     1265.22     84.07 o 
 -10  11   3     1213.82     1268.79     77.17 o 
  -9  11   3     1087.94      927.40     67.39 o 
  -8  11   3     1264.47     1259.30     66.28 o 
  -7  11   3     1513.74     1490.99     66.29 o 
  -6  11   3     1588.17     1578.28     66.07 o 
  -5  11   3     8321.54     8065.63    152.31 o 
  -4  11   3     2199.43     2079.22     64.75 o 
  -3  11   3     3890.35     3983.82     86.85 o 
  -2  11   3      774.45      760.62     39.81 o 
  -1  11   3     7752.76     7913.51    141.44 o 
   0  11   3     3101.00     3145.74     57.37 o 
   1  11   3    22748.68    22207.34    243.86 o 
   2  11   3     3036.21     3167.41     77.69 o 
   3  11   3     5486.56     5376.57    119.66 o 
   4  11   3      102.57      194.77     34.24 o 
   5  11   3     2524.81     2402.67     77.22 o 
   6  11   3     2659.16     2397.96     76.55 o 
   7  11   3     8688.43     8433.14    175.67 o 
   8  11   3     2017.98     1967.89     79.86 o 
   9  11   3     2125.26     2206.36     90.76 o 
  10  11   3      195.26      213.23     63.59 o 
  11  11   3      403.39      373.55     71.82 o 
  12  11   3      485.89      504.08     78.49 o 
 -12  12   3      456.48      568.34     84.72 o 
 -11  12   3      440.42      400.01     71.60 o 
 -10  12   3     1369.62     1360.25     83.40 o 
  -9  12   3     2431.27     2657.92     94.77 o 
  -8  12   3     4048.80     4140.37    113.74 o 
  -7  12   3     3813.71     4155.07    106.40 o 
  -6  12   3     1375.84     1316.34     60.28 o 
  -5  12   3     1073.12      982.17     54.49 o 
  -4  12   3     1925.98     2088.49     66.97 o 
  -3  12   3     7091.15     7134.94    139.56 o 
  -2  12   3    10498.27    10608.62    191.34 o 
  -1  12   3     6413.57     5863.67    114.36 o 
   0  12   3     5473.87     5703.10     89.29 o 
   1  12   3     2471.32     2567.64     71.89 o 
   2  12   3     1484.26     1573.03     55.84 o 
   3  12   3     5484.70     5244.46    110.51 o 
   4  12   3     4174.18     3912.28     92.85 o 
   5  12   3     3895.74     3676.47     98.18 o 
   6  12   3      159.89      166.53     42.47 o 
   7  12   3        3.01       27.12     45.80 o 
   8  12   3     1658.50     1512.78     72.74 o 
   9  12   3     2103.05     2205.20     90.76 o 
  10  12   3     2314.85     2425.71     97.88 o 
  11  12   3      896.73     1062.08     85.62 o 
  12  12   3      190.83      224.34     78.26 o 
 -11  13   3      170.76      226.34     69.37 o 
 -10  13   3     2128.69     2095.69     95.21 o 
  -9  13   3     1197.65     1249.22     78.06 o 
  -8  13   3      149.04       78.26     56.47 o 
  -7  13   3     1806.33     1930.63     79.64 o 
  -6  13   3     4645.67     4375.81    115.33 o 
  -5  13   3     4251.44     4322.18    107.31 o 
  -4  13   3     3977.99     4087.65    101.30 o 
  -3  13   3      593.59      572.18     43.81 o 
  -2  13   3     1418.13     1305.56     55.83 o 
  -1  13   3     3507.37     3291.62     85.71 o 
   0  13   3    11149.30    10742.15    170.60 o 
   1  13   3     2422.07     2406.53     69.65 o 
   2  13   3    10865.36    10454.20    192.43 o 
   3  13   3      403.96      358.67     41.36 o 
   4  13   3       88.33      161.86     36.46 o 
   5  13   3      834.21      735.22     50.48 o 
   6  13   3     5692.59     5497.50    133.41 o 
   7  13   3     1664.21     1571.53     72.74 o 
   8  13   3     4270.92     4010.25    118.87 o 
   9  13   3      144.78      171.20     61.14 o 
  10  13   3      230.51      321.95     67.15 o 
  11  13   3      116.73       81.38     69.81 o 
 -11  14   3      562.17      736.90     76.49 o 
 -10  14   3     1195.52     1234.96     85.62 o 
  -9  14   3       19.32      -60.03     60.03 o 
  -8  14   3     4935.42     5055.67    142.04 o 
  -7  14   3     1381.98     1339.85     70.06 o 
  -6  14   3     1009.12     1083.30     64.27 o 
  -5  14   3     1073.82     1027.29     60.49 o 
  -4  14   3     2264.04     2372.94     78.99 o 
  -3  14   3      440.69      462.07     45.14 o 
  -2  14   3    13362.00    13561.53    230.77 o 
  -1  14   3      645.70      628.23     46.70 o 
   0  14   3     2889.29     2717.05     55.37 o 
   1  14   3     1115.08     1006.01     51.82 o 
   2  14   3     3550.19     3684.90     94.83 o 
   3  14   3      982.42      911.64     52.49 o 
   4  14   3    10222.12     9719.29    203.90 o 
   5  14   3     1512.60     1479.42     65.62 o 
   6  14   3     1635.71     1451.86     71.85 o 
   7  14   3      219.97      250.58     50.47 o 
   8  14   3     1780.17     1856.90     85.64 o 
   9  14   3      111.31      141.41     59.59 o 
  10  14   3     2781.41     2874.90    115.91 o 
  11  14   3       48.17      100.05     70.48 o 
 -11  15   3      344.59      237.91     79.38 o 
 -10  15   3     1046.69     1061.67     87.40 o 
  -9  15   3     1148.69     1232.07     79.17 o 
  -8  15   3      557.34      498.76     67.15 o 
  -7  15   3      218.65      243.69     56.48 o 
  -6  15   3     7926.89     8123.77    187.41 o 
  -5  15   3     1293.21     1258.22     70.73 o 
  -4  15   3     5868.83     5913.01    139.44 o 
  -3  15   3     4286.15     4401.25    110.21 o 
  -2  15   3       46.79       56.92     44.02 o 
  -1  15   3      846.69      847.55     54.93 o 
   0  15   3     7882.44     7940.78    116.51 o 
   1  15   3      262.42      307.51     42.02 o 
   2  15   3     7241.66     7042.64    152.67 o 
   3  15   3      398.37      394.24     46.25 o 
   4  15   3      287.75      254.15     47.81 o 
   5  15   3      379.13      301.96     50.25 o 
   6  15   3     6506.88     6322.08    151.92 o 
   7  15   3      210.25      144.30     54.92 o 
   8  15   3     2540.09     2597.44     98.56 o 
   9  15   3      294.67      348.42     65.59 o 
  10  15   3      220.95      197.66     74.71 o 
  11  15   3      466.31      504.52     80.94 o 
 -10  16   3      728.80      683.34     82.28 o 
  -9  16   3      354.57      242.36     73.38 o 
  -8  16   3     2210.11     2110.45     94.99 o 
  -7  16   3     1624.90     1470.91     84.97 o 
  -6  16   3      321.85      383.78     54.92 o 
  -5  16   3     1030.76      993.45     66.05 o 
  -4  16   3     3385.44     3561.40    103.49 o 
  -3  16   3     2811.78     3106.70     98.80 o 
  -2  16   3     8129.93     8104.03    178.11 o 
  -1  16   3     1937.19     1806.91     77.20 o 
   0  16   3      118.67      163.81     63.92 o 
   1  16   3      324.15      260.82     44.69 o 
   2  16   3     4009.55     3951.24    109.75 o 
   3  16   3     3661.78     3470.78     99.27 o 
   4  16   3     7585.66     7409.07    173.82 o 
   5  16   3     1273.90     1240.62     66.95 o 
   6  16   3      781.12      780.55     63.60 o 
   7  16   3      101.82        0.89     56.92 o 
   8  16   3     1228.77     1157.15     78.73 o 
   9  16   3      633.14      698.22     74.94 o 
  10  16   3     1239.98     1270.32     92.29 o 
 -10  17   3      267.30      136.30     76.49 o 
  -9  17   3      488.19      456.05     73.82 o 
  -8  17   3      359.42      334.41     66.71 o 
  -7  17   3      778.94      757.19     69.16 o 
  -6  17   3     1728.60     1926.95     85.86 o 
  -5  17   3     3503.45     3810.51    115.06 o 
  -4  17   3     1712.85     1840.26     76.96 o 
  -3  17   3      987.55     1047.93     63.61 o 
  -2  17   3      194.67      242.80     52.47 o 
  -1  17   3     3836.03     3998.28    112.19 o 
   0  17   3     3371.77     3311.90     73.22 o 
   1  17   3     5666.07     5483.89    126.06 o 
   2  17   3     3697.03     3502.12    105.28 o 
   3  17   3      408.63      450.94     54.92 o 
   4  17   3       75.83       55.14     50.25 o 
   5  17   3     1968.71     1890.85     80.08 o 
   6  17   3     1995.60     1972.25     84.09 o 
   7  17   3     2630.32     2620.40     98.11 o 
   8  17   3     1008.06     1030.76     79.61 o 
   9  17   3      319.81      262.81     72.71 o 
  10  17   3      120.44      168.98     74.48 o 
  -9  18   3      806.64      914.17     82.06 o 
  -8  18   3      390.84      434.92     68.48 o 
  -7  18   3     1593.93     1802.27     86.74 o 
  -6  18   3      582.27      651.53     66.49 o 
  -5  18   3      436.95      454.50     62.48 o 
  -4  18   3      468.66      432.93     62.04 o 
  -3  18   3     6058.60     6117.66    142.09 o 
  -2  18   3      853.21      814.82     65.38 o 
  -1  18   3     2706.86     2722.63     94.12 o 
   0  18   3      444.67      467.99     40.27 o 
   1  18   3      466.96      332.87     56.70 o 
   2  18   3      241.29      214.79     51.58 o 
   3  18   3     6264.21     6191.27    152.79 o 
   4  18   3     1127.20     1013.92     66.94 o 
   5  18   3     3190.24     3066.81    105.70 o 
   6  18   3      263.76      296.16     60.48 o 
   7  18   3       36.28       -4.00     61.14 o 
   8  18   3      135.47      199.88     68.26 o 
   9  18   3     1317.95     1295.92     91.18 o 
  -9  19   3       95.45      137.85     70.48 o 
  -8  19   3      295.39      327.96     71.82 o 
  -7  19   3     1038.20      947.15     81.39 o 
  -6  19   3        2.44        9.34     60.25 o 
  -5  19   3     3706.13     3648.44    118.17 o 
  -4  19   3      213.01      234.79     57.59 o 
  -3  19   3      435.04      399.58     60.70 o 
  -2  19   3      323.33      283.05     61.81 o 
  -1  19   3     3197.53     3134.60    112.38 o 
   0  19   3        2.89       63.52     37.45 o 
   1  19   3     5826.78     5433.43    138.30 o 
   2  19   3      376.27      341.76     54.03 o 
   3  19   3      898.31      882.43     67.16 o 
   4  19   3       32.36       42.24     52.69 o 
   5  19   3     1490.85     1340.95     75.40 o 
   6  19   3       47.43      102.27     58.47 o 
   7  19   3     2712.39     2735.60    104.79 o 
   8  19   3       15.00       12.01     67.37 o 
   9  19   3      416.67      438.25     81.16 o 
  -8  20   3      127.71      126.29     73.37 o 
  -7  20   3      839.39      758.30     78.94 o 
  -6  20   3      255.73      287.49     69.82 o 
  -5  20   3      125.58      139.63     64.48 o 
  -4  20   3      310.28      320.18     62.92 o 
  -3  20   3     2834.20     2882.02    102.13 o 
  -2  20   3      181.62      188.10     61.59 o 
  -1  20   3     1686.17     1719.18     88.08 o 
   0  20   3       95.29       64.36     40.11 o 
   1  20   3       69.13       63.59     52.92 o 
   2  20   3      166.86      212.78     56.70 o 
   3  20   3     2912.89     2889.87     99.01 o 
   4  20   3      852.33      798.79     69.16 o 
   5  20   3     2705.95     2555.89    108.35 o 
   6  20   3       38.28       11.12     64.48 o 
   7  20   3       35.87      127.84     65.81 o 
   8  20   3      157.02      166.75     74.04 o 
  -7  21   3      300.77      142.97     74.49 o 
  -6  21   3      638.04      634.63     79.83 o 
  -5  21   3     1136.89     1043.69     84.29 o 
  -4  21   3      710.14      704.02     76.05 o 
  -3  21   3      516.56      540.33     69.38 o 
  -2  21   3       26.52      -23.57     60.03 o 
  -1  21   3      837.18      979.36     72.94 o 
   0  21   3      547.93      514.73     51.48 o 
   1  21   3     2013.05     1803.83     89.20 o 
   2  21   3      761.71      617.31     69.60 o 
   3  21   3      385.52      234.58     64.48 o 
   4  21   3        1.55       19.57     59.58 o 
   5  21   3      356.46      389.56     67.15 o 
   6  21   3      702.38      687.34     76.72 o 
   7  21   3     1018.09     1054.32     84.73 o 
  -7  22   3      338.82      304.39     78.71 o 
  -6  22   3      217.60      158.53     75.15 o 
  -5  22   3      272.08      291.72     72.71 o 
  -4  22   3      312.20      360.65     71.82 o 
  -3  22   3      688.32      819.65     76.94 o 
  -2  22   3     1074.99     1176.89     85.40 o 
  -1  22   3      627.83      691.11     76.05 o 
   0  22   3      281.62      340.08     65.26 o 
   1  22   3       18.30        1.11     61.14 o 
   2  22   3      283.08      404.45     63.81 o 
   3  22   3      512.95      538.77     69.60 o 
   4  22   3     1633.78     1605.64     89.41 o 
   5  22   3      311.57      252.59     69.37 o 
   6  22   3      150.17      104.05     70.48 o 
  -6  23   3      721.61      628.19     86.28 o 
  -5  23   3      170.48      256.80     72.26 o 
  -4  23   3     1014.70     1066.55     84.51 o 
  -3  23   3      173.32      161.20     72.93 o 
  -2  23   3       16.06       96.71     69.37 o 
  -1  23   3      101.93      232.12     70.26 o 
   0  23   3     1113.45     1173.52     61.27 o 
   1  23   3      270.44      169.87     66.04 o 
   2  23   3     1387.54     1317.75     87.85 o 
   3  23   3       15.93       -5.34     65.37 o 
   4  23   3       13.15      147.85     66.03 o 
   5  23   3       48.14      -71.15     71.15 o 
  -4  24   3      376.29      217.46     82.71 o 
  -3  24   3       49.84       77.15     73.81 o 
  -2  24   3     1319.89     1312.38     98.97 o 
  -1  24   3      154.75      147.19     75.37 o 
   0  24   3      401.59      432.83     57.36 o 
   1  24   3       25.92       79.82     68.26 o 
   2  24   3      373.89      346.87     73.60 o 
   3  24   3       11.20      122.06     69.37 o 
   4  24   3     1241.45     1212.05     91.18 o 
  -2  25   3       17.17      -56.25     78.26 o 
  -1  25   3       50.40       17.12     79.15 o 
   0  25   3      917.83      879.08     65.48 o 
   1  25   3      100.01      147.19     72.26 o 
   2  25   3      689.31      555.69     80.27 o 
 -13   0   4     1588.98     1482.16     94.53 o 
 -12   0   4       25.49      -64.70     64.70 o 
 -11   0   4     1300.14     1280.84     75.84 o 
 -10   0   4     3700.40     3543.93    100.60 o 
  -9   0   4      142.02      179.65     45.58 o 
  -8   0   4     6202.23     5992.00    128.56 o 
  -7   0   4     2110.87     2244.65     66.08 o 
  -6   0   4        5.90       30.24     33.57 o 
  -5   0   4     6215.37     6893.17    133.57 o 
  -4   0   4    18571.55    21361.73    206.14 o 
  -3   0   4      240.86      339.55     26.68 o 
  -2   0   4    35571.94    40295.58    259.21 o 
  -1   0   4     1384.61     1373.22     37.61 o 
   0   0   4     2314.41     2331.24     35.87 o 
   1   0   4     1440.05     1533.96     37.84 o 
   2   0   4    31403.74    35908.27    255.45 o 
   3   0   4     1119.64     1233.66     38.93 o 
   4   0   4    23819.52    24039.99    226.70 o 
   5   0   4      329.57      271.73     31.35 o 
   6   0   4       10.60      104.94     34.24 o 
   7   0   4      223.98      222.35     37.35 o 
   8   0   4     6647.81     6727.84    138.15 o 
   9   0   4      241.76      200.56     48.25 o 
  10   0   4     6461.56     6000.81    140.33 o 
  11   0   4      310.60      129.63     60.70 o 
  12   0   4      245.24      197.66     69.82 o 
  13   0   4      230.94      184.54     72.93 o 
 -13   1   4      376.23      365.32     78.71 o 
 -12   1   4     2041.32     1971.08     93.65 o 
 -11   1   4     1295.61     1229.24     77.40 o 
 -10   1   4      624.37      649.99     58.71 o 
  -9   1   4     1675.35     1621.85     69.18 o 
  -8   1   4     1750.35     1822.64     66.96 o 
  -7   1   4     2770.17     2728.39     72.56 o 
  -6   1   4    23153.41    22815.19    253.22 o 
  -5   1   4     1340.74     1360.86     49.61 o 
  -4   1   4     5251.38     5140.74     96.76 o 
  -3   1   4     6291.20     5926.27    111.37 o 
  -2   1   4    11815.04    13812.86    153.76 o 
  -1   1   4     1338.45     1378.06     38.28 o 
   0   1   4    12843.49    12912.34    265.30 o 
   1   1   4     2218.01     2477.52     51.00 o 
   2   1   4    18802.67    21615.14    198.81 o 
   3   1   4      790.83      927.33     34.92 o 
   4   1   4    12306.15    12312.98    165.14 o 
   5   1   4     4880.28     4505.04     90.69 o 
   6   1   4    27536.61    27298.67    276.56 o 
   7   1   4      814.30      729.91     45.15 o 
   8   1   4     5487.98     5535.54    124.29 o 
   9   1   4       77.41       43.13     44.47 o 
  10   1   4     1153.23     1027.06     70.50 o 
  11   1   4      508.43      502.53     62.48 o 
  12   1   4     4256.97     4157.97    131.31 o 
  13   1   4      382.12      295.95     77.16 o 
 -13   2   4     1085.68     1295.63     83.84 o 
 -12   2   4      838.23      817.01     74.50 o 
 -11   2   4     1392.49     1267.31     72.51 o 
 -10   2   4     3114.33     2994.57     98.14 o 
  -9   2   4     1971.74     1831.34     73.41 o 
  -8   2   4     5130.80     4978.83    112.69 o 
  -7   2   4     2162.29     2238.89     63.86 o 
  -6   2   4     1792.40     1982.66     57.18 o 
  -5   2   4     6912.76     6863.44    136.06 o 
  -4   2   4    37471.86    36765.39    271.37 o 
  -3   2   4    12159.39    13855.66    160.57 o 
  -2   2   4    34306.15    37217.84    251.53 o 
  -1   2   4     3960.49     4104.98     79.16 o 
   0   2   4     5140.60     5444.71     70.83 o 
   1   2   4     5832.74     5776.03     95.78 o 
   2   2   4    44255.62    45710.05    289.18 o 
   3   2   4    17307.80    19057.19    192.48 o 
   4   2   4    31272.39    31140.84    256.20 o 
   5   2   4     4614.03     4193.80     91.57 o 
   6   2   4     1166.31     1110.18     51.16 o 
   7   2   4     1524.63     1440.40     54.95 o 
   8   2   4     5982.54     5424.35    125.65 o 
   9   2   4     3464.44     3244.79     93.48 o 
  10   2   4     4178.96     4283.81    116.19 o 
  11   2   4      568.63      607.27     65.82 o 
  12   2   4      347.28      336.41     70.71 o 
  13   2   4      345.28      360.87     76.49 o 
 -13   3   4     1334.43     1275.69     92.07 o 
 -12   3   4      804.35      789.87     75.16 o 
 -11   3   4     1897.30     1768.64     86.31 o 
 -10   3   4     1990.06     2017.01     83.64 o 
  -9   3   4     1710.10     1598.28     70.29 o 
  -8   3   4     1229.16     1354.10     58.05 o 
  -7   3   4     8682.15     8387.34    153.23 o 
  -6   3   4     5376.53     5617.54    107.85 o 
  -5   3   4    15624.42    16429.08    201.08 o 
  -4   3   4    12451.05    12449.86    165.36 o 
  -3   3   4     1442.18     1323.31     41.83 o 
  -2   3   4    15082.97    15500.43    167.70 o 
  -1   3   4    31031.01    32860.37    243.25 o 
   0   3   4    34256.32    31865.52    511.30 o 
   1   3   4    24740.42    26555.28    224.54 o 
   2   3   4     3930.56     3849.08     73.78 o 
   3   3   4      185.21      223.02     25.57 o 
   4   3   4     5501.48     5871.67    106.13 o 
   5   3   4    20460.32    20998.36    231.11 o 
   6   3   4     8488.38     8720.24    146.13 o 
   7   3   4     8392.32     7870.02    152.09 o 
   8   3   4     4239.36     4006.23    105.31 o 
   9   3   4      613.15      593.51     58.93 o 
  10   3   4      931.65      851.08     65.83 o 
  11   3   4     2559.58     2755.86    102.12 o 
  12   3   4     1235.08     1312.15     83.84 o 
  13   3   4     2075.04     1958.57    107.66 o 
 -13   4   4      219.25      320.39     75.37 o 
 -12   4   4     1760.15     1724.25     92.75 o 
 -11   4   4     1494.91     1380.10     81.85 o 
 -10   4   4      677.38      690.69     61.15 o 
  -9   4   4     7178.84     7185.42    151.07 o 
  -8   4   4     3859.02     3850.58     98.17 o 
  -7   4   4     6789.54     6458.18    125.93 o 
  -6   4   4     4939.13     5168.55    105.37 o 
  -5   4   4    12019.03    12423.72    179.94 o 
  -4   4   4     3461.02     3667.26     80.62 o 
  -3   4   4    42112.95    45039.52    293.74 o 
  -2   4   4     6053.00     6136.53    113.14 o 
  -1   4   4    14894.14    15293.70    174.00 o 
   0   4   4     2995.19     3042.30     54.36 o 
   1   4   4     9020.61     9404.83    142.24 o 
   2   4   4     5297.54     5744.42     98.36 o 
   3   4   4    47495.21    50934.69    320.93 o 
   4   4   4     2238.12     2380.67     59.21 o 
   5   4   4     8480.92     8490.01    157.11 o 
   6   4   4       68.85       53.81     33.13 o 
   7   4   4     6779.14     6299.02    126.81 o 
   8   4   4     1004.37     1019.72     56.49 o 
   9   4   4    10479.20    10583.35    204.97 o 
  10   4   4      981.01     1108.62     65.38 o 
  11   4   4     1084.37     1012.56     76.50 o 
  12   4   4      617.62      667.98     76.49 o 
  13   4   4      485.80      562.56     83.16 o 
 -13   5   4     1153.30     1071.25     88.51 o 
 -12   5   4      164.26      174.09     69.15 o 
 -11   5   4     1951.47     1855.18     85.86 o 
 -10   5   4     3681.34     3542.70    114.62 o 
  -9   5   4      262.80      155.87     51.58 o 
  -8   5   4     3848.74     3901.25     98.84 o 
  -7   5   4    15457.80    15532.42    239.65 o 
  -6   5   4     1215.03     1252.32     52.72 o 
  -5   5   4    15447.44    15264.93    203.68 o 
  -4   5   4     4949.10     5014.87    102.52 o 
  -3   5   4      541.69      670.30     36.03 o 
  -2   5   4      370.34      375.82     26.91 o 
  -1   5   4    33681.02    35980.48    269.84 o 
   0   5   4      211.54      159.47     17.29 o 
   1   5   4    41572.29    42729.39    298.20 o 
   2   5   4     2014.85     2094.34     53.42 o 
   3   5   4     1573.17     1623.47     49.62 o 
   4   5   4      610.45      620.70     36.25 o 
   5   5   4    26507.05    27076.96    269.15 o 
   6   5   4      660.29      652.48     42.25 o 
   7   5   4    15359.93    15042.76    234.04 o 
   8   5   4      595.37      552.37     51.15 o 
   9   5   4       22.64      -36.46     49.58 o 
  10   5   4      905.73      831.06     64.94 o 
  11   5   4     3507.02     3601.24    118.83 o 
  12   5   4      116.61       92.05     65.59 o 
  13   5   4     1832.63     1639.05    107.21 o 
 -13   6   4      423.21      502.29     77.60 o 
 -12   6   4      897.17      798.78     81.17 o 
 -11   6   4     2166.50     2184.73     92.99 o 
 -10   6   4      187.88      180.99     56.92 o 
  -9   6   4     5662.64     5479.43    133.62 o 
  -8   6   4     6171.94     6314.69    139.68 o 
  -7   6   4     2599.43     2578.26     77.22 o 
  -6   6   4     5401.99     5471.53    113.85 o 
  -5   6   4     6080.63     6205.57    123.26 o 
  -4   6   4     2666.58     2614.06     65.00 o 
  -3   6   4    37900.91    40209.97    293.21 o 
  -2   6   4     6130.89     6403.11    126.04 o 
  -1   6   4    16484.30    16423.50    192.36 o 
   0   6   4     2758.24     2498.35     42.98 o 
   1   6   4     4549.99     4540.11     85.82 o 
   2   6   4    11221.39    11926.68    166.65 o 
   3   6   4    40982.75    43120.04    310.14 o 
   4   6   4     3576.06     3540.18     76.83 o 
   5   6   4     6752.57     6471.94    124.63 o 
   6   6   4     1441.15     1373.42     54.06 o 
   7   6   4     2577.48     2505.89     77.88 o 
   8   6   4     1925.40     1746.14     70.97 o 
   9   6   4     9016.25     8719.52    168.97 o 
  10   6   4      784.09      771.65     61.38 o 
  11   6   4     1632.16     1565.42     85.86 o 
  12   6   4      214.61      195.44     68.04 o 
  13   6   4      297.06      375.10     79.82 o 
 -13   7   4      543.61      638.83     83.16 o 
 -12   7   4      922.30      947.12     81.39 o 
 -11   7   4     1451.67     1441.90     83.18 o 
 -10   7   4     1650.51     1662.22     81.63 o 
  -9   7   4     2725.43     2752.64     94.12 o 
  -8   7   4     3569.67     3446.44     99.49 o 
  -7   7   4     6551.92     6502.15    133.03 o 
  -6   7   4    11403.64    11988.53    204.74 o 
  -5   7   4     5565.56     5799.93    121.89 o 
  -4   7   4     4040.13     4115.61     92.21 o 
  -3   7   4     5018.44     4809.75    102.74 o 
  -2   7   4    12541.41    12991.09    174.99 o 
  -1   7   4    17736.23    18513.42    209.87 o 
   0   7   4    26483.12    25458.39    181.65 o 
   1   7   4    19524.16    20202.95    220.85 o 
   2   7   4     9060.23     9042.87    151.89 o 
   3   7   4     1388.51     1467.91     47.83 o 
   4   7   4     4358.09     4261.54     92.00 o 
   5   7   4     6076.57     6466.23    129.27 o 
   6   7   4     9648.64     9092.13    184.52 o 
   7   7   4     7173.54     7009.92    153.78 o 
   8   7   4     2997.26     2768.82     88.57 o 
   9   7   4      390.83      354.43     58.03 o 
  10   7   4      834.80      747.20     70.94 o 
  11   7   4     1946.20     1967.93     92.54 o 
  12   7   4     1609.83     1850.50     93.86 o 
 -12   8   4      122.81      205.88     67.59 o 
 -11   8   4     1549.30     1524.67     85.41 o 
 -10   8   4     2408.98     2393.60     88.54 o 
  -9   8   4     1918.24     1882.40     78.75 o 
  -8   8   4     5867.94     5507.98    129.63 o 
  -7   8   4     1982.63     1961.14     70.97 o 
  -6   8   4     1327.59     1342.41     58.50 o 
  -5   8   4     3062.47     3335.84     85.25 o 
  -4   8   4    18638.61    19714.78    232.38 o 
  -3   8   4     5860.09     6360.76    120.83 o 
  -2   8   4    16689.70    17571.41    211.13 o 
  -1   8   4     3212.71     2932.41     73.04 o 
   0   8   4     1857.51     1795.28     80.34 o 
   1   8   4      512.04      536.40     33.58 o 
   2   8   4    24787.75    24233.37    247.03 o 
   3   8   4     6456.54     6520.62    120.86 o 
   4   8   4    18236.01    18286.68    225.60 o 
   5   8   4      235.50      234.80     35.58 o 
   6   8   4      412.18      405.59     44.69 o 
   7   8   4     1394.40     1357.06     62.50 o 
   8   8   4     7838.39     7550.38    157.56 o 
   9   8   4     2263.69     2478.13     82.98 o 
  10   8   4     4940.14     4856.53    132.24 o 
  11   8   4      418.30      460.27     70.26 o 
  12   8   4       97.08       59.81     69.81 o 
 -12   9   4     1473.86     1663.17     96.30 o 
 -11   9   4      644.15      638.19     76.94 o 
 -10   9   4      339.38      386.89     62.26 o 
  -9   9   4     3209.03     3175.08    101.25 o 
  -8   9   4     2755.00     2888.47     94.12 o 
  -7   9   4      780.18      919.35     54.04 o 
  -6   9   4     5154.44     5225.05    111.14 o 
  -5   9   4       65.51      112.28     37.13 o 
  -4   9   4     1941.15     1982.30     61.63 o 
  -3   9   4     1574.52     1628.34     56.51 o 
  -2   9   4    13082.05    13894.52    197.04 o 
  -1   9   4      344.61      347.11     35.13 o 
   0   9   4    46323.12    44451.39   1734.20 o 
   1   9   4      676.08      598.93     37.81 o 
   2   9   4     5238.66     5508.41    100.73 o 
   3   9   4      295.39      243.04     32.46 o 
   4   9   4     2426.70     2343.64     68.32 o 
   5   9   4      981.29      965.49     48.93 o 
   6   9   4     9140.73     8953.22    166.61 o 
   7   9   4      305.48      270.82     47.58 o 
   8   9   4     5707.43     5004.07    129.84 o 
   9   9   4      579.14      485.43     60.26 o 
  10   9   4      727.31      934.41     73.16 o 
  11   9   4      126.80       85.38     63.81 o 
  12   9   4     2420.36     2635.89    110.78 o 
 -12  10   4       71.94      153.63     70.26 o 
 -11  10   4      626.10      740.03     72.05 o 
 -10  10   4     2930.98     2721.40    104.58 o 
  -9  10   4      346.26      401.79     59.37 o 
  -8  10   4     5848.34     5890.79    136.97 o 
  -7  10   4     1649.55     1484.16     64.06 o 
  -6  10   4      383.20      451.39     47.36 o 
  -5  10   4     1702.40     1742.59     63.40 o 
  -4  10   4     6623.30     6645.99    135.30 o 
  -3  10   4      953.98     1019.56     48.93 o 
  -2  10   4    12649.87    12776.36    200.51 o 
  -1  10   4     1525.92     1649.92     56.07 o 
   0  10   4     2338.34     2349.93     48.79 o 
   1  10   4     1715.16     1597.54     56.29 o 
   2  10   4    15607.50    16130.77    217.77 o 
   3  10   4      645.21      728.54     42.92 o 
   4  10   4     5448.74     5431.96    111.84 o 
   5  10   4      207.10      171.87     38.69 o 
   6  10   4       79.45       85.60     42.02 o 
   7  10   4      400.46      498.30     48.25 o 
   8  10   4     7323.21     6902.54    157.75 o 
   9  10   4      556.58      446.06     58.48 o 
  10  10   4     5502.81     5773.68    159.86 o 
  11  10   4       50.55      -66.48     66.48 o 
  12  10   4      117.30      141.63     76.04 o 
 -12  11   4      974.65     1037.40     87.17 o 
 -11  11   4      550.36      588.14     76.71 o 
 -10  11   4      745.29      706.92     70.49 o 
  -9  11   4     1361.15     1250.40     76.73 o 
  -8  11   4     2235.07     2111.94     80.98 o 
  -7  11   4     1071.55     1148.49     59.83 o 
  -6  11   4     6854.12     6809.63    141.27 o 
  -5  11   4      707.15      692.28     47.81 o 
  -4  11   4     1359.41     1473.68     56.50 o 
  -3  11   4     1424.37     1426.82     57.62 o 
  -2  11   4     8110.31     8153.57    148.34 o 
  -1  11   4     5324.56     5067.00    114.75 o 
   0  11   4    21859.96    21704.10   1087.39 o 
   1  11   4     5784.81     5587.66    116.34 o 
   2  11   4     3063.53     3255.15     85.26 o 
   3  11   4      491.21      574.17     42.25 o 
   4  11   4     4974.10     5144.96    114.71 o 
   5  11   4      759.81      758.34     49.81 o 
   6  11   4     8718.61     8361.14    171.68 o 
   7  11   4     1520.22     1525.44     66.28 o 
   8  11   4     2925.38     2634.14     92.57 o 
   9  11   4       29.85       18.90     54.47 o 
  10  11   4      507.93      536.55     72.93 o 
  11  11   4      529.02      444.05     74.05 o 
  12  11   4     1532.35     1460.33    105.42 o 
 -11  12   4      914.41      948.22     84.73 o 
 -10  12   4      717.33      871.47     72.94 o 
  -9  12   4     2227.39     2177.68     90.54 o 
  -8  12   4     2455.81     2493.60     89.88 o 
  -7  12   4      656.35      714.04     56.71 o 
  -6  12   4     1135.46     1074.46     61.83 o 
  -5  12   4      586.34      528.58     48.48 o 
  -4  12   4     4215.48     4677.88    104.43 o 
  -3  12   4     3869.22     3820.20     97.74 o 
  -2  12   4     6572.42     7152.56    147.33 o 
  -1  12   4     5780.10     5782.56    123.00 o 
   0  12   4      787.71      780.84     35.06 o 
   1  12   4      408.50      508.11     43.58 o 
   2  12   4     8965.80     9108.35    183.60 o 
   3  12   4     4862.10     4986.42    113.15 o 
   4  12   4     6311.73     6554.30    132.58 o 
   5  12   4     1168.85     1270.44     58.05 o 
   6  12   4      406.85      318.64     50.48 o 
   7  12   4      539.28      448.07     55.37 o 
   8  12   4     2084.85     2236.16     84.31 o 
   9  12   4     2814.08     2518.64    101.46 o 
  10  12   4     1785.41     1801.23     91.86 o 
  11  12   4      412.12      448.26     75.82 o 
 -11  13   4     1097.70     1018.76     90.73 o 
 -10  13   4      824.44      941.31     75.83 o 
  -9  13   4      350.56      320.85     64.70 o 
  -8  13   4      660.53      690.24     67.38 o 
  -7  13   4     3850.22     3564.36    104.61 o 
  -6  13   4     2345.34     2459.17     85.88 o 
  -5  13   4     5876.79     6036.75    140.33 o 
  -4  13   4     2207.73     2211.83     77.43 o 
  -3  13   4     1864.82     1974.25     66.52 o 
  -2  13   4      668.97      662.26     50.93 o 
  -1  13   4     5723.64     6067.57    134.57 o 
   0  13   4     1977.50     2014.31    162.31 o 
   1  13   4     6936.68     7418.14    153.80 o 
   2  13   4     1552.36     1507.58     61.40 o 
   3  13   4      840.14      777.72     52.93 o 
   4  13   4      685.82      588.87     48.92 o 
   5  13   4     6169.50     6177.35    138.78 o 
   6  13   4     2694.12     2935.15     89.67 o 
   7  13   4     4227.69     3881.47    115.31 o 
   8  13   4      516.11      556.35     62.26 o 
   9  13   4      130.68       35.80     61.14 o 
  10  13   4      100.02       62.92     65.81 o 
  11  13   4     1582.59     1513.07    101.86 o 
 -11  14   4      491.58      441.15     79.38 o 
 -10  14   4       66.59       94.05     69.15 o 
  -9  14   4     3303.63     3419.64    119.49 o 
  -8  14   4      938.28      907.78     67.61 o 
  -7  14   4      891.62      927.79     66.94 o 
  -6  14   4     2015.48     1920.52     80.31 o 
  -5  14   4     3107.32     3319.46    100.81 o 
  -4  14   4      368.97      420.70     49.36 o 
  -3  14   4    11111.32    11493.98    225.61 o 
  -2  14   4     1475.66     1485.48     61.17 o 
  -1  14   4     4580.46     4885.78    116.91 o 
   0  14   4      829.39      777.87     38.92 o 
   1  14   4     3162.53     3064.66     84.13 o 
   2  14   4      554.76      590.84     50.92 o 
   3  14   4    13180.33    13442.86    239.83 o 
   4  14   4      650.70      621.10     53.82 o 
   5  14   4     1851.00     1801.90     73.41 o 
   6  14   4       69.25       77.59     49.80 o 
   7  14   4     2305.53     2381.13     89.43 o 
   8  14   4       92.89       82.04     56.70 o 
   9  14   4     4118.53     4298.55    130.64 o 
  10  14   4       26.27       -8.67     67.37 o 
  11  14   4      361.43      369.54     79.60 o 
 -10  15   4     1028.56      997.84     83.39 o 
  -9  15   4       25.59       50.25     62.92 o 
  -8  15   4      333.37      410.46     62.26 o 
  -7  15   4     3616.60     3563.91    111.27 o 
  -6  15   4      448.79      411.81     59.59 o 
  -5  15   4     4753.89     5136.20    131.14 o 
  -4  15   4     1845.96     1937.38     73.63 o 
  -3  15   4       35.92       24.68     47.58 o 
  -2  15   4      567.14      648.66     55.82 o 
  -1  15   4     8063.48     8374.32    165.19 o 
   0  15   4      620.89      721.42     51.26 o 
   1  15   4    11017.13    11243.89    228.28 o 
   2  15   4       93.70      125.18     43.58 o 
   3  15   4      205.28      269.70     48.25 o 
   4  15   4       47.60      148.30     45.36 o 
   5  15   4     6898.42     6707.36    158.18 o 
   6  15   4      114.72       84.49     53.14 o 
   7  15   4     4331.06     4371.91    125.99 o 
   8  15   4       76.95       67.81     59.36 o 
   9  15   4        2.50       13.34     64.92 o 
  10  15   4      443.97      510.08     76.27 o 
 -10  16   4      326.90      385.77     74.93 o 
  -9  16   4     1285.97     1356.42     84.29 o 
  -8  16   4     1256.50     1329.07     78.95 o 
  -7  16   4      717.79      786.31     69.82 o 
  -6  16   4      823.90      942.00     68.05 o 
  -5  16   4     2429.55     2446.67    100.34 o 
  -4  16   4     1232.03     1213.48     70.50 o 
  -3  16   4     6144.32     6203.12    152.36 o 
  -2  16   4     2928.55     2935.01     98.58 o 
  -1  16   4     3123.52     3234.34    100.37 o 
   0  16   4      408.94      463.32     39.03 o 
   1  16   4     1612.49     1774.88     71.40 o 
   2  16   4     3081.87     3136.10     95.25 o 
   3  16   4     9055.18     9284.99    193.07 o 
   4  16   4      959.80      880.01     63.16 o 
   5  16   4     1985.36     1936.93     79.86 o 
   6  16   4      108.85      113.17     52.47 o 
   7  16   4      600.66      678.21     66.26 o 
   8  16   4     1183.30     1161.80     78.06 o 
   9  16   4     1733.04     1982.24     94.09 o 
  10  16   4      538.61      463.62     80.49 o 
 -10  17   4      583.91      500.09     82.05 o 
  -9  17   4      388.37      349.98     73.60 o 
  -8  17   4      372.57      231.24     69.82 o 
  -7  17   4     1431.57     1316.23     84.29 o 
  -6  17   4     3022.90     3096.23    104.80 o 
  -5  17   4     2087.57     2028.38     87.87 o 
  -4  17   4     1517.65     1546.53     79.63 o 
  -3  17   4      991.40     1073.06     65.83 o 
  -2  17   4     2898.65     2939.98    102.14 o 
  -1  17   4     1840.50     1944.47     80.75 o 
   0  17   4     4611.38     4740.75    199.15 o 
   1  17   4     2939.71     3132.31     97.47 o 
   2  17   4     1130.47     1220.12     69.84 o 
   3  17   4       65.97       73.59     49.80 o 
   4  17   4     1339.32     1431.24     71.84 o 
   5  17   4     2377.16     2234.55     91.66 o 
   6  17   4     3632.84     3621.92    114.17 o 
   7  17   4     1477.03     1501.96     85.18 o 
   8  17   4      573.65      613.72     70.04 o 
   9  17   4       21.92      -12.23     70.26 o 
  -9  18   4      225.60      257.03     74.71 o 
  -8  18   4      911.94      736.96     80.50 o 
  -7  18   4      481.65      394.91     70.04 o 
  -6  18   4      122.32       90.27     64.70 o 
  -5  18   4      720.78      822.78     68.71 o 
  -4  18   4     3968.71     4120.51    126.87 o 
  -3  18   4      722.65      672.69     67.60 o 
  -2  18   4     4111.29     4256.21    124.87 o 
  -1  18   4      640.50      633.31     65.82 o 
   0  18   4       95.56       67.33     39.44 o 
   1  18   4      190.93      174.54     54.25 o 
   2  18   4     5655.22     5712.70    143.41 o 
   3  18   4      857.99      885.75     68.05 o 
   4  18   4     4713.93     4522.93    129.12 o 
   5  18   4      217.11      241.24     60.03 o 
   6  18   4       38.52       75.15     59.59 o 
   7  18   4       54.49       43.58     63.36 o 
   8  18   4     1041.99     1104.81     86.51 o 
   9  18   4      276.95      300.39     76.04 o 
  -8  19   4      301.03      319.96     75.38 o 
  -7  19   4       38.05      163.19     64.70 o 
  -6  19   4     2560.95     2545.54    112.13 o 
  -5  19   4      251.39      167.20     66.70 o 
  -4  19   4      625.30      733.37     67.82 o 
  -3  19   4      545.20      700.00     66.04 o 
  -2  19   4     1499.67     1553.62     83.63 o 
  -1  19   4        2.16       -2.89     57.14 o 
   0  19   4     3527.90     3561.36     81.44 o 
   1  19   4      142.97      193.43     54.92 o 
   2  19   4     1161.85     1027.05     71.17 o 
   3  19   4       17.12      103.16     54.03 o 
   4  19   4      906.50      884.20     71.39 o 
   5  19   4      320.79      362.43     62.92 o 
   6  19   4     3511.92     3652.54    123.50 o 
   7  19   4       40.25       69.37     64.48 o 
   8  19   4      901.71      953.33     84.06 o 
  -8  20   4      662.42      745.81     80.27 o 
  -7  20   4      303.86      132.74     73.82 o 
  -6  20   4       83.17       14.67     67.59 o 
  -5  20   4      379.62      495.84     69.37 o 
  -4  20   4     2399.54     2431.79     99.89 o 
  -3  20   4      424.74      424.48     66.93 o 
  -2  20   4     1993.31     1899.26     88.09 o 
  -1  20   4      185.26      250.13     60.70 o 
   0  20   4       64.78       65.06     42.22 o 
   1  20   4       46.12       41.35     56.25 o 
   2  20   4     2390.64     2461.20     94.11 o 
   3  20   4      514.65      456.06     66.49 o 
   4  20   4     2441.88     2161.29     98.33 o 
   5  20   4      132.67      250.80     62.48 o 
   6  20   4       11.19       66.92     64.48 o 
   7  20   4      133.58      155.19     68.92 o 
   8  20   4      728.91      740.04     88.72 o 
  -7  21   4      325.83      427.13     78.71 o 
  -6  21   4      956.23      921.32     81.84 o 
  -5  21   4      487.26      430.48     75.16 o 
  -4  21   4      522.68      609.04     75.16 o 
  -3  21   4       87.98       95.38     67.37 o 
  -2  21   4      456.33      607.25     70.49 o 
  -1  21   4      393.29      378.67     70.71 o 
   0  21   4     1433.45     1460.47     63.72 o 
   1  21   4      837.90      607.09     75.83 o 
   2  21   4      317.55      215.23     66.26 o 
   3  21   4       54.48      -10.00     62.70 o 
   4  21   4      283.62      234.57     69.59 o 
   5  21   4      750.28      634.20     78.27 o 
   6  21   4     1172.98     1291.87     87.84 o 
   7  21   4      358.20      350.20     77.38 o 
  -6  22   4       77.36       24.46     72.70 o 
  -5  22   4      239.22      207.45     76.26 o 
  -4  22   4      421.20      397.57     75.82 o 
  -3  22   4     1305.84     1402.91     91.41 o 
  -2  22   4      613.05      667.09     75.16 o 
  -1  22   4      391.07      440.70     77.38 o 
   0  22   4       92.20       69.45     49.53 o 
   1  22   4      119.69       67.15     67.37 o 
   2  22   4      651.91      627.96     72.27 o 
   3  22   4     1374.06     1469.88     86.52 o 
   4  22   4      591.16      591.48     75.83 o 
   5  22   4      323.59      305.95     73.82 o 
   6  22   4       24.92      117.17     68.92 o 
  -5  23   4      787.58      991.77     88.06 o 
  -4  23   4      362.54      290.39     78.93 o 
  -3  23   4       42.83       54.47     74.48 o 
  -2  23   4      141.53      109.83     74.48 o 
  -1  23   4      721.21      804.31     85.17 o 
   0  23   4      283.52      286.59     83.49 o 
   1  23   4     1165.36     1286.54     90.07 o 
   2  23   4       91.57      173.64     67.37 o 
   3  23   4        1.77      -29.57     67.59 o 
   4  23   4        5.57       48.69     69.59 o 
   5  23   4      911.97      863.93     87.17 o 
  -4  24   4        2.44       -2.45     78.26 o 
  -3  24   4     1379.03     1347.75    101.64 o 
  -2  24   4      181.64      -12.45     83.38 o 
  -1  24   4      365.97      342.20     84.94 o 
   0  24   4       85.34       35.81     55.15 o 
   1  24   4      268.79      305.06     75.60 o 
   2  24   4        5.45      -70.26     70.26 o 
   3  24   4     1278.87     1372.41     95.41 o 
  -1  25   4      797.70      716.48     94.51 o 
   0  25   4      174.14      256.55     59.01 o 
   1  25   4     1071.44      942.69     94.51 o 
 -13   0   5        0.75       85.37     72.48 o 
 -12   0   5      916.19      820.14     82.28 o 
 -11   0   5     1441.14     1496.62     81.40 o 
 -10   0   5        1.32       74.04     50.47 o 
  -9   0   5     4775.01     4491.98    112.44 o 
  -8   0   5     1028.71     1054.87     54.93 o 
  -7   0   5      666.22      664.93     50.48 o 
  -6   0   5     1365.65     1387.42     56.28 o 
  -5   0   5    32685.71    32538.87    295.83 o 
  -4   0   5      221.24      231.03     31.80 o 
  -3   0   5    41641.30    39561.38    298.82 o 
  -2   0   5     2431.64     2368.95     56.77 o 
  -1   0   5       69.88      190.10     24.24 o 
   0   0   5      711.01      718.66     21.94 o 
   1   0   5    17992.79    16977.67    198.70 o 
   2   0   5      285.44      242.38     27.13 o 
   3   0   5    53672.35    53310.13    356.96 o 
   4   0   5       42.67       69.37     28.01 o 
   5   0   5     1168.16     1121.10     49.60 o 
   6   0   5      908.98     1019.96     48.49 o 
   7   0   5    15075.34    15176.01    240.27 o 
   8   0   5       11.00       20.68     41.80 o 
   9   0   5     9392.68     8920.96    172.12 o 
  10   0   5      232.44      279.71     54.92 o 
  11   0   5      543.25      420.49     67.38 o 
  12   0   5      310.56      203.67     69.15 o 
  13   0   5     1569.93     1466.58    100.75 o 
 -13   1   5     1492.63     1383.82     96.08 o 
 -12   1   5     1068.67     1098.15     82.06 o 
 -11   1   5     1475.29     1379.20     82.29 o 
 -10   1   5     2080.40     1993.24     81.87 o 
  -9   1   5      939.47      864.89     59.82 o 
  -8   1   5     1527.47     1440.31     64.95 o 
  -7   1   5    12950.63    13081.19    223.80 o 
  -6   1   5      312.04      324.86     40.25 o 
  -5   1   5     5549.83     5445.30    104.75 o 
  -4   1   5     9694.19     9790.00    160.38 o 
  -3   1   5    11392.32    11869.63    169.32 o 
  -2   1   5      975.17     1009.06     38.26 o 
  -1   1   5    15343.00    14612.13    182.23 o 
   0   1   5     1165.02     1064.34     26.89 o 
   1   1   5     5059.70     5105.74     89.43 o 
   2   1   5     2914.39     2985.97     67.92 o 
   3   1   5    13140.35    13836.52    186.92 o 
   4   1   5     4185.92     4617.81     94.23 o 
   5   1   5    26429.39    27504.01    277.89 o 
   6   1   5     3415.87     3494.07     89.72 o 
   7   1   5     7630.46     7683.37    158.72 o 
   8   1   5      311.85      354.87     47.14 o 
   9   1   5      306.64      295.73     53.14 o 
  10   1   5      244.33      274.37     56.03 o 
  11   1   5     4665.81     4731.33    127.10 o 
  12   1   5      405.57      486.95     71.60 o 
  13   1   5     1615.82     1627.17    100.09 o 
 -13   2   5      373.16      300.39     77.82 o 
 -12   2   5      950.59      901.54     77.83 o 
 -11   2   5      945.65      911.56     71.83 o 
 -10   2   5     1842.17     1754.20     80.08 o 
  -9   2   5     2590.74     2939.04     89.89 o 
  -8   2   5     4607.08     4421.65    111.33 o 
  -7   2   5      303.03      342.65     44.03 o 
  -6   2   5    11574.42    11237.25    193.18 o 
  -5   2   5     2333.03     2499.50     64.32 o 
  -4   2   5     9932.67     9596.25    159.72 o 
  -3   2   5    15282.69    17004.56    199.46 o 
  -2   2   5     3700.49     3764.20     79.09 o 
  -1   2   5      800.06      885.30     37.37 o 
   0   2   5      464.37      427.55     30.58 o 
   1   2   5    16571.49    15777.24    193.99 o 
   2   2   5    15191.78    15453.20    193.51 o 
   3   2   5    22009.85    23791.60    238.79 o 
   4   2   5     2039.34     2062.97     57.64 o 
   5   2   5      925.92     1044.03     48.26 o 
   6   2   5     4778.33     4536.94    107.58 o 
   7   2   5     8763.04     9022.35    170.16 o 
   8   2   5     4048.44     4079.04    100.40 o 
   9   2   5     5976.14     5852.96    136.08 o 
  10   2   5     1035.96      975.42     67.61 o 
  11   2   5      638.65      589.27     72.05 o 
  12   2   5      368.52      255.70     73.60 o 
  13   2   5      817.49      689.13     90.51 o 
 -13   3   5      304.13      343.08     76.49 o 
 -12   3   5     1007.56     1068.34     80.28 o 
 -11   3   5     1560.95     1550.27     83.41 o 
 -10   3   5     1173.71     1055.08     73.17 o 
  -9   3   5     1928.85     1924.71     75.41 o 
  -8   3   5     5521.79     5462.60    132.08 o 
  -7   3   5     6069.28     6214.48    127.89 o 
  -6   3   5     9479.18     9220.92    181.86 o 
  -5   3   5     4908.59     5129.60    105.60 o 
  -4   3   5     5734.79     6332.90    115.92 o 
  -3   3   5     8826.66     9324.31    155.00 o 
  -2   3   5    19415.77    19429.87    211.69 o 
  -1   3   5    13696.44    12797.77    174.81 o 
   0   3   5    13278.60    12727.84    263.41 o 
   1   3   5     3171.49     3165.58     70.83 o 
   2   3   5     2914.07     3188.19     72.60 o 
   3   3   5     4809.85     4908.27    105.86 o 
   4   3   5    19712.82    19793.43    228.38 o 
   5   3   5    10821.71    10603.83    184.25 o 
   6   3   5    15662.18    14554.80    223.42 o 
   7   3   5     4233.02     4195.29    106.21 o 
   8   3   5      692.12      718.51     56.04 o 
   9   3   5      156.94      154.53     51.14 o 
  10   3   5     2576.02     2415.32     94.33 o 
  11   3   5     2119.50     2185.14     90.76 o 
  12   3   5     2295.98     2200.74    102.77 o 
  13   3   5      574.79      610.38     85.16 o 
 -13   4   5     1262.72     1193.15     94.96 o 
 -12   4   5      763.81      818.99     77.83 o 
 -11   4   5      441.18      406.91     65.82 o 
 -10   4   5     3605.38     3383.22    107.94 o 
  -9   4   5     1527.77     1442.24     70.96 o 
  -8   4   5     3408.77     3757.69     98.15 o 
  -7   4   5     3406.10     3399.44     91.49 o 
  -6   4   5     3660.19     3599.63     93.29 o 
  -5   4   5     2194.33     2312.57     64.31 o 
  -4   4   5    23334.36    24133.07    248.96 o 
  -3   4   5    14284.22    14800.86    190.32 o 
  -2   4   5    17258.21    18738.79    211.37 o 
  -1   4   5     3600.70     3309.19     71.51 o 
   0   4   5     3006.81     2447.48    157.46 o 
   1   4   5     2889.08     3152.39     71.48 o 
   2   4   5    48586.62    51067.38    348.83 o 
   3   4   5     9553.17    10018.21    165.52 o 
   4   4   5    14827.97    14405.83    202.99 o 
   5   4   5     4082.92     3987.47    100.22 o 
   6   4   5     1447.01     1478.85     57.17 o 
   7   4   5     1239.97     1134.81     57.83 o 
   8   4   5     9965.11     9738.51    192.70 o 
   9   4   5      578.34      683.56     57.82 o 
  10   4   5     2500.47     2236.83     88.77 o 
  11   4   5      430.57      447.82     66.26 o 
  12   4   5      388.98      460.49     75.15 o 
  13   4   5      309.20      318.62     80.04 o 
 -13   5   5       46.42      115.17     72.26 o 
 -12   5   5      858.89      856.82     78.94 o 
 -11   5   5     2342.42     2291.60     95.44 o 
 -10   5   5      146.48       70.04     58.25 o 
  -9   5   5     3156.80     3394.11     99.92 o 
  -8   5   5     7604.62     7513.62    170.71 o 
  -7   5   5      383.79      376.01     46.92 o 
  -6   5   5    11762.63    12119.52    209.68 o 
  -5   5   5    11837.05    12287.79    198.15 o 
  -4   5   5     2009.55     2018.78     60.53 o 
  -3   5   5     6382.49     6451.52    118.42 o 
  -2   5   5    27169.26    28202.00    262.84 o 
  -1   5   5      261.84      279.29     29.13 o 
   0   5   5    58717.95    54266.17    613.86 o 
   1   5   5     2645.98     2703.13     64.57 o 
   2   5   5     6155.22     6769.74    123.56 o 
   3   5   5      220.70      301.73     33.13 o 
   4   5   5    17757.30    18163.40    227.63 o 
   5   5   5     1843.74     1840.69     63.19 o 
   6   5   5    16484.53    16202.91    241.12 o 
   7   5   5      131.78      192.99     39.80 o 
   8   5   5      617.62      577.06     55.59 o 
   9   5   5      492.60      453.84     56.04 o 
  10   5   5     3552.60     3470.34    111.05 o 
  11   5   5      328.96      379.99     63.81 o 
  12   5   5     3100.84     3419.31    124.15 o 
 -12   6   5      818.96      925.30     81.17 o 
 -11   6   5      388.00      457.38     65.15 o 
 -10   6   5     3558.97     3440.31    111.94 o 
  -9   6   5     2954.55     2966.86     98.35 o 
  -8   6   5     1848.67     1886.22     77.64 o 
  -7   6   5     4382.10     4488.77    110.66 o 
  -6   6   5     2020.61     2014.90     72.31 o 
  -5   6   5     9094.12     9575.78    157.31 o 
  -4   6   5    28112.36    29920.74    287.77 o 
  -3   6   5     4608.58     4770.00     97.81 o 
  -2   6   5    18896.29    18788.65    222.59 o 
  -1   6   5     2022.84     2067.36     57.64 o 
   0   6   5     4713.99     4435.27    105.64 o 
   1   6   5     3689.68     3788.71     81.53 o 
   2   6   5    29560.08    31284.63    286.62 o 
   3   6   5     6458.37     6364.21    123.09 o 
   4   6   5    16318.91    16684.91    222.52 o 
   5   6   5       87.77      136.07     36.02 o 
   6   6   5     1008.25     1008.63     53.82 o 
   7   6   5      791.78      795.04     54.93 o 
   8   6   5    11943.06    11849.80    242.56 o 
   9   6   5     1823.67     1742.86     78.97 o 
  10   6   5     2256.59     2074.48     90.32 o 
  11   6   5       66.79      130.51     59.81 o 
  12   6   5      287.66      172.76     76.26 o 
 -12   7   5      751.38      695.80     81.39 o 
 -11   7   5      936.55      811.47     78.95 o 
 -10   7   5     2098.04     2179.39     90.32 o 
  -9   7   5     1281.82     1384.29     71.17 o 
  -8   7   5     6373.15     6724.76    152.15 o 
  -7   7   5     4209.63     4188.48    100.19 o 
  -6   7   5     5891.02     6223.32    130.78 o 
  -5   7   5     3255.72     2858.50     81.70 o 
  -4   7   5     4684.95     4883.58    105.81 o 
  -3   7   5     2750.10     2873.11     71.01 o 
  -2   7   5    10826.12    11028.37    180.10 o 
  -1   7   5    15285.12    15161.47    209.19 o 
   0   7   5    15132.78    13413.80    377.51 o 
   1   7   5     6713.32     6595.59    127.58 o 
   2   7   5     2009.42     1962.78     60.09 o 
   3   7   5     2344.74     2427.89     70.33 o 
   4   7   5     4889.17     4993.46    107.38 o 
   5   7   5     9206.07     9536.30    184.73 o 
   6   7   5     5946.56     6114.76    127.66 o 
   7   7   5     4117.40     3987.02     99.51 o 
   8   7   5       41.36      155.41     48.69 o 
   9   7   5      489.65      521.88     59.82 o 
  10   7   5     2384.39     2364.63     91.66 o 
  11   7   5     1838.78     1588.83     86.97 o 
  12   7   5     1226.45     1399.08     90.51 o 
 -12   8   5      934.54      951.78     82.95 o 
 -11   8   5     1164.97     1030.13     82.73 o 
 -10   8   5     1083.28     1073.72     74.72 o 
  -9   8   5     3577.12     3370.79    113.50 o 
  -8   8   5     2457.51     2493.93     84.10 o 
  -7   8   5      461.84      535.45     52.26 o 
  -6   8   5     5038.14     5122.03    112.03 o 
  -5   8   5     6414.76     6275.48    127.70 o 
  -4   8   5     4509.44     4487.09    105.13 o 
  -3   8   5    13058.26    12867.43    200.08 o 
  -2   8   5     2733.98     3009.56     74.13 o 
  -1   8   5      676.33      711.45     42.03 o 
   0   8   5     4735.47     4422.46     67.97 o 
   1   8   5    21349.75    20967.54    256.59 o 
   2   8   5     6989.75     6988.18    134.92 o 
   3   8   5    14116.15    14635.95    214.92 o 
   4   8   5     1385.50     1535.36     57.84 o 
   5   8   5      160.95      124.07     39.80 o 
   6   8   5      708.51      738.98     47.59 o 
   7   8   5     5402.40     4927.70    122.49 o 
   8   8   5     2656.82     2631.79     87.67 o 
   9   8   5     7262.22     6869.34    169.98 o 
  10   8   5      512.45      590.36     65.37 o 
  11   8   5      259.65      311.28     69.59 o 
  12   8   5       35.35      113.39     70.70 o 
 -12   9   5      257.97      264.59     71.82 o 
 -11   9   5      333.08      337.75     70.04 o 
 -10   9   5     2111.17     2055.68     89.20 o 
  -9   9   5     1115.77     1023.03     74.50 o 
  -8   9   5      531.84      488.98     57.37 o 
  -7   9   5     8812.24     8531.60    182.37 o 
  -6   9   5      655.25      712.72     51.15 o 
  -5   9   5     3780.81     3927.66    101.74 o 
  -4   9   5     1830.88     1748.51     61.18 o 
  -3   9   5     7162.19     7272.26    142.70 o 
  -2   9   5     2248.08     2331.79     67.65 o 
  -1   9   5    27644.61    28107.71    303.51 o 
   0   9   5     1577.65     1546.05     40.12 o 
   1   9   5     5181.76     5384.88    114.53 o 
   2   9   5      826.90      835.81     45.15 o 
   3   9   5     3505.65     3664.24     91.95 o 
   4   9   5      823.65      914.28     48.93 o 
   5   9   5    14042.62    14502.82    238.85 o 
   6   9   5      589.27      506.12     48.48 o 
   7   9   5     6961.08     6557.04    149.50 o 
   8   9   5       59.52       90.27     49.14 o 
   9   9   5      691.54      798.09     62.71 o 
  10   9   5      256.82      274.37     63.37 o 
  11   9   5     3408.97     3599.84    122.83 o 
  12   9   5      108.26      223.22     71.59 o 
 -12  10   5      569.40      563.01     80.27 o 
 -11  10   5     1362.06     1252.13     86.74 o 
 -10  10   5       17.40       24.46     60.70 o 
  -9  10   5     3299.14     3335.70    110.37 o 
  -8  10   5     1603.64     1653.56     76.52 o 
  -7  10   5      122.26      184.54     49.36 o 
  -6  10   5      781.25      851.74     53.82 o 
  -5  10   5     9011.97     9166.65    172.62 o 
  -4  10   5      266.48      211.23     40.47 o 
  -3  10   5    10849.84    10974.73    202.27 o 
  -2  10   5      855.77      938.11     46.48 o 
  -1  10   5     1511.27     1444.26     56.95 o 
   0  10   5     1050.11      954.96     33.47 o 
   1  10   5    18616.16    19510.36    263.00 o 
   2  10   5     1531.82     1681.40     60.73 o 
   3  10   5    12973.64    12741.58    220.75 o 
   4  10   5     1329.11     1343.08     56.72 o 
   5  10   5      415.95      452.28     47.59 o 
   6  10   5       56.01      104.94     42.91 o 
   7  10   5     5367.36     5299.14    131.16 o 
   8  10   5      166.59      198.77     53.14 o 
   9  10   5     6628.76     6289.07    157.02 o 
  10  10   5       50.50       70.26     60.70 o 
  11  10   5      222.81      307.94     73.15 o 
  12  10   5       56.46       35.80     75.15 o 
 -11  11   5      337.78      440.03     72.93 o 
 -10  11   5     1301.37     1350.43     82.96 o 
  -9  11   5      686.38      610.18     67.16 o 
  -8  11   5     1251.45     1310.43     73.17 o 
  -7  11   5     4011.22     4134.70    111.97 o 
  -6  11   5     2736.95     2689.84     89.45 o 
  -5  11   5     1387.92     1363.07     61.61 o 
  -4  11   5     1593.73     1630.81     62.06 o 
  -3  11   5     4327.00     4109.41    103.10 o 
  -2  11   5     1267.01     1232.53     55.16 o 
  -1  11   5    10263.93     9865.85    176.79 o 
   0  11   5     3997.07     4019.30    114.46 o 
   1  11   5     2777.71     2828.65     79.90 o 
   2  11   5      333.85      251.93     40.25 o 
   3  11   5     2067.01     2105.05     66.75 o 
   4  11   5     1999.87     1981.67     72.75 o 
   5  11   5     8384.15     8701.54    174.79 o 
   6  11   5      894.50      777.70     56.27 o 
   7  11   5     3169.39     3331.83    101.25 o 
   8  11   5      124.59      176.31     53.36 o 
   9  11   5      294.32      414.23     63.37 o 
  10  11   5     1031.32     1044.55     75.17 o 
  11  11   5     1996.55     1788.60    103.21 o 
 -11  12   5      348.69      321.96     74.49 o 
 -10  12   5     1338.45     1484.32     85.63 o 
  -9  12   5     1820.09     1666.93     88.75 o 
  -8  12   5     1666.86     1651.55     82.52 o 
  -7  12   5      848.20      885.76     64.05 o 
  -6  12   5     1304.99     1359.20     66.06 o 
  -5  12   5     2516.90     2466.30     86.11 o 
  -4  12   5     4601.23     4972.56    115.57 o 
  -3  12   5     2851.03     2986.66     83.46 o 
  -2  12   5     3163.33     3215.91     84.14 o 
  -1  12   5      178.49      281.71     41.58 o 
   0  12   5     3576.39     3454.17     64.58 o 
   1  12   5     5406.67     5442.37    130.77 o 
   2  12   5     8216.08     8169.23    165.01 o 
   3  12   5     5025.07     4924.34    126.51 o 
   4  12   5     2294.08     2500.02     79.43 o 
   5  12   5       41.35       93.16     46.47 o 
   6  12   5     1036.53     1110.89     62.27 o 
   7  12   5     3361.88     3067.33    101.26 o 
   8  12   5     3667.15     3861.71    111.72 o 
   9  12   5     3077.09     2850.53    109.47 o 
  10  12   5      353.93      330.63     70.71 o 
  11  12   5      170.92      143.19     76.71 o 
 -11  13   5      440.82      541.43     76.27 o 
 -10  13   5      541.37      509.20     74.94 o 
  -9  13   5      470.76      446.27     67.37 o 
  -8  13   5     2749.21     2899.31     99.90 o 
  -7  13   5     1375.06     1457.49     71.40 o 
  -6  13   5     3609.54     3520.79     99.49 o 
  -5  13   5     1585.54     1824.89     73.40 o 
  -4  13   5      718.33      725.85     55.60 o 
  -3  13   5      795.02      771.47     54.49 o 
  -2  13   5     7712.62     7511.18    154.49 o 
  -1  13   5     3527.05     3475.78     92.38 o 
   0  13   5    11002.41    10892.11    145.83 o 
   1  13   5     5136.21     5225.95    120.50 o 
   2  13   5      674.89      622.67     51.81 o 
   3  13   5     1145.18     1406.55     65.17 o 
   4  13   5     3989.91     4280.89    115.76 o 
   5  13   5     3959.71     4199.14    110.63 o 
   6  13   5     4079.72     4283.63    118.20 o 
   7  13   5     1096.23     1047.94     68.28 o 
   8  13   5        7.91       69.81     56.47 o 
   9  13   5       47.76      130.73     62.03 o 
  10  13   5     1992.63     2030.85     99.21 o 
  11  13   5      280.36      202.33     79.15 o 
 -11  14   5      112.44      -15.12     75.15 o 
 -10  14   5     1214.17     1239.85     90.51 o 
  -9  14   5      665.60      698.23     75.16 o 
  -8  14   5      589.47      613.06     65.60 o 
  -7  14   5     1314.67     1387.39     77.40 o 
  -6  14   5     1175.38     1327.09     71.61 o 
  -5  14   5      614.78      632.87     58.04 o 
  -4  14   5     6178.90     5997.98    137.22 o 
  -3  14   5     2618.01     2758.77     90.56 o 
  -2  14   5     5808.17     5862.52    132.76 o 
  -1  14   5     2625.04     2438.22     84.11 o 
   0  14   5      897.03      870.09     41.75 o 
   1  14   5      170.25      273.48     47.58 o 
   2  14   5    14114.38    14022.22    258.43 o 
   3  14   5      759.82      853.73     57.60 o 
   4  14   5     4481.17     4512.66    124.01 o 
   5  14   5      194.03      261.70     51.58 o 
   6  14   5     1081.57     1132.45     67.16 o 
   7  14   5        1.06       42.69     53.36 o 
   8  14   5     4463.14     4348.46    136.89 o 
   9  14   5      135.73      164.75     64.92 o 
  10  14   5      763.41      897.26     83.61 o 
 -10  15   5        0.57       95.16     70.70 o 
  -9  15   5      934.07      916.65     78.50 o 
  -8  15   5     1853.84     1915.61     89.42 o 
  -7  15   5      321.53      292.17     63.81 o 
  -6  15   5     3488.18     3461.70    111.94 o 
  -5  15   5     2096.14     2179.04     84.54 o 
  -4  15   5      261.01      194.33     54.70 o 
  -3  15   5     2313.17     2193.52     85.21 o 
  -2  15   5     4964.77     5239.64    125.81 o 
  -1  15   5      579.12      573.05     59.82 o 
   0  15   5     9672.21    10141.68    145.87 o 
   1  15   5      473.75      405.59     56.48 o 
   2  15   5      707.22      759.87     61.82 o 
   3  15   5      520.47      547.91     56.93 o 
   4  15   5     5741.29     5803.83    135.41 o 
   5  15   5      385.37      430.26     60.70 o 
   6  15   5     5576.51     5372.18    143.40 o 
   7  15   5       52.35      129.40     55.81 o 
   8  15   5      234.13      260.36     65.81 o 
   9  15   5      301.55      253.25     71.60 o 
  10  15   5     1147.21     1279.63     92.74 o 
 -10  16   5      703.18      545.69     85.61 o 
  -9  16   5      377.44      364.43     74.49 o 
  -8  16   5      756.20      608.19     76.94 o 
  -7  16   5      872.75      808.57     71.16 o 
  -6  16   5     1154.37     1140.46     76.28 o 
  -5  16   5      829.65      738.08     65.38 o 
  -4  16   5     5291.69     5613.95    141.17 o 
  -3  16   5     2414.11     2481.43     91.44 o 
  -2  16   5     4556.82     4720.80    123.79 o 
  -1  16   5      689.43      712.72     62.93 o 
   0  16   5      222.23      245.54     53.59 o 
   1  16   5     1765.44     1925.31     79.64 o 
   2  16   5     8648.04     8826.60    199.51 o 
   3  16   5     2277.79     2275.52     90.55 o 
   4  16   5     2652.95     2393.65     93.23 o 
   5  16   5      111.03      205.66     54.69 o 
   6  16   5      550.31      657.75     66.26 o 
   7  16   5      935.15     1009.84     75.17 o 
   8  16   5     2069.83     2003.77     96.99 o 
   9  16   5      835.43      698.25     81.39 o 
  10  16   5      503.88      682.63     82.72 o 
  -9  17   5      276.75      211.89     73.82 o 
  -8  17   5      889.40      952.22     81.84 o 
  -7  17   5     1342.51     1302.41     82.96 o 
  -6  17   5     1052.97     1097.50     76.28 o 
  -5  17   5      762.52      835.02     69.60 o 
  -4  17   5     1183.22     1262.14     77.17 o 
  -3  17   5      598.27      688.01     64.93 o 
  -2  17   5     1759.47     1834.94     80.97 o 
  -1  17   5     3224.43     3223.06    113.05 o 
   0  17   5     2960.44     2868.33    101.69 o 
   1  17   5     1298.49     1377.86     75.84 o 
   2  17   5      453.26      313.53     63.37 o 
   3  17   5      577.03      511.44     62.48 o 
   4  17   5     1169.49     1068.20     75.84 o 
   5  17   5     3193.24     3260.38    111.93 o 
   6  17   5     1521.90     1596.29     85.41 o 
   7  17   5     1029.43     1052.56     78.50 o 
   8  17   5      258.13      204.56     69.37 o 
   9  17   5      153.73       70.26     74.48 o 
  -9  18   5      882.99      817.01     85.39 o 
  -8  18   5      531.60      434.71     76.94 o 
  -7  18   5       63.56       36.46     67.37 o 
  -6  18   5     1061.98     1082.82     81.17 o 
  -5  18   5     2197.10     2425.68     98.10 o 
  -4  18   5      641.76      728.03     69.38 o 
  -3  18   5     3518.58     3310.37    117.06 o 
  -2  18   5      742.39      812.12     69.16 o 
  -1  18   5       52.69       -6.89     58.47 o 
   0  18   5      175.34      150.74     63.37 o 
   1  18   5     2307.95     2304.62     90.77 o 
   2  18   5      486.43      623.50     64.26 o 
   3  18   5     4455.17     4077.18    131.56 o 
   4  18   5      181.25      152.53     60.92 o 
   5  18   5       79.24      100.72     60.70 o 
   6  18   5       43.49      147.18     63.36 o 
   7  18   5     1482.25     1558.65     88.07 o 
   8  18   5      268.67      288.60     74.49 o 
  -8  19   5      223.57      282.60     72.93 o 
  -7  19   5     1788.80     1942.00    100.31 o 
  -6  19   5       71.73       31.57     70.48 o 
  -5  19   5      598.68      667.76     74.94 o 
  -4  19   5      753.33      702.03     73.83 o 
  -3  19   5      798.17      778.99     73.61 o 
  -2  19   5       20.62       15.12     60.92 o 
  -1  19   5     3565.12     3509.11    116.61 o 
   0  19   5       64.16       85.57     43.52 o 
   1  19   5     1157.67     1225.20     76.51 o 
   2  19   5      162.61      145.85     58.92 o 
   3  19   5      588.60      446.73     70.71 o 
   4  19   5      119.28       37.57     63.14 o 
   5  19   5     3447.87     3540.14    120.39 o 
   6  19   5      194.48      285.26     69.37 o 
   7  19   5     1211.85     1411.09     90.07 o 
   8  19   5       10.40      -73.37     73.37 o 
  -7  20   5       46.72        3.56     72.48 o 
  -6  20   5      163.44       87.60     72.48 o 
  -5  20   5     1468.99     1590.24     90.52 o 
  -4  20   5      265.49      285.49     70.26 o 
  -3  20   5     2078.39     2276.76    103.88 o 
  -2  20   5      584.79      579.04     72.05 o 
  -1  20   5       66.41       76.71     65.37 o 
   0  20   5       19.90       46.21     45.90 o 
   1  20   5     1574.59     1559.40     91.42 o 
   2  20   5      263.03      332.18     68.93 o 
   3  20   5     2327.18     2344.54    101.22 o 
   4  20   5      200.38      275.04     66.04 o 
   5  20   5       75.94       65.81     67.59 o 
   6  20   5       37.50      -11.34     67.59 o 
   7  20   5      670.10      784.50     83.83 o 
  -7  21   5      588.56      530.11     82.94 o 
  -6  21   5      465.78      440.04     79.83 o 
  -5  21   5      301.41      352.42     75.15 o 
  -4  21   5      216.64      342.41     73.60 o 
  -3  21   5      427.39      394.68     76.27 o 
  -2  21   5      441.42      412.47     76.05 o 
  -1  21   5     1436.75     1452.35     92.52 o 
   0  21   5      751.82      926.88     58.65 o 
   1  21   5      346.61      363.32     74.04 o 
   2  21   5       63.05       52.25     65.37 o 
   3  21   5      287.55      243.02     71.60 o 
   4  21   5      860.38      705.38     82.06 o 
   5  21   5     1138.37     1057.47     86.07 o 
   6  21   5      454.53      437.59     77.60 o 
  -6  22   5      162.90      166.09     76.04 o 
  -5  22   5      212.77      247.24     75.37 o 
  -4  22   5     1033.75     1070.12     90.29 o 
  -3  22   5      632.11      694.44     81.83 o 
  -2  22   5      691.78      761.16     86.28 o 
  -1  22   5       90.99      -54.69     76.26 o 
   0  22   5      113.64       57.62    113.39 o 
   1  22   5      703.95      789.63     84.72 o 
   2  22   5     1106.58     1197.79     90.96 o 
   3  22   5      678.77      596.83     83.17 o 
   4  22   5      351.58      452.92     76.71 o 
   5  22   5       30.67       10.89     72.04 o 
  -4  23   5       41.41      100.72     78.71 o 
  -3  23   5       40.88       88.71     78.48 o 
  -2  23   5      795.29     1004.23     91.84 o 
  -1  23   5      345.49      344.20     81.16 o 
   0  23   5     1194.63     1332.10    114.09 o 
   1  23   5      197.11      251.69     79.82 o 
   2  23   5      101.22       65.59     74.26 o 
   3  23   5       74.58       81.82     74.26 o 
   4  23   5      750.15      723.14     88.28 o 
  -2  24   5      555.58      646.62     89.83 o 
  -1  24   5      126.58      141.63     82.49 o 
   0  24   5      188.65      161.57     61.33 o 
   1  24   5        7.96       15.79     78.04 o 
   2  24   5     1127.73     1088.37     98.74 o 
 -13   0   6      601.86      487.86     86.50 o 
 -12   0   6      937.18      963.13     81.84 o 
 -11   0   6       45.29      171.20     62.48 o 
 -10   0   6     4473.75     4497.87    122.88 o 
  -9   0   6     2974.41     2920.39     95.46 o 
  -8   0   6       34.70      101.38     48.69 o 
  -7   0   6     9032.57     9601.24    175.06 o 
  -6   0   6     8455.08     8389.38    159.91 o 
  -5   0   6      251.68      226.58     39.58 o 
  -4   0   6     4184.11     4444.90    100.23 o 
  -3   0   6     7767.48     8419.79    160.44 o 
  -2   0   6      136.60      166.31     30.46 o 
  -1   0   6     2220.77     1929.84     52.53 o 
   0   0   6    20231.75    18892.04    174.03 o 
   1   0   6     1254.62     1258.09     42.94 o 
   2   0   6    21795.58    22348.63    255.95 o 
   3   0   6      190.11      183.22     33.57 o 
   4   0   6      273.69      298.85     37.80 o 
   5   0   6      715.37      722.33     45.15 o 
   6   0   6    15298.67    15255.24    248.82 o 
   7   0   6     1435.00     1410.02     61.17 o 
   8   0   6    14021.16    14381.37    263.26 o 
   9   0   6       14.34      108.50     49.36 o 
  10   0   6     1657.60     1686.90     84.08 o 
  11   0   6      186.16      134.07     64.26 o 
  12   0   6     1096.62      941.59     90.73 o 
 -13   1   6      537.75      634.83     81.16 o 
 -12   1   6     1015.89     1097.69     81.39 o 
 -11   1   6     2311.50     2369.88     92.10 o 
 -10   1   6      309.71      314.62     63.59 o 
  -9   1   6     1658.72     1702.09     75.41 o 
  -8   1   6     6717.54     6439.50    148.38 o 
  -7   1   6     1019.18      994.82     56.94 o 
  -6   1   6     3080.11     2900.68     85.25 o 
  -5   1   6     5838.81     6264.71    133.26 o 
  -4   1   6     4204.96     4285.43     99.79 o 
  -3   1   6     5262.21     5994.52    122.58 o 
  -2   1   6    26655.01    28083.83    274.15 o 
  -1   1   6     8324.90     7661.79    151.84 o 
   0   1   6    10401.10     9725.02    113.31 o 
   1   1   6      639.31      583.14     34.69 o 
   2   1   6    10457.70    10253.67    181.01 o 
   3   1   6     1456.43     1536.44     50.50 o 
   4   1   6    34660.23    35250.55    326.66 o 
   5   1   6     1864.35     1654.01     62.97 o 
   6   1   6    11004.27    11656.73    220.31 o 
   7   1   6       71.81      169.42     44.91 o 
   8   1   6      209.54      172.76     54.25 o 
   9   1   6      547.19      556.58     58.70 o 
  10   1   6     6351.16     6371.24    159.24 o 
  11   1   6      419.36      385.78     69.82 o 
  12   1   6     2363.00     2332.89    107.67 o 
 -13   2   6      664.42      628.40     86.50 o 
 -12   2   6      402.30      333.08     73.38 o 
 -11   2   6     1037.15     1009.42     74.28 o 
 -10   2   6     2766.41     2792.33     95.45 o 
  -9   2   6     2230.88     2162.67     82.98 o 
  -8   2   6     1538.85     1574.18     76.30 o 
  -7   2   6     4784.00     4828.99    123.59 o 
  -6   2   6     7706.70     7768.19    156.74 o 
  -5   2   6     6296.06     6271.08    137.07 o 
  -4   2   6    22587.30    23284.31    259.95 o 
  -3   2   6     7464.47     7559.03    133.64 o 
  -2   2   6     2542.95     2509.69     65.89 o 
  -1   2   6     4124.73     3735.25     82.44 o 
   0   2   6    14846.95    14601.52    146.46 o 
   1   2   6    16644.20    16102.99    218.60 o 
   2   2   6    21246.81    21210.77    249.33 o 
   3   2   6     3717.23     3574.23     81.29 o 
   4   2   6     3878.72     4167.06     94.87 o 
   5   2   6     3428.89     3543.10     85.71 o 
   6   2   6     4589.45     4787.06    109.34 o 
   7   2   6     6013.00     5761.33    134.11 o 
   8   2   6     8650.22     8821.79    170.53 o 
   9   2   6     2358.50     2243.26     83.43 o 
  10   2   6      935.63      930.68     73.16 o 
  11   2   6      128.18      138.74     64.48 o 
  12   2   6      972.49     1060.76     85.39 o 
 -12   3   6      984.04      868.18     84.06 o 
 -11   3   6     1114.89      903.14     78.95 o 
 -10   3   6     1636.20     1460.69     81.41 o 
  -9   3   6     2815.28     2814.98     93.45 o 
  -8   3   6     2143.17     2078.83     78.98 o 
  -7   3   6     3350.35     3621.58     96.15 o 
  -6   3   6     6959.50     6752.19    148.67 o 
  -5   3   6     2693.77     2615.80     80.35 o 
  -4   3   6     3214.67     3430.55     86.38 o 
  -3   3   6    12684.28    12473.99    194.32 o 
  -2   3   6     6174.17     6070.76    122.65 o 
  -1   3   6    29447.01    28241.13    283.35 o 
   0   3   6     3298.96     3134.21     65.36 o 
   1   3   6     2010.95     1886.36     52.75 o 
   2   3   6     3218.70     3386.84     77.49 o 
   3   3   6    20719.03    21158.16    256.03 o 
   4   3   6     7541.65     7829.18    145.64 o 
   5   3   6    16793.04    17189.90    246.59 o 
   6   3   6     7358.47     7632.00    141.33 o 
   7   3   6     1109.42     1152.76     61.83 o 
   8   3   6      199.70      269.26     52.03 o 
   9   3   6     2166.29     2207.31     86.09 o 
  10   3   6     2211.15     2244.85     90.54 o 
  11   3   6     2674.14     2621.03    103.23 o 
  12   3   6      951.61      904.64     85.39 o 
 -12   4   6      365.20      450.48     70.93 o 
 -11   4   6     1804.03     1848.18     90.53 o 
 -10   4   6      711.65      651.33     67.60 o 
  -9   4   6     1846.37     1847.87     83.86 o 
  -8   4   6     3896.04     3675.50    105.51 o 
  -7   4   6     2462.31     2475.65     83.66 o 
  -6   4   6     1569.87     1707.56     62.06 o 
  -5   4   6    18594.79    18952.86    253.03 o 
  -4   4   6     1952.25     2121.41     65.42 o 
  -3   4   6    16659.39    16314.97    221.73 o 
  -2   4   6     5470.62     5390.45    106.55 o 
  -1   4   6      410.93      483.66     36.02 o 
   0   4   6     6339.94     5754.22     95.01 o 
   1   4   6    21907.55    20502.12    250.97 o 
   2   4   6     1478.57     1523.79     52.95 o 
   3   4   6    19735.02    20024.33    249.37 o 
   4   4   6     1592.18     1705.05     58.29 o 
   5   4   6     1551.68     1563.45     61.62 o 
   6   4   6      133.74      111.17     42.47 o 
   7   4   6    13136.15    13476.96    249.18 o 
   8   4   6      403.33      438.27     54.48 o 
   9   4   6     4613.42     4666.98    128.23 o 
  10   4   6       88.79      123.84     58.47 o 
  11   4   6      100.41      197.88     65.14 o 
  12   4   6      146.62       96.05     72.04 o 
 -12   5   6      878.75      922.20     82.28 o 
 -11   5   6        8.83       38.69     63.36 o 
 -10   5   6     2096.64     2198.07     89.65 o 
  -9   5   6     3881.78     4053.08    110.84 o 
  -8   5   6       97.07      173.87     48.69 o 
  -7   5   6     9428.03     9246.49    183.76 o 
  -6   5   6     3589.11     3686.86     91.94 o 
  -5   5   6     2436.65     2487.27     74.99 o 
  -4   5   6     4768.14     5075.81    109.82 o 
  -3   5   6    12483.83    13203.88    206.99 o 
  -2   5   6     1022.26      984.27     44.71 o 
  -1   5   6    31184.98    30469.77    302.95 o 
   0   5   6     2631.60     2465.41     47.29 o 
   1   5   6     5473.38     5050.93    100.75 o 
   2   5   6     5384.56     5487.51    113.44 o 
   3   5   6     8455.14     9419.52    182.30 o 
   4   5   6     1315.44     1365.38     54.94 o 
   5   5   6    19108.61    19473.74    268.46 o 
   6   5   6      377.72      320.20     46.47 o 
   7   5   6     1353.39     1431.76     64.73 o 
   8   5   6      174.28      134.52     50.25 o 
   9   5   6     2822.64     2761.73     96.12 o 
  10   5   6      164.66      107.39     59.59 o 
  11   5   6     3557.49     3529.26    119.27 o 
  12   5   6        3.20      -50.91     70.26 o 
 -12   6   6      855.19      895.73     82.50 o 
 -11   6   6     1347.61     1507.68     84.29 o 
 -10   6   6      805.40      833.91     70.94 o 
  -9   6   6      908.61      970.94     68.27 o 
  -8   6   6     3207.60     3355.28     97.47 o 
  -7   6   6     2616.63     2572.06     85.45 o 
  -6   6   6     1263.67     1272.06     62.72 o 
  -5   6   6    12852.34    13269.31    221.15 o 
  -4   6   6     1335.13     1447.69     60.73 o 
  -3   6   6    13968.32    13728.38    215.58 o 
  -2   6   6     2998.90     2944.64     78.81 o 
  -1   6   6     1943.46     1888.36     60.75 o 
   0   6   6      510.97      537.60     38.14 o 
   1   6   6    23960.61    22593.20    274.16 o 
   2   6   6     4968.73     4813.18    101.16 o 
   3   6   6    18375.51    18973.53    251.12 o 
   4   6   6     1638.36     1586.67     57.40 o 
   5   6   6      288.25      341.09     44.69 o 
   6   6   6     1710.54     1865.76     70.30 o 
   7   6   6     8562.14     7995.36    184.14 o 
   8   6   6     2348.13     2503.39     83.43 o 
   9   6   6     2506.98     2475.80     94.11 o 
  10   6   6      358.90      251.48     63.37 o 
  11   6   6      120.41      -45.80     68.03 o 
  12   6   6      501.30      406.69     79.38 o 
 -12   7   6      763.89      707.14     85.39 o 
 -11   7   6      803.17      725.83     78.28 o 
 -10   7   6      897.28      826.15     71.61 o 
  -9   7   6     3263.15     3304.35    109.48 o 
  -8   7   6     3778.20     3958.98    114.85 o 
  -7   7   6     4346.47     4197.08    117.77 o 
  -6   7   6     4469.68     4669.26    114.00 o 
  -5   7   6     3230.82     3152.73     88.59 o 
  -4   7   6     4666.76     4584.83    102.23 o 
  -3   7   6     8397.45     8582.53    154.60 o 
  -2   7   6    11306.42    12243.69    209.10 o 
  -1   7   6    19258.60    18134.13    247.73 o 
   0   7   6     7280.70     6867.28     95.70 o 
   1   7   6     3762.02     3634.12     85.29 o 
   2   7   6      843.52      765.53     47.15 o 
   3   7   6     6767.69     7019.00    147.58 o 
   4   7   6     8916.06     9347.61    166.19 o 
   5   7   6     9127.00     9972.22    180.00 o 
   6   7   6     3846.16     3629.70     99.29 o 
   7   7   6      279.61      415.13     50.92 o 
   8   7   6       53.23       34.46     51.80 o 
   9   7   6     1502.18     1481.55     77.18 o 
  10   7   6     2254.16     2018.81     93.43 o 
  11   7   6     1627.87     1529.57     94.75 o 
  12   7   6      790.70      769.40     87.84 o 
 -12   8   6      666.57      511.66     83.39 o 
 -11   8   6      546.20      513.65     74.94 o 
 -10   8   6     1462.56     1460.37     81.63 o 
  -9   8   6     1316.29     1285.53     76.29 o 
  -8   8   6      655.83      765.40     63.15 o 
  -7   8   6     1470.05     1523.20     72.07 o 
  -6   8   6     3962.19     4223.74    112.87 o 
  -5   8   6     3994.73     3865.03    106.20 o 
  -4   8   6    12865.60    13704.35    226.96 o 
  -3   8   6     3004.15     3158.11     84.36 o 
  -2   8   6      863.32      875.40     48.26 o 
  -1   8   6     2902.83     2800.74     80.36 o 
   0   8   6     9798.90     9040.70    272.58 o 
   1   8   6     6781.14     7215.06    136.00 o 
   2   8   6    17438.34    18683.27    262.62 o 
   3   8   6     4154.76     4312.77    100.65 o 
   4   8   6     2327.76     2414.56     72.32 o 
   5   8   6      102.03      131.62     43.80 o 
   6   8   6     2768.00     2852.37     89.23 o 
   7   8   6     2822.78     3154.00     88.79 o 
   8   8   6     8108.88     8097.02    177.16 o 
   9   8   6      625.11      696.45     63.60 o 
  10   8   6      541.35      483.86     68.71 o 
  11   8   6       64.59       18.68     67.81 o 
  12   8   6     1092.51     1275.61     92.29 o 
 -12   9   6      321.54      341.30     80.71 o 
 -11   9   6     1549.10     1579.35     91.19 o 
 -10   9   6      370.66      362.43     67.59 o 
  -9   9   6      911.89      952.03     70.94 o 
  -8   9   6     6057.31     6466.88    162.80 o 
  -7   9   6     1116.91     1069.32     66.28 o 
  -6   9   6     4101.88     4126.73    107.97 o 
  -5   9   6     4855.69     5281.89    119.14 o 
  -4   9   6     1994.08     2173.05     70.53 o 
  -3   9   6     4073.54     4080.87    103.76 o 
  -2   9   6    13860.72    12997.01    227.77 o 
  -1   9   6      581.72      658.69     44.25 o 
   0   9   6     3103.05     2833.77     64.11 o 
   1   9   6     1810.52     1816.41     63.63 o 
   2   9   6     3028.45     2912.37     79.91 o 
   3   9   6      859.12      962.55     54.04 o 
   4   9   6    12575.25    12199.35    233.37 o 
   5   9   6      613.88      594.63     53.37 o 
   6   9   6     5323.29     5431.95    128.94 o 
   7   9   6       23.93       48.25     49.36 o 
   8   9   6      648.74      772.96     64.27 o 
   9   9   6      179.58       35.80     60.03 o 
  10   9   6     4164.76     3907.52    133.09 o 
  11   9   6      212.01      298.60     72.26 o 
 -11  10   6       24.32       66.92     68.92 o 
 -10  10   6     1497.96     1381.85     89.41 o 
  -9  10   6     1753.97     1801.48     86.08 o 
  -8  10   6      204.87      179.43     57.36 o 
  -7  10   6     1349.06     1318.05     70.95 o 
  -6  10   6     2863.17     2754.23     92.79 o 
  -5  10   6      527.63      651.54     52.48 o 
  -4  10   6     7052.42     7076.82    144.20 o 
  -3  10   6     2157.11     2176.52     73.87 o 
  -2  10   6      375.34      458.95     47.81 o 
  -1  10   6     1023.51     1028.23     54.27 o 
   0  10   6    11943.41    11250.35    170.41 o 
   1  10   6     1222.75     1286.55     58.50 o 
   2  10   6    14318.35    15009.20    250.78 o 
   3  10   6      860.37     1001.46     55.15 o 
   4  10   6      930.38      757.27     60.49 o 
   5  10   6      197.79      199.00     48.69 o 
   6  10   6     5899.93     5882.37    136.09 o 
   7  10   6      138.23      131.85     54.25 o 
   8  10   6     8158.12     8014.89    183.61 o 
   9  10   6       28.68       54.03     59.14 o 
  10  10   6      430.15      488.51     70.26 o 
  11  10   6      175.11       19.57     72.70 o 
 -11  11   6      827.34     1013.13     83.17 o 
 -10  11   6      317.81      300.39     70.26 o 
  -9  11   6      815.43      666.46     71.61 o 
  -8  11   6     3433.11     3274.64    108.82 o 
  -7  11   6     2024.39     2157.41     88.54 o 
  -6  11   6     2819.80     2993.78     96.35 o 
  -5  11   6     2402.05     2476.42     89.00 o 
  -4  11   6     2024.31     2106.66     78.98 o 
  -3  11   6     2653.35     2736.95     87.23 o 
  -2  11   6    12031.32    12686.80    238.02 o 
  -1  11   6     2174.66     2189.24     75.65 o 
   0  11   6     3091.41     2957.33    103.72 o 
   1  11   6      994.24      950.58     54.94 o 
   2  11   6     2973.49     3272.15     90.14 o 
   3  11   6     1176.24     1170.15     61.17 o 
   4  11   6    13433.07    13876.69    257.03 o 
   5  11   6     1401.10     1291.19     71.40 o 
   6  11   6     5901.59     6012.60    139.65 o 
   7  11   6       57.55       81.82     52.69 o 
   8  11   6      229.83      193.66     62.70 o 
   9  11   6      961.22     1019.19     78.28 o 
  10  11   6     3057.85     3081.57    123.04 o 
  11  11   6      279.28      338.41     76.93 o 
 -11  12   6      450.23      499.85     79.60 o 
 -10  12   6      737.80      666.22     79.39 o 
  -9  12   6      901.59      961.35     76.05 o 
  -8  12   6      850.48      900.86     73.16 o 
  -7  12   6      882.06      908.66     69.61 o 
  -6  12   6     1811.91     1809.17     81.42 o 
  -5  12   6     3804.99     4037.12    113.74 o 
  -4  12   6     5985.87     6409.62    146.35 o 
  -3  12   6     3899.57     3924.32    107.08 o 
  -2  12   6     1473.98     1637.17     68.07 o 
  -1  12   6     1891.41     1780.26     73.19 o 
   0  12   6     2528.96     2300.59     55.60 o 
   1  12   6     5882.92     6099.39    133.45 o 
   2  12   6     6812.53     7050.62    151.54 o 
   3  12   6     3198.07     3067.61     91.92 o 
   4  12   6     1503.04     1575.29     73.18 o 
   5  12   6      582.61      523.01     58.26 o 
   6  12   6     2377.23     2210.60     88.77 o 
   7  12   6     2632.33     2817.19     97.45 o 
   8  12   6     3510.44     3428.16    112.83 o 
   9  12   6      472.11      533.66     70.49 o 
  10  12   6      372.00      449.59     73.15 o 
  11  12   6      188.91      249.02     76.04 o 
 -10  13   6      618.27      626.17     79.83 o 
  -9  13   6     1277.34     1054.85     84.29 o 
  -8  13   6      487.25      429.60     70.49 o 
  -7  13   6     2987.97     3041.73    101.47 o 
  -6  13   6     1493.21     1610.13     75.18 o 
  -5  13   6     1154.83     1262.38     70.95 o 
  -4  13   6     2309.45     2189.96     84.77 o 
  -3  13   6     5325.12     5610.71    133.85 o 
  -2  13   6     1735.35     1696.90     74.08 o 
  -1  13   6     7379.88     7441.19    163.81 o 
   0  13   6     3192.72     3241.70    102.94 o 
   1  13   6      803.05      633.36     58.93 o 
   2  13   6      316.51      351.98     51.81 o 
   3  13   6     7961.46     8130.24    168.06 o 
   4  13   6      836.89      923.13     62.05 o 
   5  13   6     8065.23     8362.12    175.84 o 
   6  13   6      595.48      647.09     62.71 o 
   7  13   6      256.42      138.52     62.48 o 
   8  13   6       71.66       75.15     60.03 o 
   9  13   6     1954.98     1890.27     93.87 o 
  10  13   6      490.67      475.62     76.05 o 
 -10  14   6      305.93      222.79     76.26 o 
  -9  14   6      570.23      505.20     77.83 o 
  -8  14   6     1567.50     1612.09     89.41 o 
  -7  14   6      542.31      536.11     66.93 o 
  -6  14   6      105.98      111.84     56.25 o 
  -5  14   6     5162.58     5675.63    143.17 o 
  -4  14   6      495.37      448.95     58.70 o 
  -3  14   6     5966.51     6083.22    146.12 o 
  -2  14   6     1077.05      996.38     66.50 o 
  -1  14   6      300.29      395.79     51.81 o 
   0  14   6      807.89      876.84     44.32 o 
   1  14   6    12550.56    12959.43    234.60 o 
   2  14   6      234.95      176.10     55.81 o 
   3  14   6     7141.94     7822.64    171.12 o 
   4  14   6      263.90      239.47     54.70 o 
   5  14   6      647.13      776.74     64.27 o 
   6  14   6      168.57      146.30     58.48 o 
   7  14   6     4374.61     3918.19    124.87 o 
   8  14   6      217.87      180.10     65.37 o 
   9  14   6     1798.77     1652.19     98.54 o 
  10  14   6      186.03      160.53     75.37 o 
 -10  15   6      757.26      740.93     86.28 o 
  -9  15   6      845.85      898.62     82.95 o 
  -8  15   6       41.23       34.91     65.59 o 
  -7  15   6     2195.50     2186.53     92.76 o 
  -6  15   6     1246.79     1189.87     75.62 o 
  -5  15   6      164.40      214.11     57.36 o 
  -4  15   6      820.64      700.06     66.27 o 
  -3  15   6     3888.32     3804.23    111.52 o 
  -2  15   6      357.89      364.66     58.70 o 
  -1  15   6    10119.12    10430.65    224.36 o 
   0  15   6     1536.27     1468.88     67.18 o 
   1  15   6     2584.64     2574.84     93.90 o 
   2  15   6     1526.26     1805.48     82.97 o 
   3  15   6     2837.11     2991.51     96.79 o 
   4  15   6      238.91      245.69     57.81 o 
   5  15   6     4110.63     4338.38    117.75 o 
   6  15   6      156.25      200.99     60.48 o 
   7  15   6      482.35      447.61     69.15 o 
   8  15   6      201.35      137.18     67.37 o 
   9  15   6      877.56      875.05     83.17 o 
  -9  16   6      462.79      560.11     77.60 o 
  -8  16   6     1028.96     1239.58     83.17 o 
  -7  16   6      818.95      958.89     76.72 o 
  -6  16   6      466.45      460.50     70.04 o 
  -5  16   6     2852.42     2645.99    105.91 o 
  -4  16   6     1049.04     1134.22     74.50 o 
  -3  16   6     2278.55     2167.80     92.33 o 
  -2  16   6      613.72      626.64     61.60 o 
  -1  16   6      130.49      103.83     58.92 o 
   0  16   6     1247.79     1258.31    109.43 o 
   1  16   6     4624.69     4835.59    134.47 o 
   2  16   6     2054.59     2218.84     87.21 o 
   3  16   6     3016.76     3025.18    101.47 o 
   4  16   6      353.48      365.55     60.48 o 
   5  16   6      174.17      243.24     59.81 o 
   6  16   6      702.30      708.25     72.49 o 
   7  16   6     1531.46     1440.36     89.86 o 
   8  16   6     1290.10     1226.31     87.18 o 
   9  16   6     1080.17     1135.50     88.73 o 
  -9  17   6      613.11      547.23     87.39 o 
  -8  17   6      723.67      695.79     84.28 o 
  -7  17   6      818.64      841.69     79.83 o 
  -6  17   6      786.34      649.78     76.05 o 
  -5  17   6      679.51      647.32     74.27 o 
  -4  17   6      142.90      124.73     60.03 o 
  -3  17   6     1475.66     1662.15     84.52 o 
  -2  17   6     2767.39     2840.47    107.91 o 
  -1  17   6     2505.36     2553.72     97.45 o 
   0  17   6     1334.88     1403.94     73.84 o 
   1  17   6      541.80      524.33     64.49 o 
   2  17   6      187.46      159.42     59.59 o 
   3  17   6     1141.96     1125.34     74.28 o 
   4  17   6     2480.92     2389.42     96.33 o 
   5  17   6     1503.58     1503.76     88.97 o 
   6  17   6     1531.10     1423.91     90.75 o 
   7  17   6      328.28      335.75     71.15 o 
   8  17   6       25.72      -51.36     73.59 o 
   9  17   6      220.95        7.34     80.27 o 
  -8  18   6      111.89      213.00     73.37 o 
  -7  18   6      909.54      791.00     84.95 o 
  -6  18   6     1064.81      946.49     82.73 o 
  -5  18   6      414.06      339.53     72.49 o 
  -4  18   6     2054.23     2255.19     94.76 o 
  -3  18   6     1169.59     1166.71     80.29 o 
  -2  18   6      226.28      265.92     62.70 o 
  -1  18   6      262.75      231.91     64.26 o 
   0  18   6      923.83      875.73     52.89 o 
   1  18   6      529.03      582.81     66.71 o 
   2  18   6     2868.25     3117.49    110.58 o 
   3  18   6      373.34      560.10     64.26 o 
   4  18   6      235.46      238.35     65.15 o 
   5  18   6       41.84       32.68     64.03 o 
   6  18   6      865.91      913.08     80.06 o 
   7  18   6      320.15      341.97     73.60 o 
   8  18   6     1800.29     2044.73    106.10 o 
  -7  19   6       37.09       34.91     72.26 o 
  -6  19   6      542.77      627.28     76.71 o 
  -5  19   6      715.20      611.74     74.94 o 
  -4  19   6      317.23      360.65     70.04 o 
  -3  19   6      165.92      241.24     66.03 o 
  -2  19   6     3087.43     3090.45    113.93 o 
  -1  19   6      199.33      259.70     65.59 o 
   0  19   6     1278.78     1247.21    121.32 o 
   1  19   6      237.24      260.36     68.48 o 
   2  19   6      262.05      207.00     69.37 o 
   3  19   6        8.60      -34.24     65.14 o 
   4  19   6     2572.55     2729.32    108.79 o 
   5  19   6      120.65       45.36     68.26 o 
   6  19   6     1228.73     1449.35     90.52 o 
   7  19   6       15.84      -27.79     74.70 o 
  -7  20   6      380.31      362.65     81.38 o 
  -6  20   6      673.63      767.83     80.94 o 
  -5  20   6      120.37      100.05     72.70 o 
  -4  20   6     1290.87     1373.77     91.63 o 
  -3  20   6      675.94      676.44     78.27 o 
  -2  20   6      123.38      155.41     69.81 o 
  -1  20   6       40.93      -70.03     70.03 o 
   0  20   6     1490.68     1414.47     66.61 o 
   1  20   6      135.02      307.27     69.37 o 
   2  20   6     2332.99     2440.18    112.57 o 
   3  20   6      118.16      145.19     67.81 o 
   4  20   6       63.83      150.96     69.59 o 
   5  20   6       47.31       38.46     70.03 o 
   6  20   6      842.41      953.32     87.17 o 
   7  20   6      192.82      240.79     77.82 o 
  -6  21   6      435.81      340.42     85.61 o 
  -5  21   6      217.76      145.63     76.26 o 
  -4  21   6      170.76      213.45     76.04 o 
  -3  21   6      350.90      307.95     76.04 o 
  -2  21   6     1617.09     1476.64     95.86 o 
  -1  21   6     1132.77     1114.19     92.07 o 
   0  21   6      558.30      556.42     88.28 o 
   1  21   6      220.18      219.67     75.37 o 
   2  21   6      330.22      312.18     79.16 o 
   3  21   6      425.81      584.57     76.27 o 
   4  21   6     1492.87     1541.74     98.08 o 
   5  21   6      254.01      197.44     75.15 o 
   6  21   6      688.65      742.92     91.17 o 
  -5  22   6      651.68      712.45     84.50 o 
  -4  22   6      525.94      399.13     86.27 o 
  -3  22   6      767.67      741.61     89.17 o 
  -2  22   6      191.74      162.53     80.93 o 
  -1  22   6      115.97       23.35     81.15 o 
   0  22   6      477.47      494.05     61.24 o 
   1  22   6     1040.71     1232.68     99.63 o 
   2  22   6      723.94      735.82     89.39 o 
   3  22   6      480.84      388.45     84.49 o 
   4  22   6      107.99       59.36     78.93 o 
   5  22   6      102.32       38.69     79.15 o 
  -3  23   6      572.24      686.87     90.28 o 
  -2  23   6      184.81      -18.23     85.60 o 
  -1  23   6     1311.89     1237.87    106.08 o 
   0  23   6      119.76      259.34    114.39 o 
   1  23   6      110.95       13.78     81.82 o 
   2  23   6      101.50      241.90     78.04 o 
   3  23   6      851.80      814.33     92.73 o 
 -12   0   7        9.65       96.27     70.48 o 
 -11   0   7     2675.22     2568.51    104.79 o 
 -10   0   7     2748.83     2670.11    100.57 o 
  -9   0   7      554.47      577.04     68.27 o 
  -8   0   7     7287.45     6981.64    167.33 o 
  -7   0   7     4638.17     4920.33    116.01 o 
  -6   0   7      314.60      206.12     46.92 o 
  -5   0   7    11052.55    11304.53    185.51 o 
  -4   0   7     5438.78     5241.06    109.17 o 
  -3   0   7     3837.70     3633.80     88.18 o 
  -2   0   7     2283.78     2206.83     61.65 o 
  -1   0   7    18758.24    17900.22    247.75 o 
   0   0   7      662.56      727.10     30.18 o 
   1   0   7    31038.95    29061.91    314.45 o 
   2   0   7       19.97        6.67     34.68 o 
   3   0   7     3336.24     3398.98     83.04 o 
   4   0   7      204.99      281.27     40.69 o 
   5   0   7     7189.32     6948.47    144.00 o 
   6   0   7      385.19      389.35     47.81 o 
   7   0   7    19163.76    18768.41    307.09 o 
   8   0   7       43.18       36.02     52.03 o 
   9   0   7     2602.44     2759.09    102.12 o 
  10   0   7      131.86      172.31     64.26 o 
  11   0   7     1141.79     1228.49     89.18 o 
  12   0   7        6.05        6.00     72.92 o 
 -12   1   7     1213.88     1224.94     87.40 o 
 -11   1   7      287.62      263.70     72.04 o 
 -10   1   7     1428.19     1367.62     80.74 o 
  -9   1   7     3891.62     3897.01    114.85 o 
  -8   1   7     1344.30     1358.54     70.51 o 
  -7   1   7     3426.86     3380.89     97.26 o 
  -6   1   7     7428.24     7968.73    171.85 o 
  -5   1   7     1755.92     1835.18     67.63 o 
  -4   1   7     5594.94     5438.11    109.85 o 
  -3   1   7    19297.14    19369.92    256.39 o 
  -2   1   7     7380.64     6934.76    128.25 o 
  -1   1   7    15166.11    13905.75    216.46 o 
   0   1   7     4762.74     4706.45    146.16 o 
   1   1   7     3642.33     3775.31     85.96 o 
   2   1   7     8469.68     9022.83    160.89 o 
   3   1   7    20986.42    21958.16    279.18 o 
   4   1   7     2994.05     3155.62     85.03 o 
   5   1   7     8180.61     8310.01    169.02 o 
   6   1   7       77.94       61.36     44.24 o 
   7   1   7      114.29      143.41     52.69 o 
   8   1   7     1034.22      956.53     66.94 o 
   9   1   7     7592.02     8021.92    188.71 o 
  10   1   7      564.06      403.37     70.71 o 
  11   1   7     3584.92     3532.81    121.05 o 
  12   1   7       59.35        6.00     72.26 o 
 -12   2   7      537.51      411.36     78.71 o 
 -11   2   7     1420.04     1328.44     90.08 o 
 -10   2   7     1972.09     1961.52     92.31 o 
  -9   2   7     2557.49     2567.74     97.67 o 
  -8   2   7     3940.23     3946.53    115.97 o 
  -7   2   7     3573.87     3667.72     97.71 o 
  -6   2   7     3199.97     3289.40     95.71 o 
  -5   2   7     3170.47     3144.27     89.93 o 
  -4   2   7     5398.79     5183.39    110.95 o 
  -3   2   7      968.41      956.62     48.26 o 
  -2   2   7     4944.32     4693.64    101.38 o 
  -1   2   7     7875.69     7293.04    143.68 o 
   0   2   7    24141.26    24028.98    205.71 o 
   1   2   7    13577.15    11729.53    207.34 o 
   2   2   7     8649.92     8632.71    160.89 o 
   3   2   7     2875.44     2911.04     83.03 o 
   4   2   7     1107.79     1138.37     55.38 o 
   5   2   7     3755.89     3972.16     98.62 o 
   6   2   7     5568.92     5668.62    124.51 o 
   7   2   7    10574.26    10844.01    206.78 o 
   8   2   7     4559.69     4401.99    123.33 o 
   9   2   7     1418.42     1460.83     81.85 o 
  10   2   7        8.37       42.02     61.14 o 
  11   2   7      658.21      651.98     79.16 o 
  12   2   7      690.83      533.90     82.72 o 
 -12   3   7      538.12      422.04     80.05 o 
 -11   3   7      918.33      701.83     81.39 o 
 -10   3   7     1951.23     1973.07     90.98 o 
  -9   3   7     1084.42     1083.07     71.39 o 
  -8   3   7     4724.89     4830.62    124.01 o 
  -7   3   7     3557.23     3807.67     98.83 o 
  -6   3   7      743.84      754.78     53.59 o 
  -5   3   7     1213.69     1218.68     55.83 o 
  -4   3   7     6413.01     6489.35    131.72 o 
  -3   3   7     2829.77     3067.02     82.36 o 
  -2   3   7    30287.58    30161.61    319.09 o 
  -1   3   7     2349.95     2257.20     63.43 o 
   0   3   7     8361.17     8454.12    201.95 o 
   1   3   7     6223.79     6029.92    121.72 o 
   2   3   7     8153.28     8212.59    157.73 o 
   3   3   7     8964.73     9373.97    166.46 o 
   4   3   7    12145.03    12415.95    224.92 o 
   5   3   7     4794.53     4793.36    113.36 o 
   6   3   7     1798.80     1751.89     71.86 o 
   7   3   7        6.65       47.13     48.25 o 
   8   3   7     2320.22     2315.79     91.66 o 
   9   3   7     1919.99     1994.46     88.31 o 
  10   3   7     4329.79     4058.48    121.75 o 
  11   3   7     1114.14     1236.71     84.29 o 
  12   3   7      391.97      295.06     80.49 o 
 -12   4   7      936.55      853.27     83.17 o 
 -11   4   7      187.80      128.07     70.04 o 
 -10   4   7      840.85      859.49     72.72 o 
  -9   4   7     3318.43     3200.25    104.81 o 
  -8   4   7      682.75      749.62     61.15 o 
  -7   4   7     2081.37     1910.17     75.20 o 
  -6   4   7     6744.64     7289.45    147.96 o 
  -5   4   7     3077.26     2883.67     82.80 o 
  -4   4   7     8791.31     9006.26    167.53 o 
  -3   4   7     7547.00     7721.67    155.21 o 
  -2   4   7      871.77      902.54     48.26 o 
  -1   4   7     2316.59     2075.29     66.32 o 
   0   4   7    26335.70    25921.49    461.74 o 
   1   4   7      656.58      624.70     42.03 o 
   2   4   7    19181.01    18793.68    262.19 o 
   3   4   7     6085.44     6229.07    130.15 o 
   4   4   7      496.13      566.82     48.48 o 
   5   4   7      646.87      609.10     53.15 o 
   6   4   7     7750.31     7700.13    156.47 o 
   7   4   7     1034.27     1212.08     66.50 o 
   8   4   7     6524.82     6508.91    165.28 o 
   9   4   7       13.12       90.27     55.81 o 
  10   4   7        2.89       60.03     63.36 o 
  11   4   7      167.92      111.39     68.70 o 
  12   4   7     1825.94     1859.69    102.98 o 
 -12   5   7       22.75      -41.80     71.81 o 
 -11   5   7     1869.85     1608.18     95.20 o 
 -10   5   7     1420.28     1518.18     82.74 o 
  -9   5   7      200.50      166.31     59.37 o 
  -8   5   7     4224.93     4385.93    119.76 o 
  -7   5   7     1120.41     1145.84     63.16 o 
  -6   5   7      806.81      750.56     58.04 o 
  -5   5   7     3592.39     3676.62     97.50 o 
  -4   5   7     5838.82     5892.06    129.68 o 
  -3   5   7     1146.31     1099.47     55.16 o 
  -2   5   7    23178.42    22978.55    287.71 o 
  -1   5   7     2138.00     1994.31     64.53 o 
   0   5   7     4604.87     4038.41     97.01 o 
   1   5   7     4073.05     3897.38     90.86 o 
   2   5   7     7904.01     7879.35    158.36 o 
   3   5   7      151.03      177.43     39.35 o 
   4   5   7    20845.92    21046.10    288.09 o 
   5   5   7     1482.04     1453.45     62.95 o 
   6   5   7     4075.04     4255.89    108.86 o 
   7   5   7      857.11      859.75     62.27 o 
   8   5   7     2672.46     2617.04    102.35 o 
   9   5   7      151.78      281.70     56.47 o 
  10   5   7     3896.60     3642.48    118.84 o 
  11   5   7       74.16        5.56     67.37 o 
  12   5   7      549.08      543.89     84.72 o 
 -12   6   7      605.38      599.26     81.83 o 
 -11   6   7      451.70      447.15     74.71 o 
 -10   6   7      636.86      645.08     74.27 o 
  -9   6   7     1601.78     1752.05     79.41 o 
  -8   6   7     1521.41     1615.71     75.40 o 
  -7   6   7      814.30      839.50     60.04 o 
  -6   6   7     7706.99     8147.74    160.03 o 
  -5   6   7     1474.55     1566.89     65.62 o 
  -4   6   7    10077.28     9676.17    181.19 o 
  -3   6   7     3778.46     3630.32     92.18 o 
  -2   6   7      161.36      234.13     40.47 o 
  -1   6   7     1786.47     1607.50     58.29 o 
   0   6   7    14246.08    14334.27    222.73 o 
   1   6   7     1685.98     1671.51     61.40 o 
   2   6   7    15412.92    15817.22    249.85 o 
   3   6   7     1343.20     1306.63     58.28 o 
   4   6   7      102.13       93.83     45.58 o 
   5   6   7     1257.20     1484.24     66.50 o 
   6   6   7     6105.33     6636.30    150.81 o 
   7   6   7     1382.14     1444.41     70.73 o 
   8   6   7     3363.21     3467.41    109.49 o 
   9   6   7      412.03      440.48     62.93 o 
  10   6   7       30.90      166.97     63.14 o 
  11   6   7      289.15      252.58     70.93 o 
 -12   7   7      454.19      464.94     82.05 o 
 -11   7   7      779.98      911.06     80.72 o 
 -10   7   7     1289.11     1194.52     85.40 o 
  -9   7   7     1232.92     1208.54     78.73 o 
  -8   7   7     2407.11     2469.32     89.21 o 
  -7   7   7     2029.27     1940.78     81.87 o 
  -6   7   7     3734.81     3918.31    110.85 o 
  -5   7   7     1891.53     2062.53     75.20 o 
  -4   7   7     4188.03     4865.79    105.99 o 
  -3   7   7     4987.08     5182.97    112.71 o 
  -2   7   7    11424.76    11708.38    192.49 o 
  -1   7   7     5034.27     4538.28     98.91 o 
   0   7   7     1161.60     1229.31     40.65 o 
   1   7   7      481.97      472.76     45.36 o 
   2   7   7     3177.49     3356.58     90.15 o 
   3   7   7     5062.37     5438.94    117.83 o 
   4   7   7    10248.57    10316.45    223.13 o 
   5   7   7     2829.13     2944.40     89.91 o 
   6   7   7     1851.40     1948.52     75.64 o 
   7   7   7      260.33      215.01     56.03 o 
   8   7   7     1449.40     1616.32     79.18 o 
   9   7   7     2309.41     2467.14     97.22 o 
  10   7   7     1681.29     1660.17     95.20 o 
  11   7   7     1034.56      869.08     85.17 o 
 -11   8   7     1023.50     1007.18     86.29 o 
 -10   8   7      755.47      629.54     76.72 o 
  -9   8   7      691.10      604.40     70.49 o 
  -8   8   7     2321.58     2320.18     90.32 o 
  -7   8   7     2024.08     2306.49     84.31 o 
  -6   8   7     3871.10     3744.75    104.62 o 
  -5   8   7     6064.68     5859.12    130.54 o 
  -4   8   7     2263.06     2365.43     77.88 o 
  -3   8   7     3560.11     3583.88     97.51 o 
  -2   8   7     2926.55     2698.91     78.35 o 
  -1   8   7     4113.81     4133.56     98.87 o 
   0   8   7     4561.14     4573.01     74.41 o 
   1   8   7     8416.70     8256.18    170.40 o 
   2   8   7     5140.85     4912.13    116.94 o 
   3   8   7      993.08     1193.44     60.72 o 
   4   8   7      447.11      585.26     51.59 o 
   5   8   7     4057.15     4094.24    111.53 o 
   6   8   7     2187.07     2260.83     86.32 o 
   7   8   7     7102.89     7131.41    172.44 o 
   8   8   7      758.77      712.05     69.16 o 
   9   8   7      980.05      756.56     75.17 o 
  10   8   7       22.45      -19.57     66.92 o 
  11   8   7      830.62      847.24     86.50 o 
 -11   9   7       77.35       77.37     73.15 o 
 -10   9   7      685.40      639.53     77.16 o 
  -9   9   7     1926.83     2123.65     96.09 o 
  -8   9   7      383.85      393.57     61.59 o 
  -7   9   7     3836.98     3712.56    110.17 o 
  -6   9   7     2567.72     2818.45     89.00 o 
  -5   9   7      493.23      515.66     56.48 o 
  -4   9   7     2691.43     2518.82     81.67 o 
  -3   9   7    10893.03    10914.28    194.61 o 
  -2   9   7      873.40      835.56     51.60 o 
  -1   9   7     5593.46     5721.13    124.09 o 
   0   9   7      726.45      675.61     34.27 o 
   1   9   7      285.49      276.61     43.58 o 
   2   9   7     1170.93     1315.41     59.83 o 
   3   9   7    17064.42    17329.83    288.04 o 
   4   9   7     2720.38     3100.51     90.35 o 
   5   9   7    11235.73    11568.84    252.35 o 
   6   9   7      334.76      302.84     55.14 o 
   7   9   7      105.23      198.55     59.36 o 
   8   9   7       60.46      117.61     56.47 o 
   9   9   7     4621.18     4667.78    136.00 o 
  10   9   7      115.80      110.95     67.37 o 
  11   9   7     1907.63     1966.49    105.65 o 
 -11  10   7      891.68      780.99     87.39 o 
 -10  10   7     1129.38     1269.63     88.73 o 
  -9  10   7      267.64      188.55     68.70 o 
  -8  10   7     1639.69     1611.04     82.74 o 
  -7  10   7     3163.59     3076.23    102.36 o 
  -6  10   7      201.71      126.96     56.92 o 
  -5  10   7     9909.54    10182.61    208.07 o 
  -4  10   7     4842.61     4894.05    116.91 o 
  -3  10   7      540.58      729.60     54.70 o 
  -2  10   7     4856.10     4928.45    123.16 o 
  -1  10   7     4482.58     3967.96     99.32 o 
   0  10   7        4.39       -2.80     29.63 o 
   1  10   7     9366.44     9979.77    200.31 o 
   2  10   7     1147.44     1092.96     58.94 o 
   3  10   7     1561.75     1598.05     73.18 o 
   4  10   7      221.53      303.72     51.81 o 
   5  10   7     5069.62     5033.59    133.16 o 
   6  10   7      156.23      156.08     53.14 o 
   7  10   7     7946.64     8037.63    189.62 o 
   8  10   7       13.04       71.81     58.92 o 
   9  10   7      984.95      905.11     84.95 o 
  10  10   7      288.82      332.85     73.60 o 
  11  10   7      707.38      843.44     90.50 o 
 -11  11   7      257.22      348.19     80.27 o 
 -10  11   7      450.92      412.69     74.49 o 
  -9  11   7     1276.28     1270.36     86.07 o 
  -8  11   7      984.91      727.87     78.50 o 
  -7  11   7     1865.25     1952.84     83.86 o 
  -6  11   7     3225.16     3468.24    106.37 o 
  -5  11   7     1035.81     1029.49     71.39 o 
  -4  11   7     3184.58     3304.69    100.82 o 
  -3  11   7     8308.54     8151.93    168.98 o 
  -2  11   7     1759.15     1589.70     71.41 o 
  -1  11   7     3184.95     2939.04     86.58 o 
   0  11   7     1023.52     1038.95     42.39 o 
   1  11   7      581.40      468.54     56.04 o 
   2  11   7     2779.62     2742.08     88.12 o 
   3  11   7    11155.78    11923.21    218.67 o 
   4  11   7     4489.51     4499.35    116.66 o 
   5  11   7     6526.69     6684.25    163.95 o 
   6  11   7      354.10      443.15     62.48 o 
   7  11   7      259.88      231.68     62.48 o 
   8  11   7      600.89      681.10     69.82 o 
   9  11   7     3377.48     3538.90    122.83 o 
  10  11   7      425.95      305.73     78.05 o 
 -10  12   7      744.91      784.74     85.17 o 
  -9  12   7      695.22      676.22     77.61 o 
  -8  12   7     1442.90     1556.00     86.96 o 
  -7  12   7      726.58      748.29     68.49 o 
  -6  12   7     3148.22     3353.04    105.92 o 
  -5  12   7     2242.51     2222.76     90.33 o 
  -4  12   7     4406.45     4680.55    123.56 o 
  -3  12   7     2173.78     2062.85     78.76 o 
  -2  12   7      924.03      831.76     63.38 o 
  -1  12   7     2953.54     2777.80     86.12 o 
   0  12   7     4292.47     4206.73    191.03 o 
   1  12   7     5679.89     5124.84    135.20 o 
   2  12   7     6994.86     7078.37    151.52 o 
   3  12   7     1033.92     1114.23     68.50 o 
   4  12   7       35.49       57.58     52.69 o 
   5  12   7     2023.66     2164.32     87.43 o 
   6  12   7     3678.16     3721.62    125.30 o 
   7  12   7     3386.78     3693.79    119.28 o 
   8  12   7      829.50      738.29     76.72 o 
   9  12   7      842.42      786.10     81.61 o 
  10  12   7      120.07      135.85     72.93 o 
 -10  13   7      413.83      376.44     77.16 o 
  -9  13   7      240.82      312.39     74.48 o 
  -8  13   7     1512.62     1491.96     92.08 o 
  -7  13   7     1302.51     1312.86     84.07 o 
  -6  13   7      730.62      851.69     71.60 o 
  -5  13   7     1613.84     1661.79     80.52 o 
  -4  13   7     2724.31     2956.92     98.57 o 
  -3  13   7      927.83     1071.27     64.94 o 
  -2  13   7     8933.27     8774.31    185.72 o 
  -1  13   7     3083.52     2940.06     91.24 o 
   0  13   7     1286.49     1194.44     48.03 o 
   1  13   7     1929.62     1891.40     81.42 o 
   2  13   7     4444.79     4287.74    122.89 o 
   3  13   7     1607.34     1715.89     82.08 o 
   4  13   7     7280.99     7857.19    181.36 o 
   5  13   7     1120.11     1047.73     76.73 o 
   6  13   7      722.68      824.56     70.71 o 
   7  13   7      116.58      -42.24     63.37 o 
   8  13   7     1141.62     1187.14     85.40 o 
   9  13   7      546.66      601.48     80.05 o 
  10  13   7     1518.73     1475.90     97.86 o 
 -10  14   7      209.20      249.69     78.93 o 
  -9  14   7     1251.46     1430.90     90.74 o 
  -8  14   7      377.56      410.24     72.93 o 
  -7  14   7      480.19      486.52     73.60 o 
  -6  14   7     2992.27     2987.84    107.69 o 
  -5  14   7      386.08      386.90     61.37 o 
  -4  14   7     3630.47     3795.34    114.62 o 
  -3  14   7     2295.29     2330.70     90.33 o 
  -2  14   7      647.56      615.53     64.27 o 
  -1  14   7      919.10      853.99     66.05 o 
   0  14   7     7520.01     7399.48    119.26 o 
   1  14   7      425.26      495.64     61.59 o 
   2  14   7     5745.08     5614.78    148.77 o 
   3  14   7      807.13      920.44     70.94 o 
   4  14   7       37.72       -5.34     57.36 o 
   5  14   7      151.00      120.29     61.14 o 
   6  14   7     3523.63     3480.27    115.50 o 
   7  14   7       70.37      221.89     64.25 o 
   8  14   7     2055.50     2067.82    100.32 o 
   9  14   7       86.68      117.84     72.70 o 
  -9  15   7       69.54       82.93     73.81 o 
  -8  15   7     1313.70     1308.83     92.52 o 
  -7  15   7      533.37      559.46     72.27 o 
  -6  15   7      229.61      226.12     66.70 o 
  -5  15   7      733.15      738.06     71.16 o 
  -4  15   7     1702.05     1791.49     85.64 o 
  -3  15   7      253.89      384.66     61.15 o 
  -2  15   7     6954.72     7155.18    163.52 o 
  -1  15   7      188.02      243.02     55.59 o 
   0  15   7     2136.34     1939.57     60.64 o 
   1  15   7     1293.79     1252.64     78.07 o 
   2  15   7     2955.68     3076.11    105.47 o 
   3  15   7      457.12      417.81     67.15 o 
   4  15   7     5153.90     5241.53    140.04 o 
   5  15   7      703.45      696.91     70.94 o 
   6  15   7      906.01      797.91     75.83 o 
   7  15   7       60.37      123.17     65.14 o 
   8  15   7      392.64      483.61     74.49 o 
   9  15   7      202.70      180.10     76.71 o 
  -9  16   7      626.55      555.91     85.39 o 
  -8  16   7      313.56      212.34     79.60 o 
  -7  16   7      580.43      593.71     76.49 o 
  -6  16   7     1221.56     1303.70     84.07 o 
  -5  16   7      609.40      609.06     73.60 o 
  -4  16   7     2172.60     2116.71     96.10 o 
  -3  16   7      395.87      330.42     61.81 o 
  -2  16   7      545.55      593.49     66.49 o 
  -1  16   7      361.04      403.79     62.26 o 
   0  16   7     3065.60     2967.59     74.19 o 
   1  16   7     1261.54     1346.69     81.40 o 
   2  16   7     2838.87     2924.84    107.25 o 
   3  16   7      422.66      451.83     66.48 o 
   4  16   7       45.24       82.26     61.14 o 
   5  16   7      246.70      310.84     63.15 o 
   6  16   7     1484.25     1740.61     86.74 o 
   7  16   7      910.87      940.22     83.84 o 
   8  16   7     1403.77     1477.65     91.63 o 
  -8  17   7      517.01      573.90     82.27 o 
  -7  17   7      586.05      706.44     80.49 o 
  -6  17   7      779.90      932.19     79.83 o 
  -5  17   7      198.40      184.77     68.93 o 
  -4  17   7     1083.96     1048.81     82.73 o 
  -3  17   7     1357.71     1306.00     82.07 o 
  -2  17   7     2178.55     2237.96     97.44 o 
  -1  17   7     1057.30     1071.72     77.62 o 
   0  17   7     1351.48     1304.82    117.77 o 
   1  17   7      426.61      410.25     67.82 o 
   2  17   7      660.21      849.45     73.38 o 
   3  17   7     1219.91     1260.35     82.73 o 
   4  17   7      962.24     1099.25     78.95 o 
   5  17   7      960.18      950.25     78.95 o 
   6  17   7      206.01      248.80     69.37 o 
   7  17   7        9.42        9.56     71.15 o 
   8  17   7      179.27       27.57     79.38 o 
  -7  18   7      318.38      377.10     80.93 o 
  -6  18   7      443.18      560.33     77.38 o 
  -5  18   7     1095.30     1036.56     86.51 o 
  -4  18   7      350.77      358.43     72.26 o 
  -3  18   7      340.74      328.19     70.04 o 
  -2  18   7      338.64      329.97     70.71 o 
  -1  18   7      771.55      671.35     75.83 o 
   0  18   7      516.64      472.36     48.50 o 
   1  18   7     2546.00     2360.95    104.34 o 
   2  18   7      489.71      497.64     74.05 o 
   3  18   7      318.34      313.96     70.71 o 
   4  18   7       13.78       94.05     66.70 o 
   5  18   7      681.96      680.22     83.39 o 
   6  18   7      310.30      312.17     76.93 o 
   7  18   7     2029.14     2419.21    110.55 o 
  -7  19   7      579.94      591.03     85.39 o 
  -6  19   7      631.28      738.91     84.50 o 
  -5  19   7       32.54      126.06     71.59 o 
  -4  19   7      233.90      227.23     72.93 o 
  -3  19   7     1631.29     1719.76     95.86 o 
  -2  19   7      176.58      181.21     70.70 o 
  -1  19   7     1425.40     1307.78     89.63 o 
   0  19   7      345.98      393.31     66.15 o 
   1  19   7       87.91      194.54     72.04 o 
   2  19   7       69.63       42.47     70.26 o 
   3  19   7     2416.98     2326.09    106.78 o 
   4  19   7       90.28       52.92     70.92 o 
   5  19   7     1220.53     1271.21     93.85 o 
   6  19   7       32.86       37.35     73.37 o 
   7  19   7       68.63      -28.68     80.04 o 
  -6  20   7       36.15       49.14     76.70 o 
  -5  20   7     1063.79     1292.28     91.62 o 
  -4  20   7      701.91      665.77     84.50 o 
  -3  20   7      196.49      224.56     78.04 o 
  -2  20   7      356.19      435.36     77.82 o 
  -1  20   7      942.69      916.66     87.17 o 
   0  20   7      220.81      206.95     55.73 o 
   1  20   7     2113.00     2218.91    110.78 o 
   2  20   7      237.19      250.58     78.71 o 
   3  20   7      274.54      415.12     80.04 o 
   4  20   7       29.85       38.24     73.59 o 
   5  20   7      675.50      566.59     90.50 o 
   6  20   7      100.01        9.12     80.26 o 
  -5  21   7       60.49      -35.35     79.37 o 
  -4  21   7      264.91      210.56     84.05 o 
  -3  21   7      989.41     1065.66     95.62 o 
  -2  21   7      953.00     1056.53     95.40 o 
  -1  21   7      718.00      701.57     89.61 o 
   0  21   7      356.73      336.94     58.38 o 
   1  21   7      144.65      204.11     80.26 o 
   2  21   7      314.88      252.81     81.38 o 
   3  21   7     1329.20     1407.79     99.41 o 
   4  21   7      490.77      507.86     86.27 o 
   5  21   7      803.43      958.20     94.51 o 
  -4  22   7      473.06      459.16     92.72 o 
  -3  22   7      195.86       68.26     85.38 o 
  -2  22   7       76.37      150.74     82.71 o 
  -1  22   7      307.78      355.09     85.60 o 
   0  22   7     1265.92     1309.48     93.30 o 
   1  22   7      761.50      808.76     93.84 o 
   2  22   7      747.67      949.29     93.62 o 
   3  22   7      392.55      271.04     92.72 o 
  -1  23   7      350.86      436.69     90.05 o 
   0  23   7      205.88      336.47     63.59 o 
   1  23   7      240.76      298.83     88.27 o 
 -12   0   8      927.40      917.53     88.73 o 
 -11   0   8     1348.31     1086.88     94.52 o 
 -10   0   8      335.79      379.33     71.60 o 
  -9   0   8     6445.57     6665.63    167.04 o 
  -8   0   8     3090.44     3111.35    107.26 o 
  -7   0   8     1686.60     1922.35     78.74 o 
  -6   0   8     4236.67     4522.54    113.10 o 
  -5   0   8     2410.19     2406.69     80.77 o 
  -4   0   8      285.87      272.16     44.92 o 
  -3   0   8     6901.67     6854.39    141.10 o 
  -2   0   8    16326.62    14029.87    246.12 o 
  -1   0   8      344.90      376.46     42.69 o 
   0   0   8    40374.84    42564.89    381.79 o 
   1   0   8     4053.49     3655.20     95.76 o 
   2   0   8     4144.49     3864.72     91.52 o 
   3   0   8     1287.84     1215.39     60.06 o 
   4   0   8     3275.31     3589.44     95.04 o 
   5   0   8       12.75       20.45     45.58 o 
   6   0   8    12616.52    12612.58    229.91 o 
   7   0   8      276.26      310.40     56.70 o 
   8   0   8     3635.03     3707.78    113.73 o 
   9   0   8      126.04       68.04     63.59 o 
  10   0   8     1350.85     1404.04     93.41 o 
  11   0   8       64.92      211.22     70.70 o 
 -12   1   8       86.88       89.60     76.04 o 
 -11   1   8     1081.14      994.07     86.95 o 
 -10   1   8     1840.41     1839.97     95.20 o 
  -9   1   8     1148.75     1316.38     83.40 o 
  -8   1   8     4375.86     4593.70    130.22 o 
  -7   1   8     4679.83     4958.05    130.47 o 
  -6   1   8     1086.19     1079.12     66.28 o 
  -5   1   8     4219.41     4231.43    106.43 o 
  -4   1   8     6987.55     7330.28    146.66 o 
  -3   1   8     2983.54     3230.96     84.13 o 
  -2   1   8     9132.97     9217.54    168.90 o 
  -1   1   8     6616.22     6416.85    135.98 o 
   0   1   8     1318.37     1257.03     41.85 o 
   1   1   8     1428.94     1236.63     57.17 o 
   2   1   8    15042.77    14311.99    250.68 o 
   3   1   8     2272.28     2268.12     70.76 o 
   4   1   8    11518.29    11894.02    206.94 o 
   5   1   8      440.66      479.86     51.81 o 
   6   1   8      625.33      685.36     59.15 o 
   7   1   8      398.53      334.42     57.59 o 
   8   1   8     9817.31     9728.62    209.12 o 
   9   1   8      962.51      915.79     76.95 o 
  10   1   8     5058.25     5126.07    155.61 o 
  11   1   8      196.20      196.99     74.93 o 
 -12   2   8      531.98      519.43     84.72 o 
 -11   2   8      968.32      890.19     87.17 o 
 -10   2   8     1501.35     1555.12     86.07 o 
  -9   2   8     2580.34     2751.01    101.90 o 
  -8   2   8     2969.00     2888.27    103.25 o 
  -7   2   8     2037.00     1997.74     78.53 o 
  -6   2   8     3958.19     4318.64    111.97 o 
  -5   2   8     5309.02     5624.55    126.51 o 
  -4   2   8     3547.15     3855.40     97.73 o 
  -3   2   8     4791.25     4602.88    114.04 o 
  -2   2   8     2150.38     1926.76     66.98 o 
  -1   2   8    16341.78    16612.65    260.24 o 
   0   2   8     9685.74     9653.47    134.36 o 
   1   2   8    12283.73    11574.74    197.04 o 
   2   2   8     7042.19     6438.43    130.64 o 
   3   2   8       46.59      -24.68     42.91 o 
   4   2   8     2346.41     2333.72     80.77 o 
   5   2   8     3368.38     3380.52     95.26 o 
   6   2   8     7003.01     7094.72    163.77 o 
   7   2   8     4459.28     4402.14    118.44 o 
   8   2   8     1774.53     1944.79     86.75 o 
   9   2   8       13.15       16.90     62.70 o 
  10   2   8      741.90      706.92     80.28 o 
  11   2   8      842.50      845.69     88.06 o 
 -12   3   8      846.82      874.82     89.62 o 
 -11   3   8      861.10      804.78     81.83 o 
 -10   3   8      632.04      534.34     77.61 o 
  -9   3   8     1845.22     1751.49     92.53 o 
  -8   3   8     2927.03     2974.78    100.13 o 
  -7   3   8      523.76      527.67     59.82 o 
  -6   3   8     3611.25     3789.27    109.07 o 
  -5   3   8     3398.08     3509.68     95.49 o 
  -4   3   8     3251.46     3072.12     89.70 o 
  -3   3   8    18477.26    16939.95    269.28 o 
  -2   3   8     2347.17     2288.05     70.54 o 
  -1   3   8     5300.06     4880.67    112.95 o 
   0   3   8     5846.36     5589.95    122.12 o 
   1   3   8     8009.67     7760.94    150.54 o 
   2   3   8     3166.10     3173.78     82.58 o 
   3   3   8    18737.60    18426.90    286.07 o 
   4   3   8     3555.11     3454.60     93.27 o 
   5   3   8     3462.70     3399.29     97.94 o 
   6   3   8      222.75      213.90     54.25 o 
   7   3   8     1537.19     1621.29     78.30 o 
   8   3   8     2348.47     2393.60     94.55 o 
   9   3   8     4129.06     4051.45    129.31 o 
  10   3   8     1271.11     1191.84     88.74 o 
  11   3   8      828.31      811.66     86.06 o 
 -11   4   8      570.70      545.01     77.60 o 
 -10   4   8     1633.65     1588.31     91.86 o 
  -9   4   8      227.18      277.04     62.48 o 
  -8   4   8     1282.37     1265.73     76.29 o 
  -7   4   8     4343.82     4311.84    119.99 o 
  -6   4   8     1020.61     1011.26     63.38 o 
  -5   4   8     6962.76     6922.13    154.43 o 
  -4   4   8     1971.83     2095.34     75.42 o 
  -3   4   8      543.19      597.96     53.81 o 
  -2   4   8     2183.07     2095.18     67.42 o 
  -1   4   8    17217.99    15568.49    260.05 o 
   0   4   8      103.89      137.84     29.56 o 
   1   4   8    17537.15    15881.45    264.55 o 
   2   4   8     5231.08     5059.86    110.27 o 
   3   4   8       89.22        7.78     48.25 o 
   4   4   8     2301.35     2136.28     75.43 o 
   5   4   8     6169.23     6389.23    153.05 o 
   6   4   8      835.88      913.34     63.60 o 
   7   4   8     7760.45     8057.37    167.12 o 
   8   4   8       34.81       24.23     56.92 o 
   9   4   8       67.00       64.25     63.81 o 
  10   4   8       20.88       13.34     66.48 o 
  11   4   8     1641.60     1571.15    100.75 o 
 -11   5   8      482.89      410.47     78.05 o 
 -10   5   8      230.59      236.35     68.93 o 
  -9   5   8     2471.93     2321.96    101.23 o 
  -8   5   8     1181.68     1110.01     72.73 o 
  -7   5   8     1023.98     1067.50     66.72 o 
  -6   5   8     2050.95     2241.62     84.32 o 
  -5   5   8     2481.18     2637.19     85.67 o 
  -4   5   8       67.04       44.02     44.91 o 
  -3   5   8    13302.10    13208.55    246.62 o 
  -2   5   8      543.90      462.76     48.92 o 
  -1   5   8     4636.15     4661.71    112.03 o 
   0   5   8     2706.94     2908.35    111.06 o 
   1   5   8     3202.86     3255.04     81.69 o 
   2   5   8      274.06      275.94     45.58 o 
   3   5   8    14321.78    15027.88    263.23 o 
   4   5   8      111.89      101.16     45.13 o 
   5   5   8     3103.93     3163.13     97.03 o 
   6   5   8     1093.09     1168.07     70.50 o 
   7   5   8     2059.39     2013.72     87.43 o 
   8   5   8      124.12      204.33     59.14 o 
   9   5   8     4306.42     4579.09    135.99 o 
  10   5   8       73.27       97.38     67.81 o 
  11   5   8     1168.82     1352.58     96.07 o 
 -11   6   8      432.80      503.85     79.60 o 
 -10   6   8     1242.82     1234.09     86.07 o 
  -9   6   8      401.60      436.48     68.26 o 
  -8   6   8      846.47      976.48     67.60 o 
  -7   6   8     4763.59     4464.52    127.13 o 
  -6   6   8      324.86      419.36     54.03 o 
  -5   6   8     5342.37     5606.97    133.85 o 
  -4   6   8     4233.71     4529.96    108.43 o 
  -3   6   8      548.85      609.30     52.92 o 
  -2   6   8     5235.11     5726.68    122.51 o 
  -1   6   8     9142.03     9211.07    182.25 o 
   0   6   8     2034.73     2150.14     93.67 o 
   1   6   8    10300.98     9287.36    164.47 o 
   2   6   8     2098.97     2028.73     70.75 o 
   3   6   8     1179.56     1245.78     64.95 o 
   4   6   8     1005.81      992.81     62.05 o 
   5   6   8     7103.31     7356.91    167.57 o 
   6   6   8     1398.02     1455.32     75.18 o 
   7   6   8     4909.78     4862.02    135.59 o 
   8   6   8      466.62      602.15     64.48 o 
   9   6   8       79.20      205.88     63.81 o 
  10   6   8      206.41      274.81     70.93 o 
  11   6   8     1334.43     1354.63    100.30 o 
 -11   7   8      393.62      267.71     80.49 o 
 -10   7   8      915.46      853.27     83.17 o 
  -9   7   8      913.90      857.73     78.50 o 
  -8   7   8     1267.42     1243.70     76.95 o 
  -7   7   8     1280.05     1190.79     77.84 o 
  -6   7   8     1082.35     1130.25     67.83 o 
  -5   7   8     3640.01     3790.39    109.07 o 
  -4   7   8     1555.15     1684.57     73.41 o 
  -3   7   8     7567.84     7238.17    154.47 o 
  -2   7   8     2830.19     3186.05     85.90 o 
  -1   7   8     2028.28     1882.95     70.08 o 
   0   7   8     1052.94     1006.43     57.61 o 
   1   7   8     2810.69     2662.85     82.12 o 
   2   7   8     2945.85     2962.70     92.14 o 
   3   7   8    12623.09    12565.88    224.84 o 
   4   7   8     3294.79     3456.04     98.15 o 
   5   7   8     2808.18     3057.48     99.25 o 
   6   7   8     1551.11     1569.92     77.41 o 
   7   7   8      811.52      889.97     67.60 o 
   8   7   8     1888.14     1789.32     86.97 o 
   9   7   8     1691.18     1972.25     93.20 o 
  10   7   8     1498.45     1459.46     92.52 o 
  11   7   8      482.45      565.00     83.16 o 
 -11   8   8      572.24      673.08     82.27 o 
 -10   8   8      810.37      801.43     83.39 o 
  -9   8   8     1275.67     1181.40     86.07 o 
  -8   8   8      769.63      711.82     69.16 o 
  -7   8   8     1829.34     2047.37     86.98 o 
  -6   8   8     5260.22     5388.93    142.96 o 
  -5   8   8     3061.45     2984.04    101.03 o 
  -4   8   8     3901.01     3838.00    101.51 o 
  -3   8   8     3412.82     3643.01     98.60 o 
  -2   8   8     2971.43     2571.64     83.24 o 
  -1   8   8     2773.82     2463.13     82.56 o 
   0   8   8     3297.11     3229.55    110.63 o 
   1   8   8     4615.69     4185.16    110.01 o 
   2   8   8      987.73     1094.01     60.72 o 
   3   8   8       63.43        0.00     50.25 o 
   4   8   8     2788.74     3030.15     98.36 o 
   5   8   8     2118.17     2248.54     85.43 o 
   6   8   8     8576.33     8685.07    194.58 o 
   7   8   8     1734.88     1672.28     83.19 o 
   8   8   8      914.19      882.86     73.61 o 
   9   8   8      107.61       83.60     67.37 o 
  10   8   8      854.07      789.88     90.51 o 
  11   8   8      347.41      372.88     82.71 o 
 -11   9   8      793.44      789.86     86.72 o 
 -10   9   8      973.67     1035.86     84.51 o 
  -9   9   8       96.99       66.70     66.26 o 
  -8   9   8     1707.11     1608.83     92.09 o 
  -7   9   8     3066.43     3368.92    105.70 o 
  -6   9   8      310.25      395.78     59.15 o 
  -5   9   8     3798.71     3964.45    119.31 o 
  -4   9   8     6886.54     6869.01    143.94 o 
  -3   9   8     1386.78     1483.83     69.62 o 
  -2   9   8     5072.51     4627.15    116.25 o 
  -1   9   8     2817.91     2671.17     82.56 o 
   0   9   8       77.70      201.15     32.28 o 
   1   9   8      685.79      664.92     51.37 o 
   2   9   8    11812.19    11684.16    222.08 o 
   3   9   8      918.71     1043.04     63.61 o 
   4   9   8     9827.52    10389.68    217.21 o 
   5   9   8      673.15      724.27     63.38 o 
   6   9   8       13.53      -24.23     58.92 o 
   7   9   8       51.60       17.34     61.59 o 
   8   9   8     3695.25     3605.42    129.30 o 
   9   9   8      244.22      271.04     69.59 o 
  10   9   8     2427.50     2194.55    110.34 o 
 -10  10   8      306.16      302.39     76.71 o 
  -9  10   8     1875.28     1862.43     99.21 o 
  -8  10   8      663.45      804.31     76.94 o 
  -7  10   8      358.11      403.57     65.37 o 
  -6  10   8     5737.52     6287.44    153.43 o 
  -5  10   8     2062.30     2203.74     88.10 o 
  -4  10   8     1587.72     1645.37     75.18 o 
  -3  10   8     4363.44     4367.45    117.77 o 
  -2  10   8     4347.85     4514.96    117.56 o 
  -1  10   8      251.93      240.58     46.47 o 
   0  10   8     7976.19     7788.39    136.98 o 
   1  10   8     1371.10     1168.42     61.61 o 
   2  10   8     3067.53     3130.60     98.14 o 
   3  10   8      208.92      320.18     54.47 o 
   4  10   8     3605.00     3680.46    113.51 o 
   5  10   8      297.69      328.19     59.81 o 
   6  10   8    11208.36    11561.59    220.35 o 
   7  10   8      103.22      104.50     60.70 o 
   8  10   8     1475.95     1538.66     91.86 o 
   9  10   8       31.01       10.23     70.03 o 
  10  10   8      537.53      682.64     82.94 o 
 -10  11   8      539.19      559.90     82.27 o 
  -9  11   8      392.15      234.80     75.60 o 
  -8  11   8      996.84     1099.92     82.95 o 
  -7  11   8     2379.78     2207.80     97.44 o 
  -6  11   8      699.65      692.47     69.60 o 
  -5  11   8     2441.06     2518.99     97.45 o 
  -4  11   8     4320.86     4463.00    124.22 o 
  -3  11   8     2473.76     2624.59     95.23 o 
  -2  11   8     5324.16     5439.69    130.50 o 
  -1  11   8     1075.24      912.75     60.27 o 
   0  11   8      773.38      794.74     73.94 o 
   1  11   8      572.80      524.57     55.59 o 
   2  11   8     7342.50     7507.42    158.44 o 
   3  11   8     2262.34     2381.90     88.55 o 
   4  11   8     8352.02     8810.54    191.67 o 
   5  11   8      296.25      368.43     61.15 o 
   6  11   8      223.30      352.86     64.70 o 
   7  11   8      593.28      686.88     69.82 o 
   8  11   8     2484.39     2562.84    111.90 o 
   9  11   8      615.85      646.41     79.38 o 
  10  11   8     1851.63     2050.32    104.76 o 
 -10  12   8      688.17      582.15     85.83 o 
  -9  12   8      825.82      930.41     84.28 o 
  -8  12   8      654.38      611.73     79.38 o 
  -7  12   8     1557.11     1657.70     86.74 o 
  -6  12   8     1731.61     1615.32     88.08 o 
  -5  12   8     3027.26     2891.63    105.25 o 
  -4  12   8     4129.92     4374.23    120.42 o 
  -3  12   8     1628.91     1681.85     79.63 o 
  -2  12   8     2399.05     2222.47     88.55 o 
  -1  12   8     4477.00     4514.39    125.34 o 
   0  12   8     3271.47     3031.33    106.71 o 
   1  12   8     4248.27     3842.64    115.54 o 
   2  12   8     1267.68     1242.86     76.07 o 
   3  12   8      213.84      188.33     60.70 o 
   4  12   8     1045.19      989.22     74.06 o 
   5  12   8     4283.45     4167.63    129.77 o 
   6  12   8     3255.79     3504.08    116.60 o 
   7  12   8     1513.48     1397.22     87.63 o 
   8  12   8      950.90      864.40     85.62 o 
   9  12   8       12.03      -27.79     73.15 o 
  -9  13   8      712.05      727.14     82.94 o 
  -8  13   8      655.62      599.94     80.50 o 
  -7  13   8      693.76      617.96     76.27 o 
  -6  13   8     1003.34      954.27     78.50 o 
  -5  13   8     2198.49     2346.10     96.99 o 
  -4  13   8      626.87      671.56     68.93 o 
  -3  13   8     7056.40     7557.02    173.55 o 
  -2  13   8     1385.70     1325.85     75.62 o 
  -1  13   8     1544.96     1560.81     80.52 o 
   0  13   8     1267.71     1278.28     51.41 o 
   1  13   8     3006.88     3288.97    104.59 o 
   2  13   8      690.54      820.34     66.71 o 
   3  13   8     8446.76     8697.00    199.47 o 
   4  13   8     1116.59     1181.39     78.51 o 
   5  13   8     1938.76     2173.53     92.09 o 
   6  13   8      388.11      375.55     71.38 o 
   7  13   8      395.66      441.81     73.38 o 
   8  13   8      373.28      425.36     76.71 o 
   9  13   8     1735.24     1762.46    102.76 o 
  -9  14   8       36.76       58.25     76.04 o 
  -8  14   8      440.06      513.64     76.49 o 
  -7  14   8     1442.77     1466.57     85.85 o 
  -6  14   8       88.48        0.00     65.14 o 
  -5  14   8     2426.82     2383.36    100.11 o 
  -4  14   8     1005.09      934.04     76.06 o 
  -3  14   8      259.12      158.09     64.70 o 
  -2  14   8      636.74      693.35     66.27 o 
  -1  14   8     5256.61     5000.43    139.83 o 
   0  14   8      229.20      307.74    109.84 o 
   1  14   8     7149.98     7008.66    172.21 o 
   2  14   8      864.24      815.93     71.61 o 
   3  14   8       86.63      114.50     60.92 o 
   4  14   8      400.20      374.00     66.48 o 
   5  14   8     3044.30     3269.54    109.47 o 
   6  14   8       66.12       -5.34     66.92 o 
   7  14   8     2334.74     2212.35    111.90 o 
   8  14   8      152.35      143.85     75.15 o 
   9  14   8       48.62       29.57     78.26 o 
  -8  15   8      520.09      522.98     79.83 o 
  -7  15   8      326.87      293.94     76.04 o 
  -6  15   8      908.28     1051.19     81.17 o 
  -5  15   8      853.85      757.65     78.50 o 
  -4  15   8      315.43      323.29     63.15 o 
  -3  15   8     4337.44     4092.37    131.11 o 
  -2  15   8      433.00      434.04     65.82 o 
  -1  15   8     1601.47     1661.33     83.41 o 
   0  15   8     1505.36     1497.05    143.46 o 
   1  15   8      901.52      906.67     75.61 o 
   2  15   8      414.81      657.95     65.59 o 
   3  15   8     3525.65     3795.68    127.96 o 
   4  15   8      494.90      512.32     71.15 o 
   5  15   8      890.77      884.85     80.06 o 
   6  15   8       40.87       39.58     68.48 o 
   7  15   8      321.08      337.52     77.15 o 
   8  15   8       86.20       11.34     75.37 o 
  -8  16   8      381.20      349.09     82.27 o 
  -7  16   8      915.82     1084.76     86.28 o 
  -6  16   8      348.47      205.45     76.04 o 
  -5  16   8     1088.04     1024.56     82.06 o 
  -4  16   8      358.81      244.14     69.82 o 
  -3  16   8      241.95      215.67     67.15 o 
  -2  16   8      330.60      346.42     65.37 o 
  -1  16   8     3009.87     2784.95    102.36 o 
   0  16   8      980.38     1043.08     72.72 o 
   1  16   8     2529.35     2616.39     99.89 o 
   2  16   8     1213.98     1210.98     82.51 o 
   3  16   8       59.04      238.34     65.14 o 
   4  16   8      439.93      461.61     73.15 o 
   5  16   8     1391.92     1483.02     93.19 o 
   6  16   8      609.12      663.09     79.83 o 
   7  16   8     1091.10     1146.19     96.07 o 
   8  16   8      222.15      248.58     79.15 o 
  -7  17   8      415.80      412.91     84.94 o 
  -6  17   8      161.91       48.25     76.04 o 
  -5  17   8      485.20      554.78     77.38 o 
  -4  17   8      536.52      472.29     77.16 o 
  -3  17   8     1466.05     1278.88     90.52 o 
  -2  17   8      719.20      785.64     75.61 o 
  -1  17   8      638.70      504.11     72.49 o 
   0  17   8      219.09      209.27     48.50 o 
   1  17   8      453.98      480.73     73.82 o 
   2  17   8      880.22      919.54     81.17 o 
   3  17   8     1485.95     1680.79     90.75 o 
   4  17   8     1267.07     1214.31     92.96 o 
   5  17   8      494.63      382.68     80.49 o 
   6  17   8        5.20       -2.45     73.15 o 
   7  17   8      117.23      222.78     76.71 o 
  -7  18   8      177.96      249.69     80.26 o 
  -6  18   8      836.75      874.15     90.73 o 
  -5  18   8      551.69      375.79     80.94 o 
  -4  18   8      307.30      305.06     75.60 o 
  -3  18   8      820.41      655.79     82.95 o 
  -2  18   8      393.45      394.45     73.60 o 
  -1  18   8      564.67      440.50     73.38 o 
   0  18   8     1835.91     1715.06    155.37 o 
   1  18   8      760.56      684.69     81.83 o 
   2  18   8      337.54      479.38     74.71 o 
   3  18   8      178.15      237.46     73.59 o 
   4  18   8      526.47      513.87     85.16 o 
   5  18   8      250.27      231.24     76.26 o 
   6  18   8     1342.98     1435.15    102.08 o 
  -6  19   8       67.82       56.03     80.04 o 
  -5  19   8      335.30      173.65     83.38 o 
  -4  19   8      798.46      770.74     87.61 o 
  -3  19   8       54.20       70.48     76.70 o 
  -2  19   8     1225.54     1146.24     91.41 o 
  -1  19   8      605.46      435.61     81.16 o 
   0  19   8       21.41       77.34     51.86 o 
   1  19   8      123.03      160.53     76.71 o 
   2  19   8     1695.23     1565.63    103.87 o 
   3  19   8       72.37      202.77     74.70 o 
   4  19   8     1294.78     1470.28    101.19 o 
   5  19   8       29.72      -45.80     78.71 o 
   6  19   8       82.95       44.47     82.71 o 
  -5  20   8      429.14      237.03     89.39 o 
  -4  20   8      176.66      172.54     79.60 o 
  -3  20   8      479.44      408.47     85.61 o 
  -2  20   8      520.85      710.88     84.50 o 
  -1  20   8      148.91      259.69     79.37 o 
   0  20   8     2141.04     2120.60    126.35 o 
   1  20   8      360.57      440.47     81.82 o 
   2  20   8      703.04      663.10     89.61 o 
   3  20   8       65.78       63.37     81.37 o 
   4  20   8      423.06      426.47     88.72 o 
   5  20   8       32.28       54.69     83.15 o 
  -4  21   8      465.12      574.34     91.61 o 
  -3  21   8      498.75      469.62     91.83 o 
  -2  21   8      839.27      849.69     94.06 o 
  -1  21   8      390.16      353.98     88.50 o 
   0  21   8      221.30      209.96     59.43 o 
   1  21   8      224.17      298.38     85.38 o 
   2  21   8      861.29      952.21     98.96 o 
   3  21   8      489.62      613.70     90.05 o 
  -1  22   8      923.95      829.24    100.51 o 
   0  22   8      433.38      504.33    127.63 o 
   1  22   8      825.56      942.86    100.96 o 
 -11   0   9      144.59       94.94     78.26 o 
 -10   0   9     3030.45     3318.52    116.59 o 
  -9   0   9      532.68      409.59     77.38 o 
  -8   0   9      491.94      471.62     70.49 o 
  -7   0   9     5242.23     5524.47    139.39 o 
  -6   0   9     1989.40     1928.75     81.20 o 
  -5   0   9     3993.23     4063.07    111.97 o 
  -4   0   9     7365.85     6901.59    157.57 o 
  -3   0   9      867.15      976.76     56.49 o 
  -2   0   9     6368.62     6275.75    128.57 o 
  -1   0   9     6876.69     6793.54    153.12 o 
   0   0   9      310.18      340.28     34.51 o 
   1   0   9     6433.10     6184.49    135.04 o 
   2   0   9      134.95      148.52     44.91 o 
   3   0   9      869.51      839.99     60.94 o 
   4   0   9       36.27       26.24     47.58 o 
   5   0   9    13771.33    13262.50    245.38 o 
   6   0   9        5.44       62.47     52.69 o 
   7   0   9     4414.71     4730.14    134.68 o 
   8   0   9       17.27       50.47     61.59 o 
   9   0   9     1044.54      984.52     90.73 o 
  10   0   9      161.74      210.78     73.15 o 
  11   0   9     3546.93     3401.55    144.19 o 
 -11   1   9     1059.12     1065.45     95.85 o 
 -10   1   9      106.33       51.14     74.48 o 
  -9   1   9     1840.91     2020.82     95.87 o 
  -8   1   9     4616.45     4702.37    131.12 o 
  -7   1   9      709.08      716.94     68.27 o 
  -6   1   9     4442.95     4335.64    122.89 o 
  -5   1   9     4420.27     4691.67    122.67 o 
  -4   1   9     2528.90     2394.26     84.56 o 
  -3   1   9     4215.44     4216.10    102.64 o 
  -2   1   9     3208.12     2966.34     91.48 o 
  -1   1   9     1633.12     1696.92     68.96 o 
   0   1   9     5085.86     5291.46     98.67 o 
   1   1   9     7182.70     7255.35    158.48 o 
   2   1   9     4433.73     4478.19    112.23 o 
   3   1   9    10973.29    10690.15    208.42 o 
   4   1   9     2009.36     1974.24     77.42 o 
   5   1   9     1037.88     1067.75     69.17 o 
   6   1   9       10.09      -12.45     54.92 o 
   7   1   9     5770.21     6122.39    164.57 o 
   8   1   9      719.97      840.57     74.05 o 
   9   1   9     5202.25     5284.18    150.94 o 
  10   1   9      209.36      133.85     78.04 o 
  11   1   9      129.42      251.02     79.82 o 
 -11   2   9      739.34      824.54     87.61 o 
 -10   2   9     1419.84     1521.04     92.74 o 
  -9   2   9      975.85     1063.89     82.28 o 
  -8   2   9     1699.46     1854.19     88.75 o 
  -7   2   9     3338.63     3606.94    113.94 o 
  -6   2   9     3243.64     3241.59    101.04 o 
  -5   2   9     2778.11     2705.66     92.57 o 
  -4   2   9     2804.08     2701.12     88.57 o 
  -3   2   9     5268.97     5248.81    115.15 o 
  -2   2   9     6372.99     5516.04    129.24 o 
  -1   2   9    12810.93    12456.67    217.54 o 
   0   2   9    10922.22    10888.46    146.93 o 
   1   2   9     8031.60     7768.90    163.43 o 
   2   2   9     1526.60     1489.07     63.62 o 
   3   2   9     1992.87     1856.14     75.87 o 
   4   2   9     2394.40     2660.45     88.33 o 
   5   2   9     7825.62     8104.98    177.62 o 
   6   2   9     3726.62     3606.58    113.51 o 
   7   2   9     1882.34     2072.98     93.43 o 
   8   2   9      109.59      114.95     65.81 o 
   9   2   9      517.09      568.79     76.94 o 
  10   2   9      855.54      791.44     86.06 o 
  11   2   9     1915.01     1909.10    111.21 o 
 -11   3   9      406.24      355.54     81.16 o 
 -10   3   9      900.33      958.90     85.39 o 
  -9   3   9     1800.32     1918.26     94.98 o 
  -8   3   9     1101.59     1034.14     77.39 o 
  -7   3   9     2683.75     2600.34     99.01 o 
  -6   3   9      719.75      725.40     63.38 o 
  -5   3   9     2403.58     2206.50     82.55 o 
  -4   3   9     8087.20     7926.81    170.08 o 
  -3   3   9      864.96      832.87     56.04 o 
  -2   3   9     3514.12     3235.28     96.39 o 
  -1   3   9     3185.71     3099.64     89.92 o 
   0   3   9     3634.14     3299.45     68.45 o 
   1   3   9     2711.17     2695.65     85.90 o 
   2   3   9    10203.37     9048.86    171.79 o 
   3   3   9     2417.39     2323.89     84.33 o 
   4   3   9     5204.81     4912.78    133.62 o 
   5   3   9      400.68      585.47     57.37 o 
   6   3   9      297.25      385.11     60.48 o 
   7   3   9     1631.92     1728.29     83.63 o 
   8   3   9     4770.27     4663.46    136.46 o 
   9   3   9     1739.40     1709.80     92.31 o 
  10   3   9     1284.77     1202.29     94.96 o 
  11   3   9       75.03      -10.45     80.04 o 
 -11   4   9     1162.31     1137.53     96.29 o 
 -10   4   9      157.77       90.05     74.04 o 
  -9   4   9      902.93      851.94     76.72 o 
  -8   4   9     2717.85     2718.62    100.79 o 
  -7   4   9      287.13      232.35     60.48 o 
  -6   4   9     4534.60     4651.56    124.67 o 
  -5   4   9     2326.93     2414.23     83.88 o 
  -4   4   9      117.87       56.92     50.92 o 
  -3   4   9     2727.11     2583.15     81.00 o 
  -2   4   9    10253.61     9237.40    177.60 o 
  -1   4   9       53.91      183.43     43.80 o 
   0   4   9    13599.76    13358.87    190.72 o 
   1   4   9     3163.24     2953.33     94.15 o 
   2   4   9      346.44      340.65     48.70 o 
   3   4   9     3072.94     3090.85     91.25 o 
   4   4   9     6389.54     6789.68    146.81 o 
   5   4   9     1061.25     1246.56     69.39 o 
   6   4   9     7457.89     7673.80    183.15 o 
   7   4   9      372.90      422.03     63.37 o 
   8   4   9      101.50       -5.34     66.70 o 
   9   4   9       64.11       91.60     67.37 o 
  10   4   9     1763.64     1752.48    106.10 o 
  11   4   9      196.95      244.13     79.82 o 
 -11   5   9      296.78      211.23     82.71 o 
 -10   5   9     1210.72     1122.65     92.52 o 
  -9   5   9      397.00      325.97     71.38 o 
  -8   5   9      285.24      375.32     66.70 o 
  -7   5   9     1933.95     1973.13     84.31 o 
  -6   5   9     1869.17     1971.81     85.42 o 
  -5   5   9      271.24      208.79     55.14 o 
  -4   5   9    10731.82    10769.70    213.27 o 
  -3   5   9     1691.52     1569.41     69.18 o 
  -2   5   9     3504.65     3383.63     92.82 o 
  -1   5   9     4764.54     4668.53    116.69 o 
   0   5   9     4774.85     4862.08    106.23 o 
   1   5   9      357.58      420.03     50.92 o 
   2   5   9    15208.51    14722.37    278.65 o 
   3   5   9      652.45      584.85     57.82 o 
   4   5   9     3176.91     3218.98    104.38 o 
   5   5   9     1804.18     1666.15     78.08 o 
   6   5   9      828.87      802.13     74.72 o 
   7   5   9      184.85      312.83     63.59 o 
   8   5   9     4240.98     4678.10    128.20 o 
   9   5   9       11.79       43.13     68.03 o 
  10   5   9     1399.12     1293.06     97.19 o 
 -11   6   9      997.99      922.44     94.07 o 
 -10   6   9      220.35      124.51     74.93 o 
  -9   6   9     1013.71      996.07     79.84 o 
  -8   6   9     1269.09     1225.89     81.40 o 
  -7   6   9      413.46      395.13     63.59 o 
  -6   6   9     3405.13     3941.32    107.49 o 
  -5   6   9     2477.25     2579.83     87.00 o 
  -4   6   9      605.09      716.26     58.48 o 
  -3   6   9     1017.27      962.56     63.38 o 
  -2   6   9     6554.96     6048.46    129.01 o 
  -1   6   9      214.84      172.10     48.92 o 
   0   6   9     8678.08     8978.06    234.69 o 
   1   6   9     1290.94     1404.84     67.62 o 
   2   6   9      220.97      156.31     50.03 o 
   3   6   9     1211.54     1303.14     69.62 o 
   4   6   9     7200.43     7367.88    170.91 o 
   5   6   9     1066.32     1013.03     72.06 o 
   6   6   9     6974.07     7289.00    183.34 o 
   7   6   9      759.36      870.16     72.72 o 
   8   6   9      379.41      379.55     71.15 o 
   9   6   9      267.12      358.86     72.04 o 
  10   6   9     1162.87     1176.67     98.07 o 
 -10   7   9      565.82      576.13     80.27 o 
  -9   7   9      922.19      998.49     82.73 o 
  -8   7   9      968.77     1053.66     77.61 o 
  -7   7   9     1353.09     1287.76     78.96 o 
  -6   7   9     2239.98     2376.44     92.99 o 
  -5   7   9     1879.90     2003.19     81.42 o 
  -4   7   9     4335.65     4550.47    123.11 o 
  -3   7   9     3519.05     3222.93    103.28 o 
  -2   7   9     3099.98     3125.10     92.58 o 
  -1   7   9     2546.79     2493.07     80.11 o 
   0   7   9     1073.67     1155.96     95.30 o 
   1   7   9     2509.35     2527.30     87.00 o 
   2   7   9     6947.29     6748.77    151.30 o 
   3   7   9     3349.79     3192.90    104.16 o 
   4   7   9     2003.38     2017.98     86.32 o 
   5   7   9      580.21      671.77     66.49 o 
   6   7   9      668.22      680.90     70.94 o 
   7   7   9     2594.88     2486.26    103.23 o 
   8   7   9     2156.76     2283.92     99.66 o 
   9   7   9     1435.85     1341.34     92.52 o 
  10   7   9     1125.08     1172.43     93.85 o 
 -10   8   9     1133.89     1057.68     94.07 o 
  -9   8   9      850.13     1006.92     87.39 o 
  -8   8   9      725.34      738.94     74.27 o 
  -7   8   9     1947.75     2011.36     97.43 o 
  -6   8   9     1944.93     1917.52     88.54 o 
  -5   8   9     1637.82     1672.27     80.74 o 
  -4   8   9     3497.55     3638.70    109.50 o 
  -3   8   9     2356.50     2275.88     84.32 o 
  -2   8   9     2111.03     1981.40     77.42 o 
  -1   8   9     5614.75     5640.89    129.18 o 
   0   8   9     4522.76     4571.13    153.07 o 
   1   8   9     2293.98     2254.30     83.66 o 
   2   8   9     1096.97     1064.22     65.17 o 
   3   8   9     2729.48     2804.82     95.46 o 
   4   8   9     2922.39     2881.68    101.47 o 
   5   8   9     8220.25     8408.93    190.32 o 
   6   8   9     2456.14     2400.78     99.00 o 
   7   8   9     1723.41     1503.41     92.53 o 
   8   8   9      340.10      285.72     73.15 o 
   9   8   9      413.88      352.65     81.83 o 
  10   8   9      298.29      402.45     78.93 o 
 -10   9   9       60.74      -12.23     78.04 o 
  -9   9   9      965.55      921.55     88.51 o 
  -8   9   9     1711.32     1914.42     94.98 o 
  -7   9   9      164.94      227.90     67.81 o 
  -6   9   9     2775.40     2709.82    105.02 o 
  -5   9   9     3739.52     3682.81    112.84 o 
  -4   9   9     1035.98      956.53     71.61 o 
  -3   9   9     5270.51     5122.42    132.50 o 
  -2   9   9     4189.48     3963.72    105.74 o 
  -1   9   9      906.92     1084.61     62.94 o 
   0   9   9     1211.56     1141.53     93.30 o 
   1   9   9     3757.16     3339.53    100.61 o 
   2   9   9      704.85      800.34     64.04 o 
   3   9   9     8551.20     8602.42    193.03 o 
   4   9   9      778.26      785.45     67.60 o 
   5   9   9      149.95       62.70     65.59 o 
   6   9   9       81.47      129.62     62.25 o 
   7   9   9     3701.91     3890.51    127.52 o 
   8   9   9      146.50      193.21     70.26 o 
   9   9   9     3091.67     3077.77    125.49 o 
  10   9   9      104.60      140.74     78.48 o 
 -10  10   9     1765.85     1738.22    106.54 o 
  -9  10   9      230.50      188.55     78.26 o 
  -8  10   9      731.93      780.97     82.28 o 
  -7  10   9     2098.49     2094.15    102.10 o 
  -6  10   9     1148.59      920.51     79.62 o 
  -5  10   9     1487.35     1473.77     81.85 o 
  -4  10   9     4974.10     5203.08    128.47 o 
  -3  10   9      782.80      736.97     65.60 o 
  -2  10   9     1387.85     1257.80     71.18 o 
  -1  10   9     5476.88     4838.65    130.06 o 
   0  10   9      150.41      190.02     38.51 o 
   1  10   9     3097.42     2761.94     98.81 o 
   2  10   9     1046.33     1079.08     71.39 o 
   3  10   9     1676.38     1705.00     88.09 o 
   4  10   9      543.51      470.75     67.15 o 
   5  10   9     8515.45     8707.28    203.91 o 
   6  10   9      566.81      467.63     73.16 o 
   7  10   9     2257.71     2135.82    103.00 o 
   8  10   9       46.03       18.68     70.48 o 
   9  10   9      344.70      418.24     84.49 o 
  -9  11   9      804.73      793.87     90.73 o 
  -8  11   9     1451.66     1526.84     95.19 o 
  -7  11   9      275.40      264.37     71.60 o 
  -6  11   9     2750.48     2813.41    110.58 o 
  -5  11   9     2613.11     2642.28    102.34 o 
  -4  11   9     1561.38     1481.81     78.52 o 
  -3  11   9     5459.09     5754.06    142.07 o 
  -2  11   9     2680.46     2632.91     95.01 o 
  -1  11   9     1014.36     1074.18     70.72 o 
   0  11   9     1333.57     1381.34    113.32 o 
   1  11   9     4393.54     4269.40    117.99 o 
   2  11   9     3311.17     3359.55    108.82 o 
   3  11   9     6610.67     6647.56    168.18 o 
   4  11   9      755.06      743.41     72.27 o 
   5  11   9      746.02      755.63     74.05 o 
   6  11   9      217.52      183.43     69.59 o 
   7  11   9     2242.99     2153.59    104.55 o 
   8  11   9      515.12      439.16     80.72 o 
   9  11   9     2148.10     2298.71    112.11 o 
  -9  12   9      648.82      498.32     89.39 o 
  -8  12   9      459.10      478.51     81.16 o 
  -7  12   9      976.67      956.92     82.95 o 
  -6  12   9     1328.34     1605.77     85.40 o 
  -5  12   9     1530.33     1489.55     84.74 o 
  -4  12   9      834.06      815.92     72.05 o 
  -3  12   9     1285.08     1177.00     78.29 o 
  -2  12   9     2638.22     2454.38     94.34 o 
  -1  12   9     3898.95     3727.34    114.63 o 
   0  12   9     4100.23     4148.69     90.23 o 
   1  12   9     2740.15     2570.61    100.80 o 
   2  12   9      673.25      572.83     66.49 o 
   3  12   9      643.24      754.95     68.49 o 
   4  12   9     1908.60     2034.49     92.54 o 
   5  12   9     2328.98     2404.42    105.23 o 
   6  12   9     2459.79     2433.16    104.12 o 
   7  12   9     1168.99     1322.58     90.74 o 
   8  12   9      140.44      175.20     76.04 o 
   9  12   9      107.08       48.47     82.04 o 
  -9  13   9      460.91      533.87     85.61 o 
  -8  13   9      514.95      485.18     82.49 o 
  -7  13   9     1296.71     1371.55     93.85 o 
  -6  13   9      586.78      684.43     78.49 o 
  -5  13   9      675.73      820.10     72.27 o 
  -4  13   9     3458.26     3602.64    119.50 o 
  -3  13   9     1020.24      929.38     74.50 o 
  -2  13   9     1444.31     1469.08     81.41 o 
  -1  13   9     1556.52     1267.39     82.97 o 
   0  13   9      418.35      449.43     48.89 o 
   1  13   9      697.63      593.96     67.38 o 
   2  13   9     5333.27     5075.96    148.29 o 
   3  13   9      958.46      996.30     75.61 o 
   4  13   9     1497.31     1570.72     87.86 o 
   5  13   9      638.54      607.73     78.50 o 
   6  13   9      319.91      228.35     77.15 o 
   7  13   9      303.22      310.62     78.71 o 
   8  13   9     1750.15     1759.80    105.65 o 
  -8  14   9      948.77      895.97     92.73 o 
  -7  14   9       50.09      152.74     71.15 o 
  -6  14   9     1828.47     1955.61    100.09 o 
  -5  14   9      811.89      764.53     80.06 o 
  -4  14   9        8.19       50.91     64.92 o 
  -3  14   9      814.86      597.09     74.72 o 
  -2  14   9     4068.16     3933.58    122.86 o 
  -1  14   9       48.02        7.78     62.92 o 
   0  14   9     4598.59     4601.05    169.52 o 
   1  14   9     1149.20     1069.08     76.51 o 
   2  14   9       33.60       93.16     63.36 o 
   3  14   9      660.61      611.74     76.05 o 
   4  14   9     2754.74     2702.36    110.80 o 
   5  14   9       83.30      146.07     71.15 o 
   6  14   9     2857.12     2997.56    116.36 o 
   7  14   9      246.74      118.73     78.04 o 
   8  14   9      105.40      -32.46     85.15 o 
  -8  15   9      183.93       97.61     79.38 o 
  -7  15   9      513.73      425.37     82.94 o 
  -6  15   9      390.82      394.90     77.38 o 
  -5  15   9       85.08      204.33     69.15 o 
  -4  15   9     3055.84     3107.27    115.03 o 
  -3  15   9      404.31      349.54     74.04 o 
  -2  15   9      958.06      957.37     78.72 o 
  -1  15   9      728.93      663.12     71.83 o 
   0  15   9      927.96      987.95     57.23 o 
   1  15   9       78.39      130.29     64.70 o 
   2  15   9     3802.47     3877.53    130.64 o 
   3  15   9      566.38      542.12     78.27 o 
   4  15   9     1754.70     1791.00     97.87 o 
   5  15   9      370.59      386.00     74.49 o 
   6  15   9       99.25      211.00     75.59 o 
   7  15   9       19.20       38.91     78.93 o 
  -7  16   9      328.43      380.44     82.94 o 
  -6  16   9      795.01      798.54     86.95 o 
  -5  16   9      469.48      355.99     80.27 o 
  -4  16   9      492.47      405.36     77.38 o 
  -3  16   9      227.75      194.77     71.37 o 
  -2  16   9     2412.53     2500.99    106.34 o 
  -1  16   9      347.04      274.82     70.26 o 
   0  16   9     2143.47     2137.61    160.39 o 
   1  16   9      960.18      959.37     85.17 o 
   2  16   9       75.67      -19.57     75.37 o 
   3  16   9      469.01      497.86     78.27 o 
   4  16   9      845.93      920.19     87.62 o 
   5  16   9      630.28      650.86     85.61 o 
   6  16   9     1417.25     1731.64    101.64 o 
   7  16   9      181.73      149.41     82.71 o 
  -6  17   9      370.05      219.90     85.83 o 
  -5  17   9      403.16      419.13     80.49 o 
  -4  17   9      577.26      506.32     84.94 o 
  -3  17   9      688.05      623.07     84.72 o 
  -2  17   9      611.68      463.85     78.27 o 
  -1  17   9      213.35      208.56     71.15 o 
   0  17   9      804.19      808.52     58.55 o 
   1  17   9      859.28      846.82     83.17 o 
   2  17   9     1340.01     1412.49     92.97 o 
   3  17   9      796.40      835.01     85.39 o 
   4  17   9      573.83      577.25     84.50 o 
   5  17   9       30.00       54.69     80.26 o 
   6  17   9      126.14      147.63     80.71 o 
  -6  18   9      336.40      324.40     86.72 o 
  -5  18   9      415.60      475.17     83.83 o 
  -4  18   9      606.15      619.06     85.83 o 
  -3  18   9      379.95      343.98     80.71 o 
  -2  18   9      463.38      325.97     78.94 o 
  -1  18   9     1487.17     1448.57     95.64 o 
   0  18   9      722.43      777.02     60.99 o 
   1  18   9      817.62      778.53     87.62 o 
   2  18   9      236.44      234.35     78.04 o 
   3  18   9      268.90      255.03     80.71 o 
   4  18   9      166.39      175.43     78.93 o 
   5  18   9     1304.08     1192.05    100.52 o 
  -5  19   9      317.91      323.96     85.60 o 
  -4  19   9       21.93       44.24     79.82 o 
  -3  19   9      781.85      934.18     91.84 o 
  -2  19   9      499.80      394.02     88.28 o 
  -1  19   9        7.51       30.24     76.48 o 
   0  19   9      225.31      285.72     57.29 o 
   1  19   9     1155.94      942.27     99.41 o 
   2  19   9      164.33      168.31     82.27 o 
   3  19   9     1282.49     1200.06    101.86 o 
   4  19   9      144.53      253.46     82.04 o 
  -3  20   9      129.50      246.79     83.60 o 
  -2  20   9      207.14       52.03     88.49 o 
  -1  20   9     1143.24     1135.74    100.08 o 
   0  20   9      255.88      260.80     61.43 o 
   1  20   9      809.69      599.29     97.40 o 
   2  20   9      147.24      233.23     85.60 o 
   3  20   9      290.22      261.70     87.16 o 
  -1  21   9      255.12      428.01     86.05 o 
   0  21   9      241.72      180.44    115.95 o 
 -10   0  10      447.69      402.24     79.60 o 
  -9   0  10      859.24      922.42     85.84 o 
  -8   0  10     2771.25     2707.03    111.69 o 
  -7   0  10      803.36      788.11     72.27 o 
  -6   0  10     3092.02     3072.61    109.04 o 
  -5   0  10     6987.56     6680.24    160.63 o 
  -4   0  10      467.30      506.10     61.37 o 
  -3   0  10     2902.33     2834.40     91.91 o 
  -2   0  10     6856.42     6996.11    148.40 o 
  -1   0  10      973.93      926.74     64.72 o 
   0   0  10     7503.14     7993.00    120.27 o 
   1   0  10     2121.54     2103.80     84.54 o 
   2   0  10       29.79      -13.12     52.47 o 
   3   0  10      425.84      402.69     56.92 o 
   4   0  10    11007.76    10067.62    206.56 o 
   5   0  10       28.29       54.69     57.81 o 
   6   0  10     5153.84     4963.71    131.14 o 
   7   0  10      438.64      380.67     69.60 o 
   8   0  10      777.68      743.62     85.17 o 
   9   0  10        0.92      226.55     70.70 o 
  10   0  10     3409.79     3611.07    134.17 o 
 -10   1  10      693.84      706.01     85.61 o 
  -9   1  10     1589.84     1535.12     95.19 o 
  -8   1  10      420.02      512.30     71.60 o 
  -7   1  10     2722.02     2989.64    109.91 o 
  -6   1  10     1883.98     2124.60     86.31 o 
  -5   1  10      633.97      723.60     65.82 o 
  -4   1  10     6329.85     6197.13    148.80 o 
  -3   1  10     2415.51     2194.28     84.10 o 
  -2   1  10      730.42      889.75     58.49 o 
  -1   1  10     4011.56     3969.32    107.30 o 
   0   1  10     4940.52     5138.91     87.10 o 
   1   1  10      642.85      567.73     57.15 o 
   2   1  10     8998.55     9177.56    191.31 o 
   3   1  10     1832.68     1679.10     74.30 o 
   4   1  10     1295.98     1394.11     73.18 o 
   5   1  10      557.21      622.85     64.04 o 
   6   1  10     3091.62     2939.94    105.03 o 
   7   1  10      537.12      561.24     70.49 o 
   8   1  10     4758.50     4499.17    145.58 o 
   9   1  10      378.63      377.77     74.93 o 
  10   1  10      187.94      179.65     86.27 o 
 -10   2  10      723.31      718.03     87.39 o 
  -9   2  10      742.96      854.57     78.27 o 
  -8   2  10     1270.67     1352.21     88.74 o 
  -7   2  10     2211.76     2422.39     96.33 o 
  -6   2  10     1878.23     2122.37     86.53 o 
  -5   2  10     3811.58     3946.30    114.40 o 
  -4   2  10     2721.87     2925.61     97.24 o 
  -3   2  10     2893.42     2692.18     92.35 o 
  -2   2  10     3114.61     2993.09     99.26 o 
  -1   2  10     3549.23     3628.15    105.51 o 
   0   2  10     2129.73     2163.86    109.24 o 
   1   2  10      487.22      596.16     61.15 o 
   2   2  10      680.20      764.54     60.93 o 
   3   2  10     1923.70     1796.61     77.64 o 
   4   2  10     6178.98     6346.56    142.55 o 
   5   2  10     3353.62     3439.88    107.49 o 
   6   2  10     2783.05     2746.11     99.68 o 
   7   2  10      395.55      399.57     71.15 o 
   8   2  10      374.09      496.95     76.71 o 
   9   2  10      542.41      660.18     80.27 o 
  10   2  10     1934.51     2002.32    108.77 o 
 -10   3  10      595.13      572.36     85.16 o 
  -9   3  10      722.53      701.80     82.50 o 
  -8   3  10     1394.17     1425.42     86.74 o 
  -7   3  10     1087.46     1250.08     78.06 o 
  -6   3  10     1631.56     1603.51     81.85 o 
  -5   3  10     5528.25     5543.80    139.40 o 
  -4   3  10     1974.68     1984.14     79.42 o 
  -3   3  10     3828.32     3564.85    106.62 o 
  -2   3  10     3431.67     3354.16    103.50 o 
  -1   3  10     2546.09     2409.14     91.45 o 
   0   3  10     3678.12     3846.23     79.67 o 
   1   3  10    10293.93    10433.32    198.08 o 
   2   3  10     3667.05     3543.36     99.50 o 
   3   3  10     4900.75     4634.99    120.02 o 
   4   3  10     1747.49     1625.63     81.86 o 
   5   3  10      202.84      299.50     61.81 o 
   6   3  10     2223.77     2249.35     98.33 o 
   7   3  10     3250.48     3287.52    118.60 o 
   8   3  10     2024.71     1944.83    105.44 o 
   9   3  10     1071.35     1077.69     89.18 o 
  10   3  10      157.99      270.81     80.49 o 
 -10   4  10      953.79      891.97     92.29 o 
  -9   4  10      672.39      500.77     80.50 o 
  -8   4  10      189.45      285.49     71.15 o 
  -7   4  10     2499.70     2464.17    100.78 o 
  -6   4  10     1872.21     1731.96     88.31 o 
  -5   4  10      382.02      439.59     61.37 o 
  -4   4  10     2140.19     1970.66     83.43 o 
  -3   4  10     6768.36     6660.16    154.40 o 
  -2   4  10     1730.68     1576.29     77.19 o 
  -1   4  10    10315.01    10754.59    223.06 o 
   0   4  10     5560.03     5903.24    100.56 o 
   1   4  10      853.47      928.26     65.61 o 
   2   4  10     1719.18     1702.85     74.97 o 
   3   4  10     5924.68     5629.30    141.43 o 
   4   4  10     1007.27      970.54     70.94 o 
   5   4  10     7015.58     7013.13    160.40 o 
   6   4  10      464.09      555.45     67.15 o 
   7   4  10      420.70      534.10     72.04 o 
   8   4  10      167.82      222.12     70.48 o 
   9   4  10     1081.35      988.07     92.51 o 
  10   4  10      208.75       97.61     83.16 o 
 -10   5  10      518.91      515.87     86.50 o 
  -9   5  10      559.17      432.71     82.72 o 
  -8   5  10     2499.81     2382.88    110.57 o 
  -7   5  10      665.55      702.69     77.61 o 
  -6   5  10      500.54      362.67     69.38 o 
  -5   5  10     5204.13     5610.59    141.61 o 
  -4   5  10     1119.75      944.10     69.61 o 
  -3   5  10     1341.38     1498.67     71.62 o 
  -2   5  10     3263.22     2893.66     97.92 o 
  -1   5  10     2134.24     2241.25     87.66 o 
   0   5  10      693.68      789.02     45.44 o 
   1   5  10    11179.65    10413.99    227.35 o 
   2   5  10      988.81      875.14     64.94 o 
   3   5  10     3167.18     3002.31    100.59 o 
   4   5  10     1458.77     1500.48     78.96 o 
   5   5  10     1019.19     1071.72     78.95 o 
   6   5  10       55.14      123.62     61.14 o 
   7   5  10     5157.78     5125.35    155.84 o 
   8   5  10      103.31      187.43     70.48 o 
   9   5  10     2535.13     2420.64    116.79 o 
  10   5  10       41.11      -10.67     80.26 o 
 -10   6  10      942.68      916.87     89.62 o 
  -9   6  10      525.52      483.85     81.16 o 
  -8   6  10      338.89      447.14     71.82 o 
  -7   6  10     1489.18     1595.17     85.19 o 
  -6   6  10     1805.45     1783.07     88.75 o 
  -5   6  10      390.58      355.77     64.93 o 
  -4   6  10     1302.47     1429.68     72.73 o 
  -3   6  10     4970.96     4867.37    128.48 o 
  -2   6  10     1647.79     1600.92     78.52 o 
  -1   6  10     8711.57     9146.11    192.61 o 
   0   6  10     2260.72     2392.23     61.38 o 
   1   6  10      874.86      910.24     66.49 o 
   2   6  10     2245.33     2315.81     82.76 o 
   3   6  10     7281.02     6903.55    162.87 o 
   4   6  10     1129.25     1176.95     72.28 o 
   5   6  10     6545.88     6318.99    157.47 o 
   6   6  10     1020.01     1050.80     77.39 o 
   7   6  10      590.44      648.19     80.72 o 
   8   6  10      446.88      487.40     74.04 o 
   9   6  10     1068.39     1187.99     94.74 o 
 -10   7  10      465.77      446.49     86.50 o 
  -9   7  10     1088.31     1028.77     91.85 o 
  -8   7  10     1199.38     1120.88     89.63 o 
  -7   7  10     1505.85     1286.24     86.74 o 
  -6   7  10     1529.38     1580.97     86.30 o 
  -5   7  10     2576.51     2585.77     98.12 o 
  -4   7  10     1784.42     1852.51     82.08 o 
  -3   7  10     4307.47     4178.88    117.09 o 
  -2   7  10     2427.01     2230.48     90.55 o 
  -1   7  10      853.60      908.23     67.16 o 
   0   7  10     2387.58     2448.97     64.97 o 
   1   7  10     5973.77     5381.44    139.65 o 
   2   7  10     2585.17     2572.57     91.45 o 
   3   7  10     2720.96     2593.32     97.01 o 
   4   7  10      644.81      628.42     66.93 o 
   5   7  10      479.69      497.20     68.04 o 
   6   7  10     2181.99     2135.60    101.22 o 
   7   7  10     2160.61     2471.67    106.55 o 
   8   7  10     1475.11     1443.00     97.19 o 
   9   7  10     1445.21     1487.23    100.31 o 
  -9   8  10      414.00      337.75     84.72 o 
  -8   8  10      783.87      760.74     85.39 o 
  -7   8  10      629.91      680.66     80.50 o 
  -6   8  10      776.24      737.18     76.72 o 
  -5   8  10     2435.98     2431.69     97.89 o 
  -4   8  10      382.57      430.25     62.26 o 
  -3   8  10     1317.54     1417.45     75.84 o 
  -2   8  10     3570.79     3367.84    106.83 o 
  -1   8  10     2660.25     2598.21     95.01 o 
   0   8  10     2301.66     2227.12     80.43 o 
   1   8  10     1741.17     1923.93     78.97 o 
   2   8  10     2423.21     2587.54     96.56 o 
   3   8  10     1087.62     1036.38     76.06 o 
   4   8  10     5607.39     5651.13    148.97 o 
   5   8  10     1521.86     1517.14     86.97 o 
   6   8  10     2997.08     2893.67    113.25 o 
   7   8  10      562.18      539.00     77.16 o 
   8   8  10      239.56      271.26     77.38 o 
   9   8  10      147.87      258.36     78.71 o 
  -9   9  10     1377.00     1313.28     95.19 o 
  -8   9  10      245.82      247.69     78.04 o 
  -7   9  10     3007.72     2884.25    115.48 o 
  -6   9  10     1825.53     1696.07     92.09 o 
  -5   9  10       58.48       76.71     61.14 o 
  -4   9  10     3255.46     3095.63    109.71 o 
  -3   9  10     3134.75     3199.73    104.14 o 
  -2   9  10      607.88      559.04     68.49 o 
  -1   9  10     2642.20     2549.65     97.01 o 
   0   9  10     2336.59     2459.08    116.58 o 
   1   9  10      364.89      314.85     61.59 o 
   2   9  10     7278.71     6842.27    154.84 o 
   3   9  10      613.95      798.97     65.15 o 
   4   9  10      423.90      547.22     69.15 o 
   5   9  10      466.19      563.45     70.04 o 
   6   9  10     3156.77     3185.24    123.94 o 
   7   9  10      195.93      243.69     71.82 o 
   8   9  10     3556.29     3705.40    139.74 o 
   9   9  10      266.33      272.59     84.05 o 
  -9  10  10      506.69      476.29     90.05 o 
  -8  10  10      974.73     1129.92     90.06 o 
  -7  10  10      274.29      279.27     74.71 o 
  -6  10  10      778.36      753.85     79.17 o 
  -5  10  10     2634.30     2676.94    100.34 o 
  -4  10  10      123.55      128.73     62.25 o 
  -3  10  10      449.53      489.41     65.60 o 
  -2  10  10     6325.37     6176.03    153.68 o 
  -1  10  10      493.54      466.96     68.26 o 
   0  10  10     6798.79     7119.80    123.96 o 
   1  10  10     2290.25     2215.19     93.22 o 
   2  10  10      171.46      148.08     61.14 o 
   3  10  10     1048.93     1003.89     71.83 o 
   4  10  10     4244.52     4652.02    136.67 o 
   5  10  10      208.22      258.36     68.70 o 
   6  10  10     2979.30     2947.21    118.15 o 
   7  10  10       90.10        0.00     73.37 o 
   8  10  10       95.03      112.28     80.04 o 
   9  10  10       13.27       60.92     79.59 o 
  -9  11  10     1055.77     1008.07     99.18 o 
  -8  11  10      335.25      321.51     84.05 o 
  -7  11  10     1984.21     1865.37    102.32 o 
  -6  11  10     1234.02     1345.74     85.85 o 
  -5  11  10      472.88      585.02     71.38 o 
  -4  11  10     1949.90     2057.18     92.76 o 
  -3  11  10     1991.46     1922.20     88.76 o 
  -2  11  10      981.80      935.15     69.61 o 
  -1  11  10     1058.07     1076.84     77.39 o 
   0  11  10     1568.55     1540.62     74.62 o 
   1  11  10     1553.51     1591.91     79.63 o 
   2  11  10     3126.18     2937.95    107.48 o 
   3  11  10      311.29      334.19     66.26 o 
   4  11  10      761.73      734.95     78.50 o 
   5  11  10      259.44      382.43     71.60 o 
   6  11  10     1161.52     1243.85     92.07 o 
   7  11  10      868.23      893.73     94.07 o 
   8  11  10     2143.15     2273.80    119.01 o 
  -8  12  10      834.77      929.08     92.73 o 
  -7  12  10      516.99      709.99     82.72 o 
  -6  12  10     1083.68     1044.57     89.40 o 
  -5  12  10      895.95      892.19     83.17 o 
  -4  12  10      576.33      504.32     73.60 o 
  -3  12  10     1421.17     1324.03     83.85 o 
  -2  12  10     1332.23     1198.12     77.18 o 
  -1  12  10     3537.53     3444.77    119.28 o 
   0  12  10     1028.70      916.27     56.83 o 
   1  12  10      513.42      436.49     71.60 o 
   2  12  10     1147.55      955.43     81.18 o 
   3  12  10     1227.96     1162.72     83.40 o 
   4  12  10     1963.98     2185.95     96.32 o 
   5  12  10     2087.63     2093.68    102.33 o 
   6  12  10     1811.63     2129.76    107.21 o 
   7  12  10      263.38      266.59     81.16 o 
   8  12  10      131.28       32.24     83.38 o 
  -8  13  10      650.32      812.96     86.94 o 
  -7  13  10      252.79      253.25     82.27 o 
  -6  13  10      812.13      728.50     87.62 o 
  -5  13  10     2108.38     1887.02    100.32 o 
  -4  13  10      763.90      670.23     82.72 o 
  -3  13  10     1599.78     1608.56     93.42 o 
  -2  13  10     1458.10     1283.34     83.63 o 
  -1  13  10      185.46       83.16     68.48 o 
   0  13  10     1140.66     1219.05     90.29 o 
   1  13  10     3603.97     3205.74    115.50 o 
   2  13  10     1074.28     1207.82     82.29 o 
   3  13  10     1416.52     1424.10     87.63 o 
   4  13  10     1070.96     1212.03     85.62 o 
   5  13  10       72.62       33.13     75.15 o 
   6  13  10      219.32      249.25     79.38 o 
   7  13  10     1503.70     1418.30    106.31 o 
  -7  14  10      897.79      887.95     95.84 o 
  -6  14  10      875.60      920.64     88.73 o 
  -5  14  10       54.51      128.51     73.15 o 
  -4  14  10      611.44      627.07     80.27 o 
  -3  14  10     1697.58     1611.03     94.09 o 
  -2  14  10      204.19      283.26     67.59 o 
  -1  14  10     3294.77     2880.53    122.61 o 
   0  14  10      888.34      944.89     58.88 o 
   1  14  10      305.73      359.54     72.26 o 
   2  14  10      414.49      310.63     74.93 o 
   3  14  10     1344.01     1253.92     92.30 o 
   4  14  10       91.95       63.37     75.82 o 
   5  14  10     2843.32     2848.91    127.26 o 
   6  14  10      391.92      594.34     83.83 o 
   7  14  10      284.34      321.73     89.83 o 
  -7  15  10      173.63      223.45     80.26 o 
  -6  15  10      205.89      203.89     79.60 o 
  -5  15  10     1702.79     1853.44    104.54 o 
  -4  15  10      228.95      122.51     76.93 o 
  -3  15  10      735.31      863.24     80.50 o 
  -2  15  10      965.49      897.99     82.28 o 
  -1  15  10     1050.30     1007.42     90.29 o 
   0  15  10       93.88      189.58     51.61 o 
   1  15  10     3247.97     3129.21    123.27 o 
   2  15  10      509.58      598.14     76.71 o 
   3  15  10     1264.09     1240.10     93.19 o 
   4  15  10      557.83      708.88     84.72 o 
   5  15  10       81.81      -80.71     80.71 o 
   6  15  10       73.34      -82.04     82.04 o 
  -6  16  10      592.27      520.32     88.72 o 
  -5  16  10      410.47      368.88     86.27 o 
  -4  16  10      585.91      602.60     82.72 o 
  -3  16  10      974.93      958.25     85.17 o 
  -2  16  10      231.43      224.79     76.71 o 
  -1  16  10     1849.56     1804.15    101.87 o 
   0  16  10      852.82      826.15     62.26 o 
   1  16  10      149.35      147.19     76.71 o 
   2  16  10      149.47       29.13     76.71 o 
   3  16  10     1191.31     1276.99     95.85 o 
   4  16  10      386.00      366.21     84.05 o 
   5  16  10     1900.62     2128.65    110.55 o 
   6  16  10      166.90      247.24     85.60 o 
  -5  17  10      499.18      453.61     88.94 o 
  -4  17  10      642.74      569.03     90.28 o 
  -3  17  10      689.90      640.42     87.61 o 
  -2  17  10      439.74      477.84     79.38 o 
  -1  17  10      625.02      529.45     84.28 o 
   0  17  10      643.61      743.67     62.95 o 
   1  17  10     1280.21     1201.84     98.30 o 
   2  17  10      958.27      954.46     91.18 o 
   3  17  10      768.44     1013.79     90.50 o 
   4  17  10      162.51        6.89     84.49 o 
   5  17  10       60.42      -87.60     87.60 o 
  -4  18  10      187.60      104.50     84.93 o 
  -3  18  10      240.27      310.61     84.49 o 
  -2  18  10      641.68      687.10     84.72 o 
  -1  18  10      398.75      375.11     83.83 o 
   0  18  10      498.31      513.78     62.79 o 
   1  18  10      345.38      371.54     83.60 o 
   2  18  10      219.15      186.32     82.49 o 
   3  18  10       95.73       63.59     84.93 o 
   4  18  10     1426.64     1519.68    109.64 o 
  -3  19  10      430.54      483.39     90.05 o 
  -2  19  10       29.50       97.38     80.71 o 
  -1  19  10      538.77      637.06     87.83 o 
   0  19  10      734.57      783.66     69.26 o 
   1  19  10       14.32      -71.37     85.37 o 
   2  19  10     1453.83     1544.60    108.76 o 
 -10   0  11      927.58      875.72     93.18 o 
  -9   0  11      715.39      834.32     85.83 o 
  -8   0  11      260.81      279.26     76.26 o 
  -7   0  11      980.69      930.46     82.51 o 
  -6   0  11     3514.33     3371.00    118.17 o 
  -5   0  11       51.47       31.35     61.14 o 
  -4   0  11     2547.57     2562.65     89.89 o 
  -3   0  11     3044.65     2858.14     98.13 o 
  -2   0  11       68.97      115.39     54.69 o 
  -1   0  11     1640.68     1624.47     81.19 o 
   0   0  11     1443.92     1754.27    142.46 o 
   1   0  11       26.93      116.72     56.69 o 
   2   0  11       95.21      216.11     57.59 o 
   3   0  11     6400.66     6231.38    151.46 o 
   4   0  11       34.88       22.68     58.03 o 
   5   0  11     4799.38     4284.10    135.58 o 
   6   0  11      741.88      808.55     76.27 o 
   7   0  11      199.16      202.55     72.93 o 
   8   0  11      213.85      177.65     76.71 o 
   9   0  11     2053.50     2233.49    113.44 o 
 -10   1  11      677.38      515.00     91.61 o 
  -9   1  11      134.21      186.54     78.48 o 
  -8   1  11     1663.14     1748.45     95.86 o 
  -7   1  11     1126.26     1120.20     84.29 o 
  -6   1  11      638.11      642.20     72.71 o 
  -5   1  11     3782.60     3782.21    114.40 o 
  -4   1  11     3280.15     3168.03    107.49 o 
  -3   1  11      988.44      965.86     69.16 o 
  -2   1  11     3836.29     3782.35    114.41 o 
  -1   1  11     1932.35     1833.28     83.64 o 
   0   1  11      564.98      615.51     44.18 o 
   1   1  11     7366.15     7543.75    169.34 o 
   2   1  11     1505.37     1678.45     78.52 o 
   3   1  11     1166.55     1144.27     74.51 o 
   4   1  11     1069.12      920.05     74.28 o 
   5   1  11     2682.01     2618.51    102.57 o 
   6   1  11      381.38      362.21     69.60 o 
   7   1  11     3824.38     3869.38    132.86 o 
   8   1  11      129.57      118.73     75.15 o 
   9   1  11      480.69      427.59     87.61 o 
  -9   2  11      791.19      933.29     90.06 o 
  -8   2  11      774.83      839.01     82.28 o 
  -7   2  11     1143.17     1101.08     83.18 o 
  -6   2  11     2475.06     2216.97    105.90 o 
  -5   2  11     1524.60     1353.89     81.63 o 
  -4   2  11     1907.78     2072.12     86.31 o 
  -3   2  11     4517.56     4044.13    113.31 o 
  -2   2  11     1505.32     1411.98     79.63 o 
  -1   2  11     5917.09     6338.90    147.44 o 
   0   2  11     2821.99     2956.72     69.78 o 
   1   2  11      808.55      806.14     70.94 o 
   2   2  11     1498.04     1565.67     78.52 o 
   3   2  11     4942.16     4638.82    129.58 o 
   4   2  11     2660.02     2631.90     99.23 o 
   5   2  11     3407.02     3493.13    118.39 o 
   6   2  11      773.07      763.19     78.05 o 
   7   2  11      542.97      652.85     79.83 o 
   8   2  11      305.22      315.51     77.82 o 
   9   2  11     1672.77     1864.74    107.87 o 
  -9   3  11     1055.15     1166.19     96.74 o 
  -8   3  11      979.76     1102.80     86.06 o 
  -7   3  11     1249.42     1231.88     88.96 o 
  -6   3  11     2256.73     2155.66    103.00 o 
  -5   3  11     1007.36     1132.19     73.39 o 
  -4   3  11     3054.86     3078.58    105.70 o 
  -3   3  11     1969.86     1732.27     80.97 o 
  -2   3  11     1658.09     1742.80     82.97 o 
  -1   3  11     1403.28     1416.83     79.18 o 
   0   3  11     5537.75     5740.22    103.14 o 
   1   3  11     3711.09     3775.52    119.08 o 
   2   3  11     3662.87     3773.85    121.30 o 
   3   3  11     1552.57     1515.41     83.86 o 
   4   3  11      236.15      269.93     64.26 o 
   5   3  11     1839.49     1826.23     93.20 o 
   6   3  11     3066.22     2911.73    113.26 o 
   7   3  11     1704.85     1729.80     97.87 o 
   8   3  11     1238.98     1036.59     93.18 o 
   9   3  11      495.62      673.52     86.72 o 
  -9   4  11       86.14       79.37     77.82 o 
  -8   4  11     1243.29     1341.50     97.19 o 
  -7   4  11     1146.06     1170.24     85.40 o 
  -6   4  11      740.18      836.12     76.72 o 
  -5   4  11     2555.10     2480.25    100.34 o 
  -4   4  11     3134.82     2928.20    101.69 o 
  -3   4  11      783.03      743.64     68.72 o 
  -2   4  11     5795.44     6285.85    149.88 o 
  -1   4  11     2146.61     2318.59     88.77 o 
   0   4  11      522.46      528.13     47.72 o 
   1   4  11     1974.24     2143.83     92.99 o 
   2   4  11     4290.57     4499.53    130.45 o 
   3   4  11      579.57      544.35     64.93 o 
   4   4  11     7023.60     6757.67    173.09 o 
   5   4  11     1060.56     1085.72     79.17 o 
   6   4  11     1282.75     1361.56     88.96 o 
   7   4  11      179.03      221.90     72.04 o 
   8   4  11      885.43     1038.06     90.06 o 
   9   4  11      184.63      232.57     82.27 o 
  -9   5  11     1528.43     1449.67    100.31 o 
  -8   5  11       81.93      108.50     73.15 o 
  -7   5  11      988.91      942.25     85.84 o 
  -6   5  11     2692.22     2794.20    106.79 o 
  -5   5  11      415.52      455.60     66.93 o 
  -4   5  11     2792.83     2677.59    100.13 o 
  -3   5  11     2820.76     2770.22     98.79 o 
  -2   5  11      990.68     1022.12     70.94 o 
  -1   5  11     2183.38     1919.26     89.88 o 
   0   5  11     9178.11     9953.21    150.34 o 
   1   5  11      373.25      286.39     64.93 o 
   2   5  11     4637.25     4646.85    128.01 o 
   3   5  11     1729.62     1728.79     86.53 o 
   4   5  11      201.02      241.91     64.03 o 
   5   5  11      292.22      253.03     70.04 o 
   6   5  11     5323.35     5175.35    150.72 o 
   7   5  11       76.80      225.45     71.15 o 
   8   5  11     2546.62     2680.26    117.46 o 
   9   5  11      114.23      161.42     82.71 o 
  -9   6  11       90.66       95.38     78.93 o 
  -8   6  11      843.30      804.33     91.84 o 
  -7   6  11     1484.81     1598.26     92.97 o 
  -6   6  11      564.90      609.72     74.94 o 
  -5   6  11     1882.52     1782.65     90.76 o 
  -4   6  11     2687.62     2562.90    102.12 o 
  -3   6  11      207.85      268.81     58.25 o 
  -2   6  11     5248.59     5287.55    145.62 o 
  -1   6  11     2171.67     2074.08     93.88 o 
   0   6  11      950.53     1022.65     56.37 o 
   1   6  11     2795.38     2853.00    107.92 o 
   2   6  11     3064.11     3014.07    108.15 o 
   3   6  11     1114.15     1102.43     80.51 o 
   4   6  11     4738.13     4721.67    135.80 o 
   5   6  11     1083.77      966.74     82.73 o 
   6   6  11     1131.86     1183.36     90.07 o 
   7   6  11       56.09      152.52     72.93 o 
   8   6  11      713.97      803.19     94.28 o 
   9   6  11      372.52      439.36     86.05 o 
  -9   7  11     1240.25     1429.77    104.30 o 
  -8   7  11      793.26      889.93     90.95 o 
  -7   7  11     1117.63      973.18     86.51 o 
  -6   7  11      686.55      779.85     77.38 o 
  -5   7  11     1505.39     1569.60     85.63 o 
  -4   7  11     1629.41     1667.10     85.41 o 
  -3   7  11      704.03      557.04     67.38 o 
  -2   7  11     2440.32     2258.42     93.00 o 
  -1   7  11     2036.37     1873.77     92.99 o 
   0   7  11     4857.71     5001.28    118.89 o 
   1   7  11     4554.74     4906.90    133.57 o 
   2   7  11     2253.36     2298.78     98.78 o 
   3   7  11     1368.67     1385.86     81.63 o 
   4   7  11      410.82      291.51     69.37 o 
   5   7  11     1517.97     1343.85     87.85 o 
   6   7  11     2319.24     2572.97    108.56 o 
   7   7  11     2229.67     2177.35    114.12 o 
   8   7  11     2106.82     2374.11    118.56 o 
  -9   8  11      699.41      741.14     92.73 o 
  -8   8  11      646.26      581.70     89.39 o 
  -7   8  11      510.55      475.18     80.49 o 
  -6   8  11     2493.96     2297.22    114.79 o 
  -5   8  11      535.74      559.90     72.04 o 
  -4   8  11      892.65      819.04     72.50 o 
  -3   8  11     2237.04     2166.59     87.21 o 
  -2   8  11     1785.49     1767.51     88.98 o 
  -1   8  11     4188.96     4350.07    132.00 o 
   0   8  11     3295.54     3480.82    147.65 o 
   1   8  11      560.29      695.11     73.83 o 
   2   8  11     1438.31     1509.33     82.74 o 
   3   8  11     2917.31     2791.55    105.02 o 
   4   8  11      887.10      801.24     74.94 o 
   5   8  11     2153.48     1907.09    103.22 o 
   6   8  11      538.29      517.21     79.83 o 
   7   8  11      105.18       71.37     77.60 o 
   8   8  11      118.84      133.85     80.49 o 
  -8   9  11     1901.88     1918.23    115.22 o 
  -7   9  11      392.44      353.98     80.27 o 
  -6   9  11       96.87       98.27     72.48 o 
  -5   9  11     1716.73     1564.11     92.53 o 
  -4   9  11     1095.59      976.53     78.28 o 
  -3   9  11      591.77      575.26     67.38 o 
  -2   9  11     2273.90     2240.91     95.66 o 
  -1   9  11     1570.85     1701.11     87.41 o 
   0   9  11      378.61      453.34     49.37 o 
   1   9  11     4949.94     4713.09    139.14 o 
   2   9  11      557.88      555.91     70.49 o 
   3   9  11      629.25      656.21     72.49 o 
   4   9  11      803.66      932.65     74.72 o 
   5   9  11     1311.55     1385.13     94.97 o 
   6   9  11       30.57      -55.81     74.04 o 
   7   9  11     3257.63     3076.99    132.39 o 
   8   9  11      198.04      303.05     82.93 o 
  -8  10  11      170.82      179.21     85.16 o 
  -7  10  11      359.14      374.66     82.49 o 
  -6  10  11     2261.71     2212.30    107.89 o 
  -5  10  11       56.89      127.62     68.48 o 
  -4  10  11      621.04      712.68     73.83 o 
  -3  10  11     1430.23     1167.00     88.30 o 
  -2  10  11      399.45      385.56     66.48 o 
  -1  10  11     2692.56     2583.12    111.25 o 
   0  10  11     1298.08     1329.20     75.29 o 
   1  10  11      188.62      134.29     70.70 o 
   2  10  11      912.57      787.46     80.06 o 
   3  10  11     2387.20     2397.32    101.67 o 
   4  10  11       93.26      -15.56     68.70 o 
   5  10  11     2174.38     2103.05    106.78 o 
   6  10  11      273.48      297.27     78.27 o 
   7  10  11        1.55      116.95     78.93 o 
  -8  11  11      916.61      931.31     98.51 o 
  -7  11  11      575.86      614.16     84.05 o 
  -6  11  11      292.12      323.07     77.60 o 
  -5  11  11     1486.23     1465.47     96.30 o 
  -4  11  11      586.45      479.64     76.94 o 
  -3  11  11      654.23      737.15     72.71 o 
  -2  11  11     1086.97     1058.37     84.06 o 
  -1  11  11     1459.62     1304.47     92.75 o 
   0  11  11     1127.77     1136.61     66.72 o 
   1  11  11     3335.92     3225.06    119.72 o 
   2  11  11      392.50      408.68     68.93 o 
   3  11  11     1036.11     1011.65     83.62 o 
   4  11  11      422.97      319.97     76.71 o 
   5  11  11      798.56      938.42     90.06 o 
   6  11  11      428.85      449.82     82.72 o 
   7  11  11     2230.94     2157.28    123.01 o 
  -7  12  11      644.06      488.98     92.06 o 
  -6  12  11      884.00      885.28     85.62 o 
  -5  12  11      482.81      371.11     80.72 o 
  -4  12  11      616.52      800.51     78.05 o 
  -3  12  11      701.48      742.49     76.72 o 
  -2  12  11     1716.47     1867.06     95.87 o 
  -1  12  11     1831.14     1806.62    104.54 o 
   0  12  11      944.56      860.25     62.42 o 
   1  12  11      807.12      891.73     81.83 o 
   2  12  11      510.24      439.38     74.05 o 
   3  12  11     1157.52     1167.80     86.73 o 
   4  12  11      770.78      673.34     82.28 o 
   5  12  11     1303.04     1341.07     96.97 o 
   6  12  11      303.44      179.66     86.49 o 
   7  12  11      105.13      204.33     85.60 o 
  -7  13  11      820.74      688.24     90.95 o 
  -6  13  11      663.35      678.66     89.61 o 
  -5  13  11      586.67      513.88     84.05 o 
  -4  13  11      937.87      992.71     90.29 o 
  -3  13  11      625.72      538.79     78.72 o 
  -2  13  11      577.88      513.43     80.05 o 
  -1  13  11      585.47      740.02     82.50 o 
   0  13  11     2973.28     2971.00     88.65 o 
   1  13  11      700.81      597.73     82.50 o 
   2  13  11     1032.77      927.80     85.62 o 
   3  13  11      911.51      971.58     85.17 o 
   4  13  11       37.18      -53.58     76.48 o 
   5  13  11      267.90      231.68     79.38 o 
   6  13  11     1518.63     1334.01    109.87 o 
  -6  14  11      172.70      296.16     84.93 o 
  -5  14  11      811.93      814.55     90.06 o 
  -4  14  11      739.47      621.97     88.06 o 
  -3  14  11       61.86       42.47     75.59 o 
  -2  14  11     2171.06     2209.14    104.55 o 
  -1  14  11      804.06      767.19     91.17 o 
   0  14  11      268.26      382.98     86.60 o 
   1  14  11      542.76      688.20     82.27 o 
   2  14  11     1348.80     1414.71     93.41 o 
   3  14  11      327.40      295.50     78.93 o 
   4  14  11     2480.64     2383.23    118.13 o 
   5  14  11      494.65      563.23     85.83 o 
   6  14  11      451.77      540.76     92.50 o 
  -5  15  11      279.65      159.64     84.94 o 
  -4  15  11      988.50     1068.32     94.96 o 
  -3  15  11     1340.49      948.10     97.86 o 
  -2  15  11       71.28      104.94     77.59 o 
  -1  15  11      294.10      249.92     81.60 o 
   0  15  11     2445.11     2496.18     84.87 o 
   1  15  11      324.38      429.13     81.60 o 
   2  15  11     1420.27     1398.49     98.30 o 
   3  15  11      537.33      575.46     84.72 o 
   4  15  11       62.88      198.99     82.71 o 
   5  15  11      119.66      206.11     85.38 o 
  -4  16  11      490.27      478.51     91.61 o 
  -3  16  11      213.26      175.87     82.49 o 
  -2  16  11     1117.35     1218.91     95.40 o 
  -1  16  11      857.66      981.79     92.73 o 
   0  16  11      227.53      281.92     61.00 o 
   1  16  11      281.74      271.71     82.49 o 
   2  16  11      870.09      863.93     90.28 o 
   3  16  11      371.26      338.19     87.61 o 
   4  16  11     1716.46     1925.92    113.21 o 
  -3  17  11      422.12      418.47     87.16 o 
  -2  17  11      430.18      410.02     88.27 o 
  -1  17  11      354.63      281.94     88.72 o 
   0  17  11      897.43     1017.13     71.62 o 
   1  17  11      996.84      881.97     97.63 o 
   2  17  11      808.33      798.31     94.29 o 
   3  17  11      150.93      104.72     86.93 o 
  -1  18  11      538.39      549.22     93.39 o 
   0  18  11      637.28      622.71     70.24 o 
   1  18  11       12.82      102.27     86.49 o 
  -9   0  12       34.02      -83.60     83.60 o 
  -8   0  12      441.86      524.09     83.83 o 
  -7   0  12     2156.53     2027.61    104.33 o 
  -6   0  12       45.76       76.70     70.03 o 
  -5   0  12     1677.30     1423.53     85.41 o 
  -4   0  12     2511.76     2272.17     98.34 o 
  -3   0  12      137.88      213.44     64.48 o 
  -2   0  12     2816.00     2666.92    106.58 o 
  -1   0  12     2320.36     2279.69     99.45 o 
   0   0  12      202.57      271.64     85.16 o 
   1   0  12     1225.90     1301.52     80.73 o 
   2   0  12     2913.88     2911.29    107.47 o 
   3   0  12       18.02      120.28     64.25 o 
   4   0  12     4395.21     4269.00    130.44 o 
   5   0  12      758.42      632.65     76.94 o 
   6   0  12       22.96       79.37     73.59 o 
   7   0  12      126.09       88.49     76.93 o 
   8   0  12     1588.02     1552.22    105.20 o 
  -8   1  12      339.12      342.86     80.05 o 
  -7   1  12      331.97      259.70     79.16 o 
  -6   1  12     2516.21     2650.96    106.34 o 
  -5   1  12     1600.22     1559.40     88.75 o 
  -4   1  12     1040.49     1039.68     78.28 o 
  -3   1  12     2968.88     2875.26    108.14 o 
  -2   1  12      611.47      628.19     69.60 o 
  -1   1  12      791.55      681.81     75.83 o 
   0   1  12     3606.91     3661.33    202.30 o 
   1   1  12      454.64      577.91     70.71 o 
   2   1  12     1233.89     1116.03     81.62 o 
   3   1  12     1772.43     1978.79     88.97 o 
   4   1  12     1833.06     1750.14     91.87 o 
   5   1  12      530.53      458.28     76.71 o 
   6   1  12     4323.23     4311.83    138.66 o 
   7   1  12      249.66      165.20     77.60 o 
   8   1  12      463.40      536.54     88.27 o 
  -8   2  12      275.23      195.89     82.05 o 
  -7   2  12     2047.26     1836.03    103.88 o 
  -6   2  12      610.84      506.55     78.49 o 
  -5   2  12     1823.59     1771.03     91.20 o 
  -4   2  12     2045.72     1818.53     90.09 o 
  -3   2  12      955.77     1010.53     76.95 o 
  -2   2  12     1878.76     1865.42     93.20 o 
  -1   2  12     1867.81     1977.09     93.65 o 
   0   2  12      566.51      641.55     51.41 o 
   1   2  12     1075.62     1010.35     79.62 o 
   2   2  12     2482.34     2641.29    107.68 o 
   3   2  12     1918.42     1830.05     91.42 o 
   4   2  12     3576.36     3492.97    124.18 o 
   5   2  12     1077.23     1152.88     84.29 o 
   6   2  12      594.15      645.07     82.50 o 
   7   2  12      279.54      303.50     79.60 o 
   8   2  12      994.28     1045.64     95.85 o 
  -8   3  12      423.50      360.88     81.38 o 
  -7   3  12     1091.70      960.28     92.51 o 
  -6   3  12      644.87      626.63     80.27 o 
  -5   3  12     1957.37     1835.81     98.10 o 
  -4   3  12     2334.26     2156.37     98.78 o 
  -3   3  12      658.66      677.34     75.83 o 
  -2   3  12     2983.17     3030.61    112.37 o 
  -1   3  12     1505.27     1545.39     86.74 o 
   0   3  12     3073.66     3256.50    161.55 o 
   1   3  12     2624.78     2647.19    105.68 o 
   2   3  12     1118.34     1303.69     81.18 o 
   3   3  12      758.34      733.84     75.16 o 
   4   3  12      834.11      866.16     80.95 o 
   5   3  12     2911.89     2754.71    115.25 o 
   6   3  12     1836.12     1701.82     99.65 o 
   7   3  12     1615.56     1654.33    100.53 o 
   8   3  12      443.94      589.90     90.28 o 
  -8   4  12      826.00      731.38     90.73 o 
  -7   4  12      734.41      797.86     83.17 o 
  -6   4  12     2555.08     2422.27    106.34 o 
  -5   4  12     1446.72     1415.21     90.74 o 
  -4   4  12      560.25      435.83     73.16 o 
  -3   4  12     3060.46     3193.72    112.15 o 
  -2   4  12     2146.40     2210.36     96.33 o 
  -1   4  12      963.40     1048.34     82.06 o 
   0   4  12     2660.47     2721.85     77.64 o 
   1   4  12     2421.24     2311.54    105.68 o 
   2   4  12       77.31      160.08     64.70 o 
   3   4  12     5338.46     5254.20    144.27 o 
   4   4  12     1600.03     1448.86     89.86 o 
   5   4  12     1500.06     1401.66     94.08 o 
   6   4  12      582.33      770.04     82.72 o 
   7   4  12      622.66      693.33     89.39 o 
   8   4  12      316.17      288.38     85.60 o 
  -8   5  12     1230.50     1365.72     97.63 o 
  -7   5  12      853.63      836.35     88.28 o 
  -6   5  12      131.29      108.06     72.93 o 
  -5   5  12     1422.62     1436.10     87.41 o 
  -4   5  12     2208.76     2128.25     94.32 o 
  -3   5  12      550.28      491.20     72.93 o 
  -2   5  12     1469.21     1647.01     87.41 o 
  -1   5  12     6099.33     6252.70    166.36 o 
   0   5  12      681.14      575.88     55.18 o 
   1   5  12     4780.23     5236.41    141.36 o 
   2   5  12     1914.30     2006.67     93.43 o 
   3   5  12       71.09       34.91     70.70 o 
   4   5  12      516.53      663.74     74.71 o 
   5   5  12     3897.00     3695.63    132.42 o 
   6   5  12      192.61      123.18     76.26 o 
   7   5  12     2950.59     2745.03    129.93 o 
   8   5  12      227.22      254.58     85.16 o 
  -8   6  12      980.70     1109.90     99.63 o 
  -7   6  12      577.96      641.51     83.61 o 
  -6   6  12     2176.82     2019.39    108.78 o 
  -5   6  12     1026.57      856.86     85.40 o 
  -4   6  12      672.82      557.70     77.83 o 
  -3   6  12     3342.15     2983.62    116.60 o 
  -2   6  12     1230.03     1144.26     84.96 o 
  -1   6  12     1335.82     1584.00     90.97 o 
   0   6  12     2340.81     2542.20     74.38 o 
   1   6  12     2123.46     2089.53     98.99 o 
   2   6  12     1048.57      964.96     84.51 o 
   3   6  12     4083.35     3861.31    132.65 o 
   4   6  12     1355.28     1232.13     90.30 o 
   5   6  12     1571.85     1513.77     97.86 o 
   6   6  12       63.78      -42.47     76.93 o 
   7   6  12      538.48      475.18     90.50 o 
  -8   7  12      522.27      425.59     90.28 o 
  -7   7  12      427.59      476.06     84.05 o 
  -6   7  12      730.46      713.81     84.50 o 
  -5   7  12     1809.17     1465.59     96.98 o 
  -4   7  12      737.40      642.21     78.05 o 
  -3   7  12     1663.33     1565.44     89.42 o 
  -2   7  12      968.16      926.24     80.95 o 
  -1   7  12     2384.72     2681.66    109.68 o 
   0   7  12     2369.67     2512.63     78.26 o 
   1   7  12     2446.57     2314.62    105.68 o 
   2   7  12     1483.37     1701.04     94.30 o 
   3   7  12      539.54      609.49     75.60 o 
   4   7  12      554.40      597.04     78.94 o 
   5   7  12     1478.96     1495.94     98.08 o 
   6   7  12     1670.86     1643.46    101.65 o 
   7   7  12     1470.11     1577.53    106.09 o 
  -7   8  12     1646.78     1479.29    103.20 o 
  -6   8  12      415.39      416.02     80.05 o 
  -5   8  12     1042.47      994.07     87.62 o 
  -4   8  12     1388.15     1155.41     88.74 o 
  -3   8  12      558.27      603.05     76.27 o 
  -2   8  12     1798.85     1800.16     97.87 o 
  -1   8  12     1853.68     1695.64     99.65 o 
   0   8  12      553.98      648.43     56.27 o 
   1   8  12     1152.14     1302.13     93.63 o 
   2   8  12     2558.75     2362.71    111.24 o 
   3   8  12      519.19      510.76     74.27 o 
   4   8  12     2202.72     2189.16    107.44 o 
   5   8  12      669.68      795.85     82.72 o 
   6   8  12        1.94       12.01     80.04 o 
   7   8  12      214.56      203.00     84.71 o 
  -7   9  12      109.96      164.53     82.04 o 
  -6   9  12      908.79      808.57     88.51 o 
  -5   9  12      703.60      808.98     80.72 o 
  -4   9  12      501.80      364.44     76.27 o 
  -3   9  12     1152.47     1261.42     88.51 o 
  -2   9  12      578.82      656.86     78.49 o 
  -1   9  12      292.45      256.37     79.38 o 
   0   9  12     4919.59     5105.60    136.80 o 
   1   9  12      503.42      571.91     78.49 o 
   2   9  12     1230.09     1280.36     92.74 o 
   3   9  12     1001.03      877.09     86.51 o 
   4   9  12      208.14      196.11     74.93 o 
   5   9  12      210.79       91.60     79.38 o 
   6   9  12     2526.08     2496.70    121.24 o 
   7   9  12      108.34      151.63     84.04 o 
  -7  10  12     1390.27     1446.72    104.53 o 
  -6  10  12      113.74      203.88     78.04 o 
  -5  10  12      719.11      725.81     83.39 o 
  -4  10  12     1042.15     1020.76     86.06 o 
  -3  10  12       44.74       97.60     72.70 o 
  -2  10  12     1832.14     1735.87    102.10 o 
  -1  10  12     1928.54     1936.33    102.77 o 
   0  10  12       90.81       60.74     61.70 o 
   1  10  12     1141.73     1204.93     89.62 o 
   2  10  12     1421.70     1630.48     97.19 o 
   3  10  12       27.79       92.27     70.03 o 
   4  10  12     1364.81     1210.77     98.30 o 
   5  10  12      319.95      373.99     78.93 o 
   6  10  12       15.69       56.92     82.48 o 
  -6  11  12      700.27      699.12     88.95 o 
  -5  11  12      665.97      480.75     88.95 o 
  -4  11  12      266.10      155.20     75.82 o 
  -3  11  12     1169.13     1092.18     91.85 o 
  -2  11  12      294.63      349.08     78.71 o 
  -1  11  12     1096.30     1188.68     92.07 o 
   0  11  12     2096.84     2158.86    131.58 o 
   1  11  12      647.52      575.48     86.50 o 
   2  11  12      846.94      902.85     89.17 o 
   3  11  12      448.36      431.81     78.27 o 
   4  11  12      443.23      367.55     85.83 o 
   5  11  12      272.61      163.65     82.49 o 
   6  11  12     1621.05     1436.34    111.65 o 
  -6  12  12      494.39      486.07     86.94 o 
  -5  12  12      406.93      407.79     83.16 o 
  -4  12  12      749.01      775.40     83.17 o 
  -3  12  12      672.33      614.18     85.39 o 
  -2  12  12      985.75     1010.96     90.07 o 
  -1  12  12      799.43      665.34     92.06 o 
   0  12  12      586.81      731.61     81.38 o 
   1  12  12      602.38      596.15     85.61 o 
   2  12  12     1322.44     1298.60     95.63 o 
   3  12  12      801.04      762.52     87.17 o 
   4  12  12     1105.44     1215.13     96.29 o 
   5  12  12      474.05      329.31     85.16 o 
  -5  13  12      682.19      744.48     88.50 o 
  -4  13  12      672.90      479.42     88.28 o 
  -3  13  12      271.29      331.96     81.38 o 
  -2  13  12      682.48      608.62     89.61 o 
  -1  13  12     1319.04     1271.02    100.53 o 
   0  13  12      719.30      517.70     65.55 o 
   1  13  12      879.21     1036.50     97.40 o 
   2  13  12     1107.64     1098.38     98.30 o 
   3  13  12       18.98        0.00     80.04 o 
   4  13  12      295.48      249.69     84.71 o 
   5  13  12     1021.61     1038.08    100.74 o 
  -4  14  12      150.77      101.16     82.49 o 
  -3  14  12     1099.09     1037.21    103.63 o 
  -2  14  12      867.77      845.47     95.40 o 
  -1  14  12      303.22      454.03     85.16 o 
   0  14  12      966.11      965.55     72.28 o 
   1  14  12      797.29      714.26     93.84 o 
   2  14  12      108.48       89.60     81.60 o 
   3  14  12     1844.02     1643.28    109.43 o 
   4  14  12      447.99      323.75     89.83 o 
  -3  15  12        9.48      101.16     84.04 o 
  -2  15  12      484.19      472.95     91.83 o 
  -1  15  12     1600.50     1573.80    110.09 o 
   0  15  12      192.19      272.27     62.49 o 
   1  15  12     1675.78     1882.98    116.55 o 
   2  15  12      533.02      383.57     94.06 o 
   3  15  12       96.69       90.93     84.49 o 
  -1  16  12      623.15      710.89     99.62 o 
   0  16  12      347.78      434.22     67.52 o 
   1  16  12      493.97      525.20     91.39 o 
  -7   0  13      146.27      177.20     82.26 o 
  -6   0  13      992.58     1183.52     90.51 o 
  -5   0  13     2115.62     1845.41    100.10 o 
  -4   0  13      172.43      253.24     74.48 o 
  -3   0  13     2343.98     2212.84    108.12 o 
  -2   0  13     2785.42     2709.04    117.03 o 
  -1   0  13       42.34       38.46     70.92 o 
   0   0  13     1651.46     1790.27     69.37 o 
   1   0  13     2811.64     2748.67    118.14 o 
   2   0  13      151.92      156.75     73.37 o 
   3   0  13     2893.99     2679.93    115.70 o 
   4   0  13      953.42     1009.17     86.95 o 
   5   0  13        3.51      -80.48     80.48 o 
   6   0  13      628.42      657.75     86.28 o 
   7   0  13     1429.51     1527.24    104.75 o 
  -7   1  13      690.68      590.16     89.39 o 
  -6   1  13     1028.31      932.90     92.73 o 
  -5   1  13      442.44      548.10     77.82 o 
  -4   1  13     1951.01     1819.10    101.65 o 
  -3   1  13      273.70      250.14     75.60 o 
  -2   1  13      211.42      132.52     76.93 o 
  -1   1  13     2660.85     2868.49    115.02 o 
   0   1  13      347.87      362.43     55.03 o 
   1   1  13     1173.22     1330.16     96.52 o 
   2   1  13     1418.16     1417.65     92.52 o 
   3   1  13      809.07      952.43     89.84 o 
   4   1  13      661.89      587.49     85.61 o 
   5   1  13     3360.65     3102.92    127.72 o 
   6   1  13      569.23      606.60     86.50 o 
   7   1  13      704.13      579.26     93.62 o 
  -7   2  13      521.99      544.77     86.94 o 
  -6   2  13     1586.66     1337.16    102.09 o 
  -5   2  13      717.38      661.10     80.28 o 
  -4   2  13      656.36      644.86     81.61 o 
  -3   2  13     2243.13     2130.25    107.22 o 
  -2   2  13     1698.72     1937.56     95.64 o 
  -1   2  13     1015.46     1154.20     84.06 o 
   0   2  13     1275.05     1292.04     64.08 o 
   1   2  13     1683.02     1734.26     99.87 o 
   2   2  13     1134.48     1281.44     89.18 o 
   3   2  13     2471.38     2536.81    114.79 o 
   4   2  13      679.08      646.87     85.17 o 
   5   2  13      475.74      480.29     85.83 o 
   6   2  13      445.88      478.28     87.38 o 
   7   2  13     1140.61      991.63     99.19 o 
  -7   3  13      254.00      229.01     84.27 o 
  -6   3  13      874.39      786.32     88.51 o 
  -5   3  13     1507.56     1323.57     96.53 o 
  -4   3  13     1311.08     1263.02     98.08 o 
  -3   3  13      941.92      847.72     89.84 o 
  -2   3  13     1543.98     1538.02     96.08 o 
  -1   3  13     1236.00     1121.57     91.41 o 
   0   3  13     1756.35     1908.16     71.32 o 
   1   3  13     1612.35     1790.06    102.09 o 
   2   3  13      682.57      576.60     84.06 o 
   3   3  13      680.52      724.25     89.17 o 
   4   3  13     2243.99     2409.61    108.33 o 
   5   3  13     1229.59     1077.51     95.19 o 
   6   3  13     2168.76     1976.86    111.67 o 
   7   3  13      596.94      395.58     88.94 o 
  -7   4  13     1740.32     1595.42    108.32 o 
  -6   4  13      624.66      525.89     87.17 o 
  -5   4  13      517.31      529.21     82.94 o 
  -4   4  13     1893.13     1862.22    101.65 o 
  -3   4  13     1214.31     1199.84     91.41 o 
  -2   4  13      994.04      827.28     87.62 o 
  -1   4  13     2167.88     2216.31    107.67 o 
   0   4  13      913.51      833.88     62.89 o 
   1   4  13      590.16      634.40     80.94 o 
   2   4  13     3810.49     3669.55    137.31 o 
   3   4  13     1145.45     1113.53     94.07 o 
   4   4  13     1809.84     1532.76    101.65 o 
   5   4  13     1034.69     1200.66     91.40 o 
   6   4  13      334.92      155.20     86.94 o 
  -7   5  13       15.66      -83.15     83.15 o 
  -6   5  13      944.88      942.67     95.85 o 
  -5   5  13     2073.78     1908.55    104.55 o 
  -4   5  13       39.51       73.59     74.48 o 
  -3   5  13     2074.44     2073.19    109.00 o 
  -2   5  13     1531.73     1612.30     97.42 o 
  -1   5  13       32.11      178.53     73.15 o 
   0   5  13     2464.57     2560.71     81.84 o 
   1   5  13     1022.13     1046.33     90.51 o 
   2   5  13      147.34      143.63     79.60 o 
   3   5  13      707.03      723.37     84.28 o 
   4   5  13     2122.44     2049.83    106.55 o 
   5   5  13      125.58       10.67     79.15 o 
   6   5  13     3174.27     3157.42    127.49 o 
  -6   6  13      285.32      178.54     84.49 o 
  -5   6  13     1000.18     1062.55     90.73 o 
  -4   6  13     1745.56     1634.60    103.65 o 
  -3   6  13      492.48      493.63     83.38 o 
  -2   6  13     1146.86     1041.92     94.96 o 
  -1   6  13     1954.98     1919.21    111.22 o 
   0   6  13     1651.14     1618.70     71.77 o 
   1   6  13      759.62      590.84     91.17 o 
   2   6  13     2837.70     2799.79    120.37 o 
   3   6  13     1124.00     1059.47     91.18 o 
   4   6  13     1761.31     1560.98    105.65 o 
   5   6  13      433.82      390.90     83.83 o 
   6   6  13      430.55      406.90     87.16 o 
  -6   7  13      774.98      919.28     88.06 o 
  -5   7  13      750.53      696.02     84.50 o 
  -4   7  13     1045.59      971.38     92.74 o 
  -3   7  13      642.31      578.82     84.72 o 
  -2   7  13     1927.50     1931.20    108.99 o 
  -1   7  13     1791.26     1670.45    104.10 o 
   0   7  13     1880.33     1962.24     78.88 o 
   1   7  13     1716.90     1755.60    105.43 o 
   2   7  13      676.21      580.38     87.84 o 
   3   7  13      377.35      311.74     80.49 o 
   4   7  13      717.86      616.85     87.84 o 
   5   7  13     1169.54      922.26     93.85 o 
   6   7  13     1342.74     1064.85    101.41 o 
  -6   8  13      850.61      738.95     91.40 o 
  -5   8  13      508.12      479.85     84.27 o 
  -4   8  13      389.85      410.24     84.05 o 
  -3   8  13     1017.52     1237.35     93.85 o 
  -2   8  13     1254.28     1275.46     99.86 o 
  -1   8  13      299.68      524.29     84.05 o 
   0   8  13     1410.18     1409.92     72.49 o 
   1   8  13     1317.31     1596.18    100.75 o 
   2   8  13      620.48      736.47     86.28 o 
   3   8  13     1818.76     1795.22    103.65 o 
   4   8  13      750.32      764.73     90.06 o 
   5   8  13       63.57      134.07     79.60 o 
  -5   9  13      386.69      411.13     81.60 o 
  -4   9  13     1470.25     1584.65    102.97 o 
  -3   9  13      222.15      262.81     80.04 o 
  -2   9  13      549.49      589.25     88.50 o 
  -1   9  13     2369.63     2610.56    116.79 o 
   0   9  13      539.01      465.39     77.38 o 
   1   9  13      975.75     1221.33     94.74 o 
   2   9  13     1045.93     1025.42     96.74 o 
   3   9  13      144.25      -52.92     84.27 o 
   4   9  13      283.35      289.49     81.60 o 
   5   9  13     1678.58     1448.82    105.43 o 
  -5  10  13      718.98      723.36     93.84 o 
  -4  10  13       13.77       15.34     79.59 o 
  -3  10  13      932.03      980.69     93.84 o 
  -2  10  13     1056.80      956.26     95.63 o 
  -1  10  13       72.52      201.88     82.04 o 
   0  10  13      750.82      832.02     64.21 o 
   1  10  13     1582.41     1384.31    109.65 o 
   2  10  13       31.98      -34.02     80.04 o 
   3  10  13     1937.58     2108.43    112.33 o 
   4  10  13      610.62      682.65     91.17 o 
  -4  11  13      680.99      690.00     93.62 o 
  -3  11  13      394.11      412.90     85.38 o 
  -2  11  13      322.09      158.31     91.61 o 
  -1  11  13     1417.67     1541.49    110.09 o 
   0  11  13      462.96      474.08    102.95 o 
   1  11  13      903.59      983.13     99.40 o 
   2  11  13      622.13      781.16     91.61 o 
   3  11  13      234.89      323.06     85.60 o 
   4  11  13      246.81      -44.91     85.82 o 
  -3  12  13      535.70      503.64     94.28 o 
  -2  12  13      610.72      509.43     95.62 o 
  -1  12  13      709.69      730.25     95.84 o 
   0  12  13      967.54     1014.48     73.42 o 
   1  12  13      543.96      734.00     93.39 o 
   2  12  13      708.32      761.38     96.51 o 
   3  12  13     1061.24     1110.14    103.19 o 
  -2  13  13      876.27      922.63    101.40 o 
  -1  13  13      490.97      426.92     98.50 o 
   0  13  13     1037.17     1309.90     74.56 o 
   1  13  13     1062.45     1377.90    103.19 o 
   2  13  13      128.59      125.62     89.16 o 
  -6   0  14      413.43      391.34     83.16 o 
  -5   0  14       38.91      114.50     81.60 o 
  -4   0  14     1207.38     1449.12     97.63 o 
  -3   0  14     1591.63     1832.93    105.87 o 
  -2   0  14      308.13      205.45     89.83 o 
  -1   0  14     1114.03     1139.75     94.96 o 
   0   0  14     1342.69     1330.27     73.20 o 
   1   0  14      239.53      188.77     87.60 o 
   2   0  14     2064.59     2247.99    118.12 o 
   3   0  14      404.07      452.93     88.72 o 
   4   0  14       23.53      148.29     83.82 o 
   5   0  14      408.37      382.89     90.27 o 
  -6   1  14      257.31      357.53     82.93 o 
  -5   1  14     1512.11     1352.47    102.75 o 
  -4   1  14      176.35      317.95     80.93 o 
  -3   1  14      646.43      814.08     87.83 o 
  -2   1  14     2680.35     2642.78    129.93 o 
  -1   1  14      939.00      788.12     93.62 o 
   0   1  14     1188.74     1264.41     71.63 o 
   1   1  14     2060.76     2241.77    118.78 o 
   2   1  14      673.02      558.14     98.73 o 
   3   1  14      905.17      853.04     96.29 o 
   4   1  14     1952.83     2240.34    119.67 o 
   5   1  14      387.98      400.90     90.50 o 
  -5   2  14      347.32      359.76     84.49 o 
  -4   2  14     1335.06     1424.03    106.09 o 
  -3   2  14     1356.67     1380.01     96.75 o 
  -2   2  14     1188.60     1185.36     99.19 o 
  -1   2  14     1073.26     1055.23     97.41 o 
   0   2  14     1139.17     1141.90     68.45 o 
   1   2  14     1003.09     1040.76     99.63 o 
   2   2  14     1904.29     1995.66    120.34 o 
   3   2  14      735.01      906.38     96.73 o 
   4   2  14      456.05      473.39     91.39 o 
   5   2  14      806.81      978.66     96.51 o 
  -5   3  14      674.23      686.22     90.28 o 
  -4   3  14      860.71      834.13     93.18 o 
  -3   3  14      878.11      994.47     95.84 o 
  -2   3  14      511.82      509.87     87.61 o 
  -1   3  14     1457.05     1788.61    102.98 o 
   0   3  14      991.26     1014.47     68.08 o 
   1   3  14      603.98      587.04     92.50 o 
   2   3  14      667.82      527.01     96.73 o 
   3   3  14     1262.54     1338.16    105.64 o 
   4   3  14      593.12      598.60     91.84 o 
   5   3  14     1662.03     1777.32    111.87 o 
  -5   4  14      771.30      908.60     92.51 o 
  -4   4  14      316.48      266.37     86.94 o 
  -3   4  14      618.07      674.87     90.95 o 
  -2   4  14     2133.08     2512.73    112.11 o 
  -1   4  14      211.34      235.90     80.04 o 
   0   4  14      647.19      698.54     64.27 o 
   1   4  14     2229.03     2361.31    120.79 o 
   2   4  14      445.37      537.43     89.83 o 
   3   4  14     1129.72     1186.23    101.85 o 
   4   4  14      967.66      970.25     96.74 o 
   5   4  14      175.59       30.24     88.94 o 
  -5   5  14        0.16      -84.49     84.49 o 
  -4   5  14     1781.02     1502.02    111.66 o 
  -3   5  14      798.01      733.83     95.62 o 
  -2   5  14       34.14       25.57     82.71 o 
  -1   5  14     1947.57     1892.47    110.11 o 
   0   5  14     1417.17     1453.30    116.10 o 
   1   5  14      204.85      196.33     87.82 o 
   2   5  14     1011.66     1063.66    104.08 o 
   3   5  14      856.08      696.48     99.85 o 
   4   5  14       17.78      113.83     82.71 o 
  -5   6  14      594.29      648.18     90.95 o 
  -4   6  14      192.22      136.52     85.60 o 
  -3   6  14      539.37      421.15     90.94 o 
  -2   6  14     1364.77     1368.22    105.86 o 
  -1   6  14      678.41      678.66     91.39 o 
   0   6  14      328.79      407.09     83.94 o 
   1   6  14     1951.41     1891.80    112.77 o 
   2   6  14      515.77      619.71     90.72 o 
   3   6  14     1618.43     1596.27    110.32 o 
   4   6  14      635.73      788.50     93.84 o 
  -4   7  14      976.98      974.47     96.07 o 
  -3   7  14      603.42      554.79     92.72 o 
  -2   7  14      533.49      550.34     91.83 o 
  -1   7  14      599.84      676.20     92.06 o 
   0   7  14     1127.16     1142.41     72.39 o 
   1   7  14      683.95      756.71     98.73 o 
   2   7  14       81.85      -86.27     86.27 o 
   3   7  14      854.87      828.12    104.74 o 
   4   7  14      767.25      617.30     96.95 o 
  -4   8  14      883.49      782.98     99.85 o 
  -3   8  14      637.30      648.41     94.95 o 
  -2   8  14      353.91      314.18     89.16 o 
  -1   8  14     1363.72     1430.71    108.75 o 
   0   8  14      802.58      744.38    113.08 o 
   1   8  14      605.72      731.35     92.06 o 
   2   8  14     1525.91     1483.91    113.87 o 
   3   8  14      970.30     1019.61    104.96 o 
  -3   9  14      457.02      548.99     92.28 o 
  -2   9  14      757.88      811.87     97.18 o 
  -1   9  14      369.56      224.35     96.28 o 
   0   9  14      799.60      870.83     71.92 o 
   1   9  14      784.09      652.88    102.07 o 
   2   9  14       20.24       34.46     88.93 o 
  -2  10  14       82.53       35.57     89.60 o 
  -1  10  14      859.41      970.22    104.52 o 
   0  10  14      935.33     1021.16     71.14 o 
   1  10  14        8.68      -18.90     89.60 o 
  -3   0  15      225.30      221.01     93.16 o 
  -2   0  15     1663.14     1624.97    116.32 o 
  -1   0  15     1263.01     1376.41    111.20 o 
   0   0  15       53.85       55.38     63.88 o 
   1   0  15     2136.04     2161.01    130.57 o 
   2   0  15      779.72      823.66    104.07 o 
  -3   1  15     1069.33     1202.43    105.63 o 
  -2   1  15      532.97      344.21     98.06 o 
  -1   1  15     1646.24     1713.71    115.21 o 
   0   1  15     1741.41     1936.90     83.73 o 
   1   1  15      170.96      163.64     93.16 o 
   2   1  15     1012.84     1189.97    107.41 o 
  -3   2  15      627.07      702.66     97.62 o 
  -2   2  15     1050.72     1000.06    105.85 o 
  -1   2  15      582.29      532.33     98.06 o 
   0   2  15      906.00     1056.80     75.67 o 
   1   2  15     1106.36     1247.37    107.41 o 
   2   2  15      731.98      645.98    106.07 o 
  -2   3  15     1186.33     1276.97    107.41 o 
  -1   3  15     1187.56     1149.10    106.97 o 
   0   3  15      437.58      488.91     67.21 o 
   1   3  15     1112.15     1126.17    105.41 o 
   2   3  15      514.03      489.41     99.17 o 
  -2   4  15      207.20      -14.45     90.49 o 
  -1   4  15      429.40      527.86     94.05 o 
   0   4  15     1202.35     1249.54     76.34 o 
   1   4  15      184.70       57.81     95.38 o 
  -1   5  15      693.22      635.52     98.06 o 
   0   5  15       80.76       20.25     63.03 o 
   1   5  15      691.59      740.03    100.73 o 
                                                 
