# Supplementary material for: Hydrido(prolinato-κ2 N,O)tris­(tri­methyl­phosphane-κP)iridium(III) hexa­fluorido­phosphate
Source: Acta Crystallogr Sect E Struct Rep Online. 2014 Jan 31;70(Pt 2):m73–4. doi: 10.1107/S1600536814001834 (PMC3998271; doi:10.1107/S1600536814001834)
Supplement: Supplementary file 3 [file e-70-00m73-Isup3.mol]

00000001
  --CCDC--121813    3D                              

140151  0  0  0  0  0  0  0  0999 V2000
    4.5103   -7.7249    5.0641 Ir     0
    3.0996   -7.7195    5.8277 H      0
    4.7744   -5.9661    6.5941 P      0
    3.3831   -6.5933    3.4937 P      0
    3.8857   -9.8546    4.3614 P      0
    5.6595   -8.7601    6.5142 O      0
    7.6904   -9.3093    7.1351 O      0
    6.4819   -7.7408    4.0763 N      0
    6.3669   -8.2037    3.3013 H      0
    6.8896   -8.8989    6.2848 C      0
    7.4356   -8.5739    4.9182 C      0
    7.5725   -9.4234    4.4492 H      0
    8.7873   -7.8150    4.9020 C      0
    8.9093   -7.3041    5.7175 H      0
    9.5305   -8.4300    4.8002 H      0
    8.6693   -6.8940    3.6916 C      0
    9.2358   -6.1126    3.7882 H      0
    8.9041   -7.3580    2.8728 H      0
    7.1961   -6.5118    3.7055 C      0
    7.0301   -5.8099    4.3542 H      0
    6.9140   -6.2020    2.8307 H      0
    5.7848   -4.6023    6.4757 C      0
    6.6791   -4.8836    6.2690 H      0
    5.7832   -4.1293    7.3110 H      0
    5.4623   -4.0246    5.7801 H      0
    6.3671   -5.4227    7.1260 C      0
    6.8381   -6.1567    7.5273 H      0
    6.2662   -4.7173    7.7693 H      0
    6.8633   -5.0986    6.3708 H      0
    3.2680   -5.1351    7.0868 C      0
    2.8545   -4.7388    6.3164 H      0
    3.4750   -4.4501    7.7268 H      0
    2.6663   -5.7706    7.4816 H      0
    4.2726   -4.1349    6.1442 C      0
    4.7522   -3.8549    5.3611 H      0
    4.4901   -3.5542    6.8772 H      0
    3.3289   -4.0945    5.9731 H      0
    4.9092   -6.8447    8.3395 C      0
    4.1050   -7.3399    8.5114 H      0
    5.0290   -6.1815    9.0231 H      0
    5.6598   -7.4433    8.3393 H      0
    3.8272   -6.2668    7.9263 C      0
    2.9135   -6.3733    7.6518 H      0
    3.8935   -5.5305    8.5388 H      0
    4.1274   -7.0700    8.3578 H      0
    3.8432   -4.8294    3.2988 C      0
    3.6829   -4.3639    4.1230 H      0
    3.3142   -4.4359    2.6010 H      0
    4.7734   -4.7646    3.0704 H      0
    1.5763   -6.5489    3.6400 C      0
    1.2315   -7.4446    3.6196 H      0
    1.2083   -6.0475    2.9087 H      0
    1.3326   -6.1310    4.4692 H      0
    3.6356   -7.2145    1.7941 C      0
    4.5674   -7.1617    1.5692 H      0
    3.1273   -6.6805    1.1794 H      0
    3.3448   -8.1279    1.7408 H      0
    2.3004  -10.0674    3.5870 C      0
    1.6083   -9.8001    4.1962 H      0
    2.1806  -10.9903    3.3516 H      0
    2.2560   -9.5267    2.7950 H      0
    4.9629  -10.8586    3.3336 C      0
    5.1426  -10.3966    2.5115 H      0
    4.5340  -11.6960    3.1430 H      0
    5.7881  -11.0199    3.7969 H      0
    3.6900  -10.9158    5.7730 C      0
    4.5245  -10.9800    6.2432 H      0
    3.4189  -11.7894    5.4815 H      0
    3.0209  -10.5513    6.3569 H      0
   -0.9388   -9.8161   -0.6583 Ir     0
    0.1165   -9.7258    0.2601 H      0
   -0.4386   -7.6533   -1.3733 P      0
    0.3205  -10.8747   -2.1967 P      0
   -1.0768  -11.6683    0.7853 P      0
   -2.2310   -8.9087    0.7472 O      0
   -4.3350   -8.6764    1.3223 O      0
   -2.8710   -9.8884   -1.7417 N      0
   -2.7541   -9.4341   -2.5215 H      0
   -3.4946   -8.8857    0.5104 C      0
   -3.9066   -9.1218   -0.9347 C      0
   -3.9998   -8.2404   -1.3530 H      0
   -5.2179   -9.8369   -1.1205 C      0
   -5.4600  -10.3220   -0.3162 H      0
   -5.9248   -9.2063   -1.3294 H      0
   -4.9996  -10.7789   -2.2579 C      0
   -5.1460  -10.3400   -3.1105 H      0
   -5.5846  -11.5499   -2.1925 H      0
   -3.5395  -11.1783   -2.0867 C      0
   -3.4361  -11.8274   -1.3733 H      0
   -3.1802  -11.5496   -2.9076 H      0
   -1.4120   -6.9119   -2.6904 C      0
   -1.3239   -7.4380   -3.4885 H      0
   -1.0970   -6.0207   -2.8582 H      0
   -2.3348   -6.8810   -2.4277 H      0
   -0.6446   -6.4992    0.0037 C      0
   -1.5504   -6.5364    0.3196 H      0
   -0.4456   -5.6082   -0.2931 H      0
   -0.0473   -6.7404    0.7155 H      0
    1.2710   -7.3196   -1.9036 C      0
    1.8724   -7.5007   -1.1775 H      0
    1.3515   -6.3990   -2.1636 H      0
    1.4906   -7.8831   -2.6491 H      0
    0.1917  -10.2460   -3.8756 C      0
   -0.7170  -10.3200   -4.1762 H      0
    0.7626  -10.7576   -4.4535 H      0
    0.4608   -9.3247   -3.8938 H      0
   -0.0406  -12.6518   -2.4325 C      0
    0.0895  -13.1175   -1.6032 H      0
    0.5496  -13.0126   -3.0982 H      0
   -0.9503  -12.7581   -2.7199 H      0
    2.1215  -10.9012   -1.9509 C      0
    2.4551  -10.0013   -1.9316 H      0
    2.5358  -11.3807   -2.6720 H      0
    2.3246  -11.3357   -1.1193 H      0
   -1.6216  -11.1138    2.4112 C      0
   -1.0021  -10.4644    2.7520 H      0
   -1.6598  -11.8640    3.0090 H      0
   -2.4930  -10.7176    2.3388 H      0
   -2.1312  -13.1144    0.5348 C      0
   -3.0523  -12.8441    0.5426 H      0
   -1.9778  -13.7482    1.2394 H      0
   -1.9236  -13.5193   -0.3105 H      0
    0.5216  -12.4300    1.1307 C      0
    0.9118  -12.7410    0.3106 H      0
    0.4002  -13.1713    1.7286 H      0
    1.1032  -11.7832    1.5368 H      0
   10.3338   -3.7682    6.5370 P      0
    9.1440   -3.7691    7.5407 F      0
   11.3317   -3.9900    7.7411 F      0
   10.4908   -2.2368    6.7061 F      0
    9.3076   -3.5210    5.3536 F      0
   10.2150   -5.2974    6.3867 F      0
   11.5366   -3.7176    5.5020 F      0
    6.4117   -4.1395   -0.3888 P      0
    5.3702   -3.8858    0.6287 F      0
    7.4016   -4.1827    0.7563 F      0
    6.6818   -2.6156   -0.4028 F      0
    5.4026   -3.9827   -1.5451 F      0
    6.2656   -5.5972   -0.3937 F      0
    7.4412   -4.2937   -1.4867 F      0
  1  2  1
  1  3  1
  1  4  1
  1  5  1
  1  6  1
  1  8  1
  3 22  1
  3 26  1
  3 30  1
  3 34  1
  3 38  1
  3 42  1
  4 46  1
  4 50  1
  4 54  1
  5 58  1
  5 62  1
  5 66  1
  6 10  1
  7 10  1
  8  9  1
  8 11  1
  8 19  1
 10 11  1
 11 12  1
 11 13  1
 13 14  1
 13 15  1
 13 16  1
 16 17  1
 16 18  1
 16 19  1
 19 20  1
 19 21  1
 22 23  1
 22 24  1
 22 25  1
 22 26  1
 22 29  1
 22 34  1
 23 26  1
 25 34  1
 26 27  1
 26 28  1
 26 29  1
 30 31  1
 30 32  1
 30 33  1
 30 34  1
 30 42  1
 33 42  1
 34 35  1
 34 36  1
 34 37  1
 38 39  1
 38 40  1
 38 41  1
 38 42  1
 38 45  1
 39 42  1
 42 43  1
 42 44  1
 42 45  1
 46 47  1
 46 48  1
 46 49  1
 50 51  1
 50 52  1
 50 53  1
 54 55  1
 54 56  1
 54 57  1
 58 59  1
 58 60  1
 58 61  1
 62 63  1
 62 64  1
 62 65  1
 66 67  1
 66 68  1
 66 69  1
 70 71  1
 70 72  1
 70 73  1
 70 74  1
 70 75  1
 70 77  1
 72 91  1
 72 95  1
 72 99  1
 73103  1
 73107  1
 73111  1
 74115  1
 74119  1
 74123  1
 75 79  1
 76 79  1
 77 78  1
 77 80  1
 77 88  1
 79 80  1
 80 81  1
 80 82  1
 82 83  1
 82 84  1
 82 85  1
 85 86  1
 85 87  1
 85 88  1
 88 89  1
 88 90  1
 91 92  1
 91 93  1
 91 94  1
 95 96  1
 95 97  1
 95 98  1
 99100  1
 99101  1
 99102  1
103104  1
103105  1
103106  1
107108  1
107109  1
107110  1
111112  1
111113  1
111114  1
115116  1
115117  1
115118  1
119120  1
119121  1
119122  1
123124  1
123125  1
123126  1
127128  1
127129  1
127130  1
127131  1
127132  1
127133  1
134135  1
134136  1
134137  1
134138  1
134139  1
134140  1
M  END
$$$$
